# Supplementary material for: CircRREB1 mediates lipid metabolism related senescent phenotypes in chondrocytes through FASN post-translational modifications
Source: Nat Commun. 2023 Aug 28;14:5242. doi: 10.1038/s41467-023-40975-7 (PMC10462713; doi:10.1038/s41467-023-40975-7)
Supplement: Supplementary file 4 — Supplementary Data 1 [file 41467_2023_40975_MOESM4_ESM.xlsx]

## Sheet: Sheet1
Index	Compounds	Class I	Class II	Q1 (Da)	Molecular Weight (Da)	Ionization model	Formula	P0-1	P0-2	P0-3	P0-4	P0-5	P0-6	P0-7	P0-8	P2-1	P2-2	P2-3	P2-4	P2-5	P2-6	P2-7	P2-8	mix01	mix02	mix03	cpd_ID	HMDB	Pubchem CID	CAS	ChEBI	Metlin	kegg_map
MADN0001	Glycine	Amino acid and Its metabolomics	Amino acids	74.0247	75.032	[M-H]-	C2H5NO2	15173	4051.2	16365	14576	32950	29750	33975	20345	51439	29705	44720	57655	42895	51354	31573	74314	50496	57897	60929	C00037	HMDB0000123	750	56-40-6	15428	20	ko00120,ko00230,ko00260,ko00310,ko00440,ko00480,ko00630,ko00730,ko00860,ko00970,ko01100,ko01200,ko01230,ko01240,ko02010,ko04080,ko04721,ko04974,ko04978,ko05230
MADN0003	L-Glutamic Acid	Amino acid and Its metabolomics	Amino acids	146.046	147.053	[M-H]-	C5H9NO4	32865000	21655000	35988000	26558000	32914000	36371000	35959000	32431000	25233000	35778000	36854000	35630000	24937000	29573000	19659000	31527000	29655000	37136000	32837000	C00025	HMDB0000148	33032	56-86-0	16015	5174	ko00220,ko00250,ko00330,ko00340,ko00430,ko00471,ko00480,ko00524,ko00630,ko00650,ko00660,ko00860,ko00910,ko00970,ko01100,ko01200,ko01210,ko01230,ko01240,ko02010,ko04068,ko04072,ko04080,ko04216,ko04540,ko04713,ko04720,ko04721,ko04723,ko04724,ko04727,ko04730,ko04742,ko04964,ko04974,ko05014,ko05016,ko05017,ko05022,ko05030,ko05031,ko05033,ko05034,ko05230
MADN0004	L-Isoleucine	Amino acid and Its metabolomics	Amino acids	130.087	131.095	[M-H]-	C6H13NO2	18829000	13859000	19219000	17335000	21404000	21587000	20007000	18857000	14246000	10849000	10806000	15073000	13396000	9568400	8339900	12375000	14245000	16352000	15553000	C00407	HMDB0000172	6306	73-32-5	17191	5193	ko00280,ko00290,ko00970,ko01100,ko01210,ko01230,ko02010,ko04974,ko04978,ko05131,ko05230
MADN0006	L-Tryptophan	Amino acid and Its metabolomics	Amino acids	203.083	204.09	[M-H]-	C11H12N2O2	43631	20169	61280	28683	64589	51982	66584	59104	27960	22029	21001	29978	53586	11673	12563	38063	43292	17648	47259	C00078	HMDB0000929	6305	73-22-3	16828	5879	ko00260,ko00380,ko00400,ko00970,ko01100,ko01210,ko01230,ko01240,ko04361,ko04726,ko04974,ko04978,ko05143,ko05230
MADN0007	3-Hydroxy-3-Methylpentane-1,5-Dioic Acid	Amino acid and Its metabolomics	Amino acid derivatives	161.046	162.053	[M-H]-	C6H10O5	51627	46749	36660	25162	21926	23058	25251	28820	63633	46422	39050	44557	32884	45169	31568	54116	51585	68235	49312	C03761	HMDB0000355	1662	503-49-1	16831	5344	--
MADN0009	L-Pyroglutamic Acid	Amino acid and Its metabolomics	Amino acids	128.035	129.043	[M-H]-	C5H7NO3	290020	233830	357670	321250	175650	220340	406280	461090	302100	165080	149290	227910	432210	86137	108230	187870	186130	309000	224380	C01879	HMDB0000267	7405	98-79-3	-	-	ko00480,ko01100
MADN0010	Allantoin	Organic acid And Its derivatives	Organic acid And Its derivatives	157.037	158.044	[M-H]-	C4H6N4O3	1569200	1003100	1685800	1623700	879040	1362400	1896100	2118600	630030	1072800	1243100	1164000	1136400	1102100	554070	984590	1332900	1413400	1388100	C01551	HMDB0000462	204	97-59-6	15676	89	--
MADN0011	β-Alanine	Amino acid and Its metabolomics	Amino acids	88.0404	89.0477	[M-H]-	C3H7NO2	1639000	1017800	1713100	1397000	1745000	1854300	1759900	1379600	1775400	2375600	2386800	2580500	1730200	2272400	1178900	1939300	1885500	2074400	2122400	C00099	HMDB0000056	239	107-95-9	16958	5119	ko00240,ko00410,ko00640,ko00770,ko01100,ko01240,ko04080,ko04974
MADN0012	Ala-Ala	Amino acid and Its metabolomics	Small Peptide	159.077	160.085	[M-H]-	C6H12N2O3	10361	4385.4	5839.2	8872.3	20294	25066	8673.6	4604.4	22834	30819	12673	17285	7101	24261	4814.6	11608	5525.7	16920	12265	C00993	HMDB0003459	5460362	1948-31-8	16576	6937	ko01100
MADN0016	N-Acetylneuraminic Acid(SA)	Amino acid and Its metabolomics	Amino acid derivatives	308.099	309.106	[M-H]-	C11H19NO9	74708	50163	80434	87933	66509	63337	91184	91362	225060	184060	210000	295960	259560	199570	135630	343880	194660	195360	158170	C19910	HMDB0000230	445063	131-48-6	45744	3321	--
MADN0021	Sarcosine	Amino acid and Its metabolomics	Amino acids	88.0404	89.0477	[M-H]-	C3H7NO2	1579800	1044900	1728600	1418400	1739300	1837500	1649200	1362100	1807900	2363900	2337400	2586700	1735900	2277700	1135300	1888900	1808600	2105000	2035800	C00213	HMDB0000271	1088	107-97-1	15611	51	ko00260,ko00330,ko01100
MADN0023	Galactitol	Carbohydrates and Its metabolites	Sugar Alcoholss	181.072	182.079	[M-H]-	C6H14O6	159860	107020	169360	130410	131860	121540	174320	269620	93492	71661	76010	74391	168840	74569	61828	132830	182720	203090	182770	C01697	HMDB0000107	11850	608-66-2	16813	5148	ko00052,ko01100
MADN0027	1-Methylxanthine	Nucleotide And Its metabolomics	Nucleotide and Its metabolomics	165.042	166.049	[M-H]-	C6H6N4O2	70351	126020	57118	64656	137130	68504	84572	57333	60420	102100	90257	60777	62379	67123	324490	76063	135970	138700	127950	-	HMDB0010738	80220	6136-37-4	68444	-	--
MADN0028	Xanthine	Nucleotide And Its metabolomics	Nucleotide and Its metabolomics	151.026	152.033	[M-H]-	C5H4N4O2	114220000	94803000	116470000	114580000	105140000	112050000	127120000	117520000	48477000	67680000	65080000	54935000	35157000	51213000	49238000	39736000	68308000	84995000	79518000	C00385	HMDB0000292	1188	69-89-6	17712	82	ko00230,ko00232,ko01100
MADN0029	3'-Aenylic Acid	Nucleotide And Its metabolomics	Nucleotide and Its metabolomics	346.056	347.063	[M-H]-	C10H14N5O7P	9	9	9	9	9	9	9	9	332580	591760	574960	386840	303950	449660	36629	264640	190320	238920	248960	C01367	HMDB0003540	41211	84-21-9	28931	-	ko00230,ko01100
MADN0031	Adenine	Nucleotide And Its metabolomics	Nucleotide and Its metabolomics	134.048	135.055	[M-H]-	C5H5N5	220400	473350	63062	279050	155200	175310	60422	122910	22523	26677	19008	21572	16696	20343	174110	15612	113360	118730	125280	C00147	HMDB0000034	190	73-24-5	16708	85	ko00230,ko01100
MADN0032	Flavin Adenine Dinucleotide(FAD)	Nucleotide And Its metabolomics	Nucleotide and Its metabolomics	784.15	785.157	[M-H]-	C27H33N9O15P2	20585	21135	14362	23474	28934	26401	11565	15470	22870	26899	20878	19060	15402	20580	11661	16777	17703	19945	27299	C00016	HMDB0001248	643975	146-14-5	16238	6106	ko00740,ko01100,ko01240,ko04977
MADN0034	Hypoxanthine	Nucleotide And Its metabolomics	Nucleotide and Its metabolomics	135.032	136.039	[M-H]-	C5H4N4O	198530000	179480000	210800000	216480000	144590000	179010000	214110000	224680000	140430000	185280000	184860000	176770000	136520000	178430000	127300000	131820000	174090000	193160000	195910000	C00262	HMDB0000157	790	68-94-0	17368	83	ko00230,ko01100
MADN0035	Purine	Nucleotide And Its metabolomics	Nucleotide and Its metabolomics	119.037	120.044	[M-H]-	C5H4N4	154720	277760	155480	217170	176140	268140	189390	119940	81347	153960	88634	45918	49358	69257	329070	37371	141350	220900	178430	C15587	HMDB0001366	1044	120-73-0	17258	6193	--
MADN0037	Pyrroloquinoline Quinone	Organic acid And Its derivatives	Organic acid And Its derivatives	329.005	330.012	[M-H]-	C14H6N2O8	6945800	7107300	6343200	8901400	4737300	4542800	5889900	5787600	3582200	2766400	2244300	1952600	1734200	2114600	1507200	1278000	1883000	3041200	3430300	C00113	HMDB0013636	1024	72909-34-3	18315	-	--
MADN0040	Succinic Acid	Organic acid And Its derivatives	Organic acid And Its derivatives	117.019	118.027	[M-H]-	C4H6O4	3290700	2745900	3880100	3369200	2938200	3234100	3529100	3796800	1666600	2184500	2304000	2250900	1589400	2057400	1325000	1545200	2161000	2284700	2585000	C00042	HMDB0000254	1110	110-15-6	-	-	ko00020,ko00190,ko00250,ko00310,ko00350,ko00360,ko00620,ko00630,ko00640,ko00650,ko00760,ko00920,ko01100,ko01200,ko04024,ko04727,ko04922,ko05230
MADN0041	α-Ketoglutaric Acid（α-KG）	Organic acid And Its derivatives	Organic acid And Its derivatives	145.014	146.022	[M-H]-	C5H6O5	2586300	1552500	2733100	2297900	1893200	2198200	2505000	2540700	1188200	1670000	1696700	1331900	1097100	1380100	676900	1346000	1665800	2034900	2031200	C00026	HMDB0000208	51	328-50-7	30915	5218	ko00020,ko00040,ko00053,ko00220,ko00250,ko00300,ko00310,ko00340,ko00430,ko00471,ko00630,ko00650,ko00660,ko01100,ko01200,ko01210,ko01230,ko01240,ko04066,ko04727,ko04922,ko04964,ko04976,ko05230
MADN0043	Pyruvic Acid	Organic acid And Its derivatives	Organic acid And Its derivatives	87.0088	88.0161	[M-H]-	C3H4O3	4334600	4074200	4923300	5862500	2916300	3826900	5146900	5491300	1661400	1676000	1786700	1343000	1659300	1332500	902390	1293800	2356800	2704000	2517500	C00022	HMDB0000243	1060	127-17-3	-	-	ko00010,ko00020,ko00030,ko00040,ko00053,ko00250,ko00260,ko00261,ko00270,ko00290,ko00330,ko00350,ko00360,ko00430,ko00440,ko00620,ko00630,ko00650,ko00660,ko00730,ko00760,ko00770,ko00900,ko01100,ko01200,ko01210,ko01230,ko01240,ko04066,ko04152,ko04911,ko04922,ko04930,ko04931,ko05230,ko05415
MADN0045	D-Arabinitol	Carbohydrates and Its metabolites	Sugar Alcoholss	151.061	152.068	[M-H]-	C5H12O5	250330	164360	308610	273130	342560	288520	206940	257650	148850	193870	196450	197880	124710	122510	169790	137720	213160	248270	208220	C01904	HMDB0000568	94154	488-82-4	18333	5551	ko00040,ko01100
MADN0046	D-Sorbitol	Carbohydrates and Its metabolites	Sugar Alcoholss	181.072	182.079	[M-H]-	C6H14O6	245710	157030	301920	257360	134880	146090	272110	232770	91585	114510	99252	148070	203350	114240	77130	149050	249530	277610	213970	C00794	HMDB0000247	5780	50-70-4	-	-	ko00051,ko00052,ko01100,ko02010,ko05415
MADN0048	D-Glucose	Carbohydrates and Its metabolites	Sugars	179.056	180.063	[M-H]-	C6H12O6	9093500	6747900	11173000	9185900	5450100	7572900	10280000	12652000	2471400	1899700	2502800	2228400	4458800	1856200	1668800	2636400	5833800	6504000	6373900	C00031	HMDB0000122	5793	50-99-7	4167	133	ko00010,ko00030,ko00052,ko00500,ko00520,ko00524,ko01100,ko02010,ko04066,ko04068,ko04152,ko04742,ko04910,ko04911,ko04917,ko04922,ko04930,ko04931,ko04932,ko04933,ko04973,ko04976,ko04978,ko05230,ko05415
MADN0049	D-Mannose	Carbohydrates and Its metabolites	Sugars	179.056	180.063	[M-H]-	C6H12O6	8356400	6268900	10694000	8722000	5787700	6940400	9977700	11383000	2358100	1808100	2578700	1776700	4343100	1887800	1582900	2555700	5303400	6147100	6575800	C00159	HMDB0000169	18950	3458-28-4	4208	-	ko00051,ko00052,ko00520,ko01100,ko02010,ko04142,ko04625
MADN0051	D-Trehalose	Carbohydrates and Its metabolites	Sugars	341.109	342.116	[M-H]-	C12H22O11	48651	54128	49802	36120	33754	36101	47798	57675	25219	27589	19345	37174	21462	32703	15414	18276	42979	41482	34868	C01083	HMDB0000975	7427	99-20-7	16551	5913	ko00500,ko01100,ko02010
MADN0054	D-Glucose 6-Phosphate	Carbohydrates and Its metabolites	Phosphate sugars	259.022	260.03	[M-H]-	C6H13O9P	5253300	4858800	5633200	2557400	4977100	11465000	5979800	5032000	5936500	3579600	4848000	4402600	5916100	2941500	2240400	3675800	4112700	3117000	4441800	C00092	HMDB0001401	439958	56-73-5	4170	145	ko00500,ko00524,ko00562,ko01100,ko04911,ko04917,ko04918,ko04931,ko04973,ko05230,ko05415
MADN0056	Lactose	Carbohydrates and Its metabolites	Sugars	341.109	342.116	[M-H]-	C12H22O11	177610	246270	332670	246400	72332	130330	348330	437860	18059	9	9	14365	31151	9	9	15993	61328	96401	82878	C00243	HMDB0000186	84571	63-42-3	36219	267	ko00052,ko01100,ko02010,ko04973
MADN0057	Lactulose	Carbohydrates and Its metabolites	Sugars	341.109	342.116	[M-H]-	C12H22O11	155930	242890	345300	273800	65226	109490	340640	392550	13842	9	9	18704	39456	9	9	12582	67218	95673	85954	C07064	HMDB0000740	11333	4618-18-2	6359	916	--
MADN0058	L-Fucose	Carbohydrates and Its metabolites	Sugars	163.061	164.068	[M-H]-	C6H12O5	76225	74190	63984	81214	54580	71617	78408	53770	66488	113210	192810	186610	105550	168570	129380	106500	136840	237000	201680	C01019	HMDB0000174	17106	2438-80-4	2181	268	ko00051,ko00520,ko01100,ko04625
MADN0060	Maltose	Carbohydrates and Its metabolites	Sugars	341.109	342.116	[M-H]-	C12H22O11	30684	27963	30007	36709	22423	23526	37719	35302	14653	21883	14864	27086	23685	17028	13707	12695	27530	31864	24801	C00208	HMDB0000163	10991489	69-79-4	47937	413	ko00500,ko01100,ko02010,ko04742,ko04973
MADN0061	Maltotriose	Carbohydrates and Its metabolites	Sugars	503.162	504.169	[M-H]-	C18H32O16	131780	147580	244800	190230	38540	78883	269150	376840	9278.1	12579	18795	7340.8	37741	6609	13572	8923.7	115540	99363	120080	C01835	HMDB0001262	439586	1109-28-0	140999	3585	ko02010,ko04973
MADN0065	L-Gulonolactone	Carbohydrates and Its metabolites	Sugar acids	177.041	178.048	[M-H]-	C6H10O6	1578500	1868300	1926000	2375800	1342000	1487800	2127100	2447300	731630	702650	851170	816400	1186900	963810	784400	820040	1567400	1758600	1428000	C01040	HMDB0003466	439373	1128-23-0	17587	-	ko00053,ko01100,ko01240
MADN0066	L-Ascorbate	CoEnzyme and vitamins	CoEnzyme and vitamins	175	176.032	[M-H]-	C6H8O6	1083000	1101200	1043000	1202100	814520	1087500	1366600	1345000	505500	658330	747340	575600	472840	644130	413480	414400	625180	675600	721660	C00072	HMDB00044	54670067	50-81-7	29073	3753	ko00053,ko00480,ko01100,ko01240,ko04066,ko04977
MADN0067	Pyridoxine	CoEnzyme and vitamins	CoEnzyme and vitamins	168.067	169.074	[M-H]-	C8H11NO3	3096700	2109600	3415900	3394700	1902800	2361800	3920300	4212100	977470	1069000	1160300	1056300	1889800	915230	647110	1079600	2397100	2707800	2475100	C00314	HMDB0000239	1054	65-23-6	-	-	ko00750,ko01100,ko01240
MADN0069	Pantothenol	CoEnzyme and vitamins	CoEnzyme and vitamins	204.124	205.131	[M-H]-	C9H19NO4	19725000	19797000	19074000	21351000	13379000	17981000	20296000	19884000	8750700	10204000	12183000	10103000	7880500	10256000	7014100	6171800	9832100	9764000	10849000	C05944	HMDB0004231	4678	16485-10-2	895821	7032	ko00770
MADN0070	Riboflavin	CoEnzyme and vitamins	CoEnzyme and vitamins	375.131	376.138	[M-H]-	C17H20N4O6	239950	194750	298320	283580	160750	186430	304440	327780	82999	59579	57547	62171	118430	52502	101300	99332	182540	136490	193250	C00255	HMDB0000244	493570	83-88-5	-	-	ko00740,ko01100,ko01240,ko02010,ko04977
MADN0078	3,7-Dimethyluric Acid	Amino acid and Its metabolomics	Amino acid derivatives	195.052	196.06	[M-H]-	C7H8N4O3	9	9	9	9	9	9	9	9	9	405320	1161400	1315400	859940	1293800	812340	729330	1373800	1826600	1711900	-	HMDB0001982	83126	13087-49-5	68531	-	--
MADN0081	3-Hydroxypropanoic Acid	Organic acid And Its derivatives	Organic acid And Its derivatives	89.0244	90.0317	[M-H]-	C3H6O3	89782	63023	109290	69924	61757	76487	116990	115960	22698	20615	19253	26018	49900	21291	23985	28812	62332	84062	76321	C01013	HMDB0000700	68152	503-66-2	33404	5668	ko00240,ko00410,ko00640,ko01100,ko01200
MADN0083	Adipic Acid	Organic acid And Its derivatives	Organic acid And Its derivatives	145.051	146.058	[M-H]-	C6H10O4	131940	127890	139500	145260	93638	131490	108310	168940	55000	111860	106630	76324	55234	96234	55241	62100	93464	141170	118350	C06104	HMDB0000448	196	124-04-9	30832	115	ko01100
MADN0084	Azelaic Acid	Organic acid And Its derivatives	Organic acid And Its derivatives	187.098	188.105	[M-H]-	C9H16O4	238200	131790	286740	245410	237650	283240	262430	221310	79951	79215	36764	26915	29475	29559	73408	66696	63263	122310	99612	C08261	HMDB0000784	2266	123-99-9	48131	5750	--
MADN0086	Creatine	Organic acid And Its derivatives	Organic acid And Its derivatives	130.063	131.07	[M-H]-	C4H9N3O2	9161500	5394600	10514000	8455900	8148500	9067100	9388500	8532600	9939400	17459000	17760000	17302000	10065000	16594000	7510600	11211000	11184000	12832000	13169000	C00300	HMDB0000064	586	57-00-1	16919	7	ko00260,ko00330,ko01100
MADN0089	Glutaric Acid	Organic acid And Its derivatives	Organic acid And Its derivatives	131.035	132.042	[M-H]-	C5H8O4	80578	39607	60326	43763	66688	59195	58592	73231	57622	44978	49253	53364	38522	48489	45778	38342	58256	71876	57431	C00489	HMDB0000661	743	110-94-1	17859	3254	ko00071,ko00310,ko01100
MADN0090	Guanidinoethyl Sulfonate	Organic acid And Its derivatives	Sulfonic acids	166.029	167.036	[M-H]-	C3H9N3O3S	13727	16844	25631	22144	13721	21780	28744	33300	32834	46244	49616	58072	29523	61013	22954	39261	24382	48811	36169	C01959	HMDB0003584	68340	543-18-0	17228	6962	ko00430
MADN0091	Hippuric Acid	Organic acid And Its derivatives	Organic acid And Its derivatives	178.051	179.058	[M-H]-	C9H9NO3	616440	239690	519960	747760	516280	599420	526700	347500	734780	1650700	1616300	1397400	291620	826880	390390	552910	466820	908230	519510	C01586	HMDB0000714	464	495-69-2	18089	1301	ko00360,ko01100
MADN0092	Homogentisic Acid	Amino acid and Its metabolomics	Amino acid derivatives	167.035	168.042	[M-H]-	C8H8O4	41765	29071	31979	46555	28744	37872	45092	48811	21530	25177	28164	27010	20363	20766	17079	16349	35612	46353	39103	C00544	HMDB0000130	780	451-13-8	44747	331	ko00130,ko00350,ko01100,ko01240
MADN0095	L-Lactic Acid	Organic acid And Its derivatives	Organic acid And Its derivatives	89.0244	90.0317	[M-H]-	C3H6O3	122530000	81706000	96107000	106110000	122790000	122290000	93383000	86616000	60381000	98581000	87566000	77188000	30735000	71623000	36685000	43004000	64644000	80834000	72687000	C00186	HMDB0000190	107689	79-33-4	422	5205	ko00010,ko00051,ko00620,ko00640,ko01100,ko04024,ko04066,ko04922,ko05230
MADN0097	L-Dihydroorotic Acid	Organic acid And Its derivatives	Organic acid And Its derivatives	157.025	158.033	[M-H]-	C5H6N2O4	106110	62714	69289	88775	154640	167810	56160	57560	52205	33125	18093	31398	17246	6718.4	20028	11406	19558	48263	27430	C00337	HMDB0003349	439216	5988-19-2	17025	6899	ko00240,ko01100,ko01240
MADN0104	Pyrrole-2-Carboxylic Acid	Organic acid And Its derivatives	Organic acid And Its derivatives	110.025	111.032	[M-H]-	C5H5NO2	108420	108380	119980	121400	104560	129290	136530	123800	94906	91351	104480	71954	76256	95010	60942	67747	102380	115930	128180	C05942	HMDB0004230	12473	634-97-9	36751	3787	ko00330
MADN0111	3-(3-Hydroxyphenyl)propanoic acid	Organic acid And Its derivatives	Organic acid And Its derivatives	165.056	166.063	[M-H]-	C9H10O3	28526000	30958000	31787000	36539000	21647000	28836000	33574000	34650000	14994000	19304000	20570000	19552000	14816000	18918000	15301000	11912000	23510000	27849000	27890000	C11457	HMDB0000375	91	621-54-5	1427	5364	ko00360,ko01100
MADN0113	Biopterin	Heterocyclic compounds	Pteridines and derivatives	236.09	237.086	[M-H]-	C9H11N5O3	47990	29205	33312	27962	71902	77087	27796	27923	7135.6	9	9	9	9	9	7954.8	9	20917	26188	15676	C06313	HMDB0000468	445040	22150-76-1	63931	247	ko00790,ko01100,ko01240
MADN0114	Ethylmalonic acid	Organic acid And Its derivatives	Organic acid And Its derivatives	131.035	132.042	[M-H]-	C5H8O4	56390	30455	51553	42384	89861	62187	68154	68053	6476.6	9056.2	9	9	9	9	9	9	16298	21266	23053	-	HMDB0000622	11756	601-75-2	741548	4180	--
MADN0118	N-Acetylglycine	Amino acid and Its metabolomics	Amino acid derivatives	116.035	117.043	[M-H]-	C4H7NO3	41905	31879	48139	40712	59214	60494	49322	36399	32178	31790	20340	22910	19805	19486	14908	15900	16341	38067	22469	-	HMDB0000532	10972	543-24-8	40410	5517	--
MADN0121	2-(Dimethylamino)Guanosine	Nucleotide And Its metabolomics	Nucleotide and Its metabolomics	310.116	311.123	[M-H]-	C12H17N5O5	77428	147380	57659	99418	128040	93866	83961	91797	24543	97985	78668	53605	22984	62355	96778	20721	46790	40533	48685	-	HMDB0004824	92919	2140-67-2	19289	7086	--
MADN0124	Β-Pseudouridine	Nucleotide And Its metabolomics	Nucleotide and Its metabolomics	243.063	244.07	[M-H]-	C9H12N2O6	698150	935170	717800	929470	540290	571970	761380	784400	289510	458000	504880	326290	532700	364380	785630	282550	473790	671740	511970	C02067	HMDB0000767	15047	1445-07-4	17802	5734	ko00240,ko01100
MADN0128	Guanine	Nucleotide And Its metabolomics	Nucleotide and Its metabolomics	150.042	151.049	[M-H]-	C5H5N5O	31773	28310	24629	24595	27729	19957	27833	17245	6541.4	13168	13685	8272.5	3104.9	5489.8	10561	6742.2	10701	14614	15772	C00242	HMDB0000132	764	73-40-5	16235	315	ko00230,ko01100
MADN0132	2-Oxoadipic acid	Organic acid And Its derivatives	Organic acid And Its derivatives	159.03	160.037	[M-H]-	C6H8O5	14799000	9807200	16040000	11989000	14712000	17103000	15418000	14702000	11809000	13912000	13479000	14531000	8613600	12168000	6565000	10098000	11790000	13874000	13160000	C00322	HMDB0000225	71	3184-35-8	15753	5234	ko00300,ko00310,ko00380,ko01100,ko01210,ko01230,ko01240
MADN0134	Dl-3,4-Dihydroxymandelic Acid	Organic acid And Its derivatives	Organic acid And Its derivatives	183	184.037	[M-H]-	C8H8O5	114440	79600	106870	202880	145690	93395	139630	114580	75735	101230	120670	84374	47596	82968	82112	49158	82277	114680	76305	C05580	HMDB0001866	85782	775-01-9	27637	696	ko00350,ko01100
MADN0139	Valeric Acid	Organic acid And Its derivatives	Organic acid And Its derivatives	101.061	102.068	[M-H]-	C5H10O2	1881800	1241100	1613800	1397200	989520	806330	1237400	1063800	824700	780560	983400	2883500	710080	680430	491050	617420	735390	1183100	479980	C00803	HMDB0000892	7991	109-52-4	17418	110	--
MADN0149	Aspirin	Organic acid And Its derivatives	Organic acid And Its derivatives	179.035	180.042	[M-H]-	C9H8O4	20899	20327	19451	35979	21711	23912	33573	25827	10090	19338	15566	16132	17125	17930	14065	13947	17316	15705	19041	C01405	HMDB0001879	2244	50-78-2	15365	-	ko04976
MADN0150	2,4-Hexadienoic acid	Organic acid And Its derivatives	Organic acid And Its derivatives	111.045	112.052	[M-H]-	C6H8O2	135400	165260	171430	183370	121790	148960	150480	145310	7252.6	11084	20577	19805	29803	18145	34488	12809	85716	98710	94626	-	HMDB0029581	643460	110-44-1	38358	-	--
MADN0153	Inositol	Carbohydrates and Its metabolites	Sugar Alcoholss	179.056	180.063	[M-H]-	C6H12O6	1270400	837370	1493500	1009700	1203400	1562300	1328600	1304400	4030000	2227700	2330300	2318400	1622700	2459400	1572300	2407300	2241900	2406600	2481500	C00137	HMDB0000211	892	87-89-8	17268	5221	ko00052,ko00053,ko00562,ko01100,ko02010,ko04070
MADN0155	3-Hydroxypropionic acid	Organic acid And Its derivatives	Organic acid And Its derivatives	167.035	168.042	[M-H]-	C8H8O4	145180	133630	116750	182460	98160	128250	103500	124880	70504	50574	75716	65671	62185	70596	47368	51732	115050	92729	84355	-	HMDB0000750	86957	17119-15-2	86553	732	--
MADN0156	3-Hydroxyglutaric acid	Organic acid And Its derivatives	Organic acid And Its derivatives	147.03	148.037	[M-H]-	C5H8O5	71828	55871	65203	42383	83373	92090	54484	68092	39353	49042	44238	33370	44202	41668	22362	40476	43223	64402	52906	-	HMDB0000428	181976	638-18-6	-	5417	--
MADN0161	D-Mannitol	Carbohydrates and Its metabolites	Sugar Alcoholss	181.072	182.079	[M-H]-	C6H14O6	214790	121120	303960	207920	138670	162300	302530	298990	116760	97602	136960	151870	238730	121040	84221	174340	241770	249180	262480	C00392	HMDB0000765	6251	69-65-8	16899	142	ko00051,ko01100,ko02010
MADN0163	Ureidosuccinic acid	Organic acid And Its derivatives	Organic acid And Its derivatives	175.04	352.087	[M-H]-	C5H8N2O5	50713	47437	60097	65965	59458	58794	65527	41988	40981	61178	71946	72137	26576	55950	24926	31953	46986	101900	47308	C00438	HMDB0000828	93072	923-37-5	15859	5791	ko00240,ko00250,ko01100,ko01240
MADN0164	Iminodiacetic acid	Organic acid And Its derivatives	Organic acid And Its derivatives	132.03	133.038	[M-H]-	C4H7NO4	714440	734410	991820	843570	1279100	1076200	1021400	969780	4146700	5468600	4588000	6367700	4539100	4345300	2017700	5650700	2919400	3771200	3483000	C19911	HMDB0011753	8897	142-73-4	24786	-	--
MADN0167	D-Erythrose	Carbohydrates and Its metabolites	Sugars	119.035	120.042	[M-H]-	C4H8O4	4637300	4992900	4659200	6841700	6217200	5606700	12129000	7481900	3623000	4357200	5264900	4513700	3027100	4417200	4681200	3901600	6639600	5893600	6637700	C01796	HMDB0002649	94176	583-50-6	23956	289	--
MADN0168	Butanone acid	Organic acid And Its derivatives	Organic acid And Its derivatives	101.024	102.032	[M-H]-	C4H6O3	592160	401030	550810	469580	317060	253150	385850	385210	302510	201030	234460	1162800	193920	157030	207690	174490	232820	247450	137410	-	-	58	600-18-0	-	-	--
MADN0171	N-Acetyl-L-Glutamic Acid	Amino acid and Its metabolomics	Amino acid derivatives	188.056	189.064	[M-H]-	C7H11NO5	530330	380060	496550	417960	299350	316990	349540	351200	178360	215750	229440	247090	170210	254370	191200	186170	283990	405720	266660	-	HMDB0001138	70914	1188-37-0	17533	-	--
MADN0172	Xylitol	Carbohydrates and Its metabolites	Sugar Alcoholss	151.061	152.068	[M-H]-	C5H12O5	233070	154470	178240	143350	224440	279650	138580	125610	93204	84548	71447	84300	45249	64474	113400	72655	125530	118630	120850	C00379	HMDB0002917	6912	488-81-3	1305691	-	ko00040,ko01100,ko02010
MADN0174	Gluconolactone	Carbohydrates and Its metabolites	Sugar acids	177.041	178.048	[M-H]-	C6H10O6	433330	651830	557200	635860	366680	650150	588900	566260	243900	194250	230490	184270	262810	216070	192620	211060	389350	459720	401900	C00198	-	7027	90-80-2	-	-	ko00030,ko01100,ko01200
MADN0180	(R)-2-Hydroxy-3-phenylpropionic acid	Organic acid And Its derivatives	Organic acid And Its derivatives	165.056	166.063	[M-H]-	C9H10O3	24299	19733	25392	24036	25705	25581	38261	27474	36048	20277	13665	21604	13649	14775	59153	12525	19889	37807	20141	-	-	643327	7326-19-4	-	-	--
MADN0184	Dl-Threitol	Carbohydrates and Its metabolites	Sugar Alcoholss	121.051	122.058	[M-H]-	C4H10O4	19355	5614.5	3613.7	30752	27013	9871.7	8475.9	6469.7	18884	17148	25959	13048	2765.9	25503	31575	6553.4	4694.9	7985.4	5694.6	-	-	169019	7493-90-5	-	-	--
MADN0185	1,5-Anhydro-D-glucitol	Carbohydrates and Its metabolites	Sugar Alcoholss	163.061	164.068	[M-H]-	C6H12O5	54622	53841	69460	82968	63971	68271	84931	79010	56191	91204	177030	167220	108570	192520	129970	108800	142460	238150	207360	C07326	HMDB0002712	64960	154-58-5	16070	3775	--
MADN0186	4-Hydroxy-2-Oxoglutaric Acid	Organic acid And Its derivatives	Organic acid And Its derivatives	161.009	162.016	[M-H]-	C5H6O6	46393	26587	59052	22916	29545	40258	38627	43405	98681	57064	62564	56912	40507	57716	39144	61150	59186	66037	68487	-	-	599	1187-99-1	-	-	--
MADN0191	3-Methacrylic acid	Organic acid And Its derivatives	Organic acid And Its derivatives	99.0452	100.052	[M-H]-	C5H8O2	2767100	3061900	2854000	3540600	2078200	2471400	3157900	3098900	1732700	2133900	2087000	1834500	1394000	1779400	1319600	1117100	1940800	2157400	2021600	-	-	10931	541-47-9	-	-	--
MADN0198	Maleamic acid	Organic acid And Its derivatives	Organic acid And Its derivatives	114.02	115.027	[M-H]-	C4H5NO3	162580	67882	84654	107370	98591	94474	91281	65929	67973	76673	78513	79846	38197	62826	32926	43567	66940	105530	78622	-	-	5280451	557-24-4	-	-	--
MADN0206	2-Hydroxy-3-Methylbutanoic Acid	Organic acid And Its derivatives	Organic acid And Its derivatives	117.056	118.063	[M-H]-	C5H10O3	144870	103670	158730	145940	114190	144180	174650	186680	46364	37597	31363	31539	47750	30994	25627	23524	69089	92509	73813	-	-	99823	4026-18-0	-	-	--
MADN0208	DL-2-Methylglutamic acid	Amino acid and Its metabolomics	Amino acids	160.061	161.069	[M-H]-	C6H11NO4	12909	17421	28004	10085	19773	28239	24270	21905	12081	13185	21473	19496	11724	19994	15079	15102	18393	20474	21001	-	-	95440	71-90-9	-	-	--
MADN0209	Isobutyric acid	Organic acid And Its derivatives	Organic acid And Its derivatives	87.0452	88.0524	[M-H]-	C4H8O2	95704	78900	93740	100270	52111	67233	88673	114320	28417	25877	26401	12464	32287	13966	13941	19513	40848	55586	33259	-	-	6590	79-31-2	-	-	--
MADN0213	Pantothenic acid	CoEnzyme and vitamins	CoEnzyme and vitamins	218.102	219.111	[M-H]-	C9H17NO5	3486900	2481300	3594700	3537900	3071700	3152200	3786300	3946700	3737400	5561500	5765100	3945900	2464400	3920000	1678800	2949400	2534400	3876400	3073000	C00864	-	988	79-83-4	-	-	ko00410,ko00770,ko01100,ko01240,ko04977
MADN0219	1-Hydroxy-2-Naphthoate	Organic acid And Its derivatives	Organic acid And Its derivatives	187.041	188.047	[M-H]-	C11H8O3	38572000	20918000	27045000	30500000	39615000	45037000	25317000	20755000	20173000	32759000	28886000	23208000	6331500	18605000	5643300	9801800	14269000	25776000	17352000	C03203	-	6844	86-48-6	-	-	ko01100
MADN0220	Deoxyribose 5-phosphate	Nucleotide And Its metabolomics	Nucleotide and Its metabolomics	273.037	214.024	[M-H]-	C5H11O7P	451380	385720	314460	408510	213370	381410	153160	199960	1010800	1104400	752240	581700	311820	815390	242350	578110	786940	1144400	1013200	-	HMDB0001031	45934311	-	16132	5956	--
MADN0221	D-Quinovose	Carbohydrates and Its metabolites	Sugars	223.082	164.068	[M-H]-	C6H12O5	553750	486440	496280	611930	410210	432450	581300	651290	239860	288480	246470	229080	141990	253690	195820	153770	250790	532080	250430	C08352	-	439746	-	-	-	--
MADN0224	N-Acetyl-DL-serine	Amino acid and Its metabolomics	Amino acid and Its metabolomics	146.045	147.053	[M-H]-	C5H9NO4	134470	79900	134770	130650	156910	159210	120700	122340	108930	89026	73538	71523	41581	32989	35626	33145	47063	96056	50385	-	-	352294	97-14-3	-	-	--
MADN0226	Atrolactic acid	Organic acid And Its derivatives	Organic acid And Its derivatives	331.118	166.063	[M-H]-	C9H10O3	15998	23338	13258	15755	12832	20410	19709	13805	2670	4033.9	6264.8	5259.4	5111.4	3468.9	3684.1	2776.3	9447.1	7709.5	11200	-	-	1303	-	-	-	--
MADN0230	D-Ribono-1,4-lactone	Carbohydrates and Its metabolites	Sugar acids	147.03	148.037	[M-H]-	C5H8O5	456780	413590	483290	528820	362070	328900	536070	719190	244480	196540	209200	191070	183010	114570	111670	131240	203900	181780	158620	-	-	111064	-	-	-	--
MADN0238	Uric acid	Organic acid And Its derivatives	Organic acid And Its derivatives	167.021	168.028	[M-H]-	C5H4N4O3	90485	94184	91383	131140	81761	82216	113440	111710	43656	71695	65755	66559	46072	72937	57405	39421	72611	101500	82595	C00366	HMDB0000289	1175	69-93-2	17775	88	ko00230,ko01100,ko04976
MADN0243	D-Glucoronic Acid	Carbohydrates and Its metabolites	Sugar acids	193.035	194.043	[M-H]-	C6H10O7	434000	273110	588770	430270	262960	343480	432050	406620	508410	261440	282610	311100	232690	251580	277540	393470	467780	546230	527440	-	HMDB0000127	65041	-	42717	161	--
MADN0245	2-Aminoadipic Acid	Organic acid And Its derivatives	Organic acid And Its derivatives	160.061	161.069	[M-H]-	C6H11NO4	12959	9	12775	12701	20769	17957	14857	11864	15493	12216	12369	17313	12557	19361	17144	14102	20301	21822	18697	C00956	HMDB0000510	469	542-32-5	37024	5496	ko00300,ko00310,ko00311,ko01100,ko01210,ko01230
MADN0272	4-Pyridoxic Acid	Heterocyclic compounds	Pteridines and derivatives	182.046	183.053	[M-H]-	C8H9NO4	79741	75362	89183	80499	56057	50960	94677	87082	146190	47166	124790	104030	121340	62788	68131	78149	69656	71662	69893	C00847	HMDB0000017	6723	82-82-6	17405	239	ko00750,ko01100
MADN0289	N-Acetyl-beta-alanine	Amino acid and Its metabolomics	Amino acid derivatives	130.051	131.058	[M-H]-	C5H9NO3	205340	140310	206780	179830	292620	266680	197630	167410	161860	177840	163310	181120	136670	102520	126220	134190	116590	201160	161490	C01073	HMDB0061880	76406	3025-95-4	16682	-	ko00410
MADN0317	Stachyose	Carbohydrates and Its metabolites	Sugars	665.212	666.222	[M-H]-	C24H42O21	60216	85563	140010	90880	21100	35017	123580	168760	4561.7	3937.5	3565.2	4002	9066.6	3499.2	2989.7	3501.5	45447	48220	46114	C01613	HMDB0003553	439531	470-55-3	17164	6951	ko00052,ko01100
MADN0328	3-Ureidopropionic acid	Organic acid And Its derivatives	Organic acid And Its derivatives	131.046	132.054	[M-H]-	C4H8N2O3	26800	17755	34875	30641	30359	29897	29069	26128	26063	50849	48217	51625	28074	47920	21928	37178	38907	45296	37034	C02642	-	111	462-88-4	-	-	ko00240,ko00410,ko00770,ko01100
MADN0336	N-Acetyl-L-alanine	Amino acid and Its metabolomics	Amino acid derivatives	130.051	131.058	[M-H]-	C5H9NO3	173300	125330	167300	167980	279850	249200	186610	145120	141650	174170	165180	160540	121060	102820	116630	131250	114190	222410	150180	-	HMDB0000766	88064	97-69-8	40992	5733	--
MADN0343	3'-UMP	Nucleotide And Its metabolomics	Nucleotide and Its metabolomics	323.028	368	[M-H]-	C9H13N2O9P	36927	30221	10731	21064	309280	146440	13127	8820.3	104180	75181	84102	124820	33008	74665	161520	73338	58343	99119	93040	C01368	HMDB0060282	71295921	35170-03-7	28895	-	ko00240,ko01100
MADN0349	D-Glucosamine 6-Phosphate	Carbohydrates and Its metabolites	Phosphate sugars	258.037	259.151	[M-H]-	C6H14NO8P	93022	81626	76778	40077	68464	169970	88386	64357	72261	40431	54459	53985	64740	35301	25928	42173	47610	36771	47143	C00352	HMDB0001254	439217	3616-42-0	15873	6111	ko00250,ko00520,ko01100,ko04931,ko05415
MADN0351	Creatine phosphate	Nucleotide And Its metabolomics	Nucleotide and Its metabolomics	210.028	211.036	[M-H]-	C4H10N3O5P	127850	95964	168200	89276	61827	75569	258800	247590	142530	221700	200620	194810	260410	163900	143880	148820	155980	183550	183430	C02305	HMDB0001511	587	-	17287	6288	ko00330,ko01100
MADN0361	Isethionic acid	Organic acid And Its derivatives	Sulfonic acids	124.991	125.999	[M-H]-	C2H6O4S	639260	571630	865220	823970	630040	801410	900960	1025500	1183600	2274400	2147300	1732000	1022300	1351800	416380	970170	714110	1016400	937170	C05123	HMDB0003903	7866	1562-00-1	1157	6987	ko00430,ko01100
MADN0370	D-(+)-Cellobiose	Carbohydrates and Its metabolites	Sugars	341.108	342.116	[M-H]-	C12H22O11	122930	171890	261610	209470	42449	77630	266920	386490	9	9	17477	9	27261	9	9	9	52582	73632	73120	-	HMDB0000055	10712	528-50-7	36217	3480	--
MADN0374	5-Hydroxy-2'-deoxyuridine	Nucleotide And Its metabolomics	Nucleotide and Its metabolomics	243.063	244.07	[M-H]-	C9H12N2O6	131310	98310	138850	133320	134900	130410	132860	129610	97370	97613	103870	101060	75970	95640	54010	72500	111850	127100	132720	-	-	96622	5168-36-5	-	-	--
MADN0375	2-Hydroxyadipic acid	Organic acid And Its derivatives	Organic acid And Its derivatives	161.046	162.053	[M-H]-	C6H10O5	43582	52302	40769	62903	41810	52145	79657	73445	37342	39028	62838	77721	55932	68369	46843	51050	72628	59377	34150	-	HMDB0000321	193530	18294-85-4	17023	5310	--
MADN0398	Isovaleric acid	Organic acid And Its derivatives	Organic acid And Its derivatives	101.061	102.068	[M-H]-	C5H10O2	582910	363830	550720	430900	292150	280640	425140	339600	237900	207520	277660	1122600	192370	210090	178130	168780	209520	221450	181960	C08262	HMDB0000718	10430	503-74-2	28484	109	--
MADN0399	D-Galacturonic Acid	Carbohydrates and Its metabolites	Sugar acids	193.036	194.043	[M-H]-	C6H10O7	117310	76001	148380	114030	75802	95613	120050	110040	143440	66795	80018	88128	62659	74528	70795	101640	129150	146640	132650	C00333	HMDB0002545	439215	685-73-4	47962	6713	ko00040,ko00053,ko00520,ko01100,ko01240,ko02010
MADN0411	3-Amino-4-Hydroxybenzoic Acid	Benzene and substituted derivatives	Phenolic acids	152.035	153.043	[M-H]-	C7H7NO3	1045100	884340	1119300	1148700	1009700	1029700	1162500	973340	435960	622530	666180	482530	339960	453330	460760	374850	630870	779610	736200	C12115	-	65083	1571-72-8	-	-	ko01100
MADN0421	2,6-Dihydroxybenzoic acid	Organic acid And Its derivatives	Organic acid And Its derivatives	153.019	154.027	[M-H]-	C7H6O4	12189	14756	17759	14724	24054	9719.7	4876.8	19948	11305	21198	9582.8	8075.1	7203.7	6771.2	3262.3	7009.7	9900.7	15937	8105.6	-	HMDB0013676	9338	303-07-1	68465	-	--
MADN0424	3-Hydroxyanthranilic Acid	Benzene and substituted derivatives	Phenolic acids	152.036	152.036	[M-H]-	C7H7NO3	21091	20320	20078	21362	32929	26016	25297	15329	15965	21758	11387	18966	9116.1	11917	5897	12217	14316	11596	14378	C00632	HMDB0001476	86	548-93-6	15793	3275	ko00380,ko01100,ko01240
MADN0437	His-Ala	Amino acid and Its metabolomics	Small Peptide	225.099	226.1	[M-H]-	C9H14N4O3	8986.2	8662.7	10361	16251	12438	24307	21341	28498	16765	30052	29876	28978	11585	25025	13544	13008	14499	31158	15720	-	HMDB0028878	101180	16874-75-2	-	-	--
MADN0439	Ala-Glu	Amino acid and Its metabolomics	Small Peptide	217.081	218.21	[M-H]-	C8H14N2O5	77380	43439	43351	51167	120260	105280	35900	28278	78174	52649	36313	44959	55945	45988	12544	73574	56294	82502	66781	-	HMDB0028686	128841	13187-90-1	61565	-	--
MADN0443	Asp-Gly	Amino acid and Its metabolomics	Small Peptide	189.05	190.15	[M-H]-	C6H10N2O5	777.5	5352.2	9399.7	6983.9	6795.9	5296.6	8139.6	9204.4	17527	8554.6	6330.6	7521.3	5814.1	7397.3	2154.9	8413.2	6794.3	9594.4	7869.9	-	-	151148	3790-51-0	-	-	--
MADN0446	Leu-Tyr	Amino acid and Its metabolomics	Small Peptide	293.149	294.35	[M-H]-	C15H22N2O4	9	9	9	9	9	9	9	9	41404	109510	138590	132920	43992	85505	45952	56291	87352	59170	97745	-	-	70410	968-21-8	-	-	--
MADN0447	Val-Met	Amino acid and Its metabolomics	Small Peptide	247.112	248.34	[M-H]-	C10H20N2O3S	5332.9	9	9	9	22002	17339	9	9	31409	34283	17696	18491	9	29381	5376.6	6446.2	6927.5	9869.5	6543.7	-	-	292427	14486-09-0	-	-	--
MADN0451	Ile-Tyr	Amino acid and Its metabolomics	Small Peptide	293.15	294.35	[M-H]-	C15H22N2O4	9	9	9	9	9	9	9	9	36791	112640	159240	126260	42711	86425	43176	62108	95766	52210	113810	-	-	7408195	38579-21-4	-	-	--
MADN0452	Ile-Gly	Amino acid and Its metabolomics	Small Peptide	187.107	188.22	[M-H]-	C8H16N2O3	9	9	9	9	17280	19178	9	9	14897	28098	11395	25716	4480.3	15119	5771.1	15845	11621	15517	14132	-	-	6992869	868-28-0	-	-	--
MADN0461	Ile-Ala	Amino acid and Its metabolomics	Small Peptide	201.124	202.25	[M-H]-	C9H18N2O3	9104	1599.2	4420.2	8118.4	17349	16481	6585.5	3678.4	23227	79783	42842	28633	2581.2	52306	5225.6	11770	20561	22863	19023	-	-	7009577	24787-73-3	-	-	--
MADN0463	Val-Asp	Amino acid and Its metabolomics	Small Peptide	231.098	232.23	[M-H]-	C9H16N2O5	60418	28714	51311	60308	82416	84927	40021	60722	152170	228220	166740	300980	120870	224030	37231	126530	110110	175170	145360	-	HMDB0029123	7009608	20556-16-5	-	-	--
MADN0466	cyclo(glu-glu)	Amino acid and Its metabolomics	Small Peptide	257.077	258.086	[M-H]-	C10H14N2O6	12814	7627.5	14790	12367	13906	22823	12432	26362	28768	42874	44325	40404	41959	25254	20463	54066	29681	42549	37078	-	-	7408481	16691-00-2	-	-	--
MADN0467	cyclo(gly-glu)	Amino acid and Its metabolomics	Small Peptide	185.056	186.065	[M-H]-	C7H10N2O4	10673	6161.7	3309.4	8372.3	27069	31653	9390.3	12130	3491.9	8404.3	8215.2	16772	3545.1	9607.1	6103.1	10525	11999	8916.6	13090	-	-	7408483	16364-35-5	-	-	--
MADN0469	PE(16:0/20:4)	GP	PE	738.51	739.515	[M-H]-	C41H74NO8P	4261000	4575000	4533200	5004500	4625900	4751900	4897000	4285700	4375700	5833300	5274100	5221100	3713400	4930000	3276500	4223800	4326900	4337200	3816400	-	HMDB0008937	71306340	70812-59-8	73009	-	--
MADN0470	PI(36:4)	GP	PI	857.52	858.526	[M-H]-	C45H79O13P	43902	53685	56384	63365	64476	64744	57471	38371	32359	66279	49322	26120	27725	26696	11560	22798	16287	30233	12597	-	-	138284476	-	-	-	--
MADN0472	PE-NMe2(18:1(9Z)/18:1(9Z))	GP	PE	770.568	771.578	[M-H]-	C43H82NO8P	132730	116980	133680	117120	97427	127020	144360	116880	71161	124040	99782	99652	81934	89941	52178	75117	120580	115580	83432	-	HMDB0010564	9547022	96687-22-8	85680	-	--
MADN0473	PE(18:1e/12-HETE)	GP	PE	766.538	767.547	[M-H]-	C43H78NO8P	46611	39155	34378	56200	30280	27465	48484	41228	17966	14076	18075	16034	10215	13202	16839	18134	25222	14819	21303	-	-	134749381	-	-	-	--
MADN0474	PI(36:2)	GP	PI	861.55	862.557	[M-H]-	C45H83O13P	23959000	22850000	22882000	30846000	24347000	22366000	26064000	25161000	16682000	15566000	12898000	7213500	5598100	7124300	8071100	6261100	5265800	8027800	5043600	-	-	138199526	-	-	-	--
MADN0475	PS(18:0/18:0)	GP	PS	790.54	791.568	[M-H]-	C42H82NO10P	2865600	3223000	2989500	3029300	2138200	2670700	3203400	3246500	1042300	1460900	1410800	1294700	773840	1211700	827900	783630	1172300	1190100	1032000	-	-	9547096	51446-62-9	-	-	--
MADN0481	PI(38:4)	GP	PI	885.55	886.557	[M-H]-	C47H83O13P	577880	457770	511790	663330	327070	372290	461000	620890	232390	353230	302550	162600	106400	146100	48876	85694	74775	92954	69102	-	-	138227586	-	-	-	--
MADN0482	PE(16:1e/14-HDoHE)	GP	PE	762.51	763.515	[M-H]-	C43H74NO8P	4039700	4111200	4034500	4967500	4016800	4741100	3499300	4223300	2410200	3972700	3220700	2877400	1792000	2933800	1575400	2006000	2778900	2814300	2434600	-	-	134760802	-	-	-	--
MADN0485	PC(18:1e/14,15-EET)	GP	PC	868.6	809.593	[M+CH3COOH-H]-	C46H84NO8P	403540	450070	464640	523410	313820	378870	449840	399870	311140	498030	570530	553840	312700	450240	277290	274820	421660	389180	359890	-	-	134756090	-	-	-	--
MADN0486	PC(16:1e/9-HODE)	GP	PC	816.57	757.562	[M+CH3COOH-H]-	C42H80NO8P	206240	209590	204880	245330	178440	204500	157110	219440	112780	188030	179540	155400	129240	162000	79986	119840	150950	161200	158830	-	-	134772484	-	-	-	--
MADN0487	PC(18:1e/20-HDoHE)	GP	PC	892.61	833.593	[M+CH3COOH-H]-	C48H84NO8P	31737	40287	38163	42511	30264	51904	51094	42659	20384	30776	31821	32533	21344	27212	18134	18583	21902	25194	28431	-	-	134780202	-	-	-	--
MADN0488	PC(16:1e/8,9-EpETE)	GP	PC	838.56	779.547	[M+CH3COOH-H]-	C44H78NO8P	24196	19886	21944	18109	13205	17696	18205	22812	24492	44430	49170	46997	34225	46110	13604	28435	32369	30877	45455	-	-	134751282	-	-	-	--
MADN0489	PC(18:1e/9-HODE)	GP	PC	844.61	785.593	[M+CH3COOH-H]-	C44H84NO8P	109340	106480	104420	113000	105420	91672	77098	112590	67551	90668	102730	77733	58205	90320	53803	50618	80643	77170	80840	-	-	134728790	-	-	-	--
MADN0490	PC(16:0e/8-HEPE)	GP	PC	840.57	781.562	[M+CH3COOH-H]-	C44H80NO8P	378540	532010	498890	524630	349010	409690	452010	463850	394160	691120	666640	647230	440470	612610	274840	383960	514600	528980	505370	-	-	134747221	-	-	-	--
MADN0491	PC(16:0e/5,6-EET)	GP	PC	842.59	783.578	[M+CH3COOH-H]-	C44H82NO8P	198970	198790	237140	203800	167170	198590	177080	203080	77191	119910	105810	87654	72133	97406	64420	84226	104920	157770	127900	-	-	134761053	-	-	-	--
MADN0492	PC(16:1e/17-HDoHE)	GP	PC	864.57	805.562	[M+CH3COOH-H]-	C46H80NO8P	51253	55736	62920	71435	59690	66514	46134	55547	32985	55271	38303	36536	38138	44906	27720	24318	42772	47448	31626	-	-	134782361	-	-	-	--
MADN0494	SM(d34:2)	SL	SM	759.56	700.552	[M+CH3COOH-H]-	C39H77N2O6P	420050	523270	552550	480040	284210	234110	340960	527320	921410	991690	1070100	1201700	731750	836900	950380	818330	984890	929730	852770	-	-	154573092	-	-	-	--
MADN0495	SM(d34:1)	SL	SM	761.58	702.568	[M+CH3COOH-H]-	C39H79N2O6P	6845500	9763800	10039000	11091000	5330200	5243200	6755200	10077000	23776000	22842000	26822000	20774000	17119000	18215000	18256000	17044000	19251000	19583000	16950000	-	-	12049462	-	-	-	--
MADN0505	Sulfoacetic acid	Organic acid And Its derivatives	Organicacid and Its derivatives	138.97	140.12	[M-H]-	C2H4O5S	78124	39130	42438	82862	69353	56242	67784	82148	65054	54002	74033	60692	58068	77476	43360	57801	74877	48838	58878	-	-	31257	123-43-3	-	-	--
MADN0511	(S)-2-Amino-3-(7-chloro-1H-indol-3-yl)propionic acid	Alcohol and amines	Amines	237.042	238.67	[M-H]-	C11H11ClN2O2	1107900	1160900	1074300	1159100	645930	727810	980050	1043800	1454400	4423600	7298900	6235500	3293300	4402100	2898200	2492000	4214300	3544500	4984300	-	-	3081936	73945-46-7	-	-	--
MADN0520	3,5-Dichlorosalicylic acid	Organic acid And Its derivatives	Organicacid and Its derivatives	204.946	207.01	[M-H]-	C7H4Cl2O3	24591	7010.3	19375	25152	10032	14670	22245	26397	7376.2	15014	15774	8739.3	7534.3	10464	4270.8	8047.4	8837	6207.3	11500	-	-	9445	320-72-9	-	-	--
MADN0524	3-Amino-5-hydroxybenzoic acid	Organic acid And Its derivatives	Organicacid and Its derivatives	152.035	153.043	[M-H]-	C7H7NO3	1100700	928110	1164500	1126500	999880	1079800	1179900	1046000	448580	614940	644390	516140	352550	464040	446460	385360	613340	805670	740810	C12107	-	127115	76045-71-1	-	-	--
MADN0527	L-Iditol	Carbohydrates and Its metabolites	Carboxylic acids and derivatives	181.072	182.079	[M-H]-	C6H14O6	193720	143580	228070	170390	158090	153280	236340	256360	109130	86653	85093	108980	216570	103670	85766	144790	249440	254250	211140	-	HMDB0011632	5460044	488-45-9	18202	-	--
MADN0529	(3S,4S,5R)-1,3,4,5,6-Pentahydroxyhexan-2-one	Carbohydrates and Its metabolites	Carboxylic acids and derivatives	179.055	180.063	[M-H]-	C6H12O6	5379300	2830000	4197300	3789500	6298100	7446600	4910200	3482900	2394300	5034700	4583500	3339900	957020	3093400	918410	1564500	2331800	2668200	2635900	-	HMDB0003418	92092	87-81-0	49092	-	--
MADN0530	2-Methoxyacetic acid	Organic acid And Its derivatives	Organicacid and Its derivatives	89.0247	90.0317	[M-H]-	C3H6O3	10216	3825.2	7319.8	5057.7	7955.4	7928.5	6139.9	7835.9	5741	4900.5	5533.8	2538.3	1593.9	2747.8	2543.1	3161.7	4692.7	5282.1	5952.4	-	HMDB0041929	12251	625-45-6	132098	-	--
MADN0532	ASP-Phe	Amino acid and Its metabolomics	Small Peptide	279.099	280.106	[M-H]-	C13H16N2O5	9	9	9	9	9	9	8193.9	7639.9	19980	28142	18912	29693	21381	17796	6790.2	17557	19729	28283	22177	-	HMDB0000706	93078	13433-09-5	73830	5674	--
MADN0551	3,5-Dihydroxy-4-methoxybenzoic acid	Organic acid And Its derivatives	Organicacid and Its derivatives	183.029	184.037	[M-H]-	C8H8O5	613510	479750	622340	609010	408780	410920	508380	412500	200810	190850	194620	203640	198460	168020	122490	160490	185010	326110	344720	-	HMDB0013198	78016	-	297061	-	--
MADN0562	3-bromopyruvate	Organic acid And Its derivatives	Organicacid and Its derivatives	164.918	165.927	[M-H]-	C3H3BrO3	68549	13162	54723	48883	9142.7	22960	35962	84495	19936	12225	15854	7830.7	18905	8442.3	14005	7965.6	18995	11157	21355	-	-	70684	1113-59-3	-	-	--
MADN0566	3-deazauridine	Nucleotide And Its metabolomics	Nucleotide and Its metabolomics	242.067	243.21	[M-H]-	C10H13NO6	70556	45018	59586	53648	36450	73207	52188	52033	37462	47541	58512	29877	44675	24986	17373	44141	38730	55925	41807	-	-	54684286	23205-42-7	-	-	--
MADN0570	6'-Sialyllactose	Nucleotide And Its metabolomics	Nucleotide and Its metabolomics	632.206	633.6	[M-H]-	C23H39NO19	7864.9	6249	8022.8	4309.5	7120.2	6869.6	4501	7205	2454.3	1417.9	2460	3271.3	3970.6	1936.6	1554.8	2084.3	4798.1	3815.3	6327.8	-	-	9963743	157574-76-0	-	-	--
MADN0571	(2R)-Glycerol-O-β-D-galactopyranoside	Carbohydrates and Its metabolites	Carboxylic acids and derivatives	253.094	254.23	[M-H]-	C9H18O8	96346	92853	101550	98225	81340	104670	113040	117770	54241	74333	43327	38288	36851	65694	18012	19090	45286	67099	67676	-	HMDB0038664	16048618	16232-91-0	-	-	--
MADN0573	Adenosine 2'-Phosphate	Nucleotide And Its metabolomics	Nucleotide and Its metabolomics	346.056	347.22	[M-H]-	C10H14N5O7P	9	9	9	9	9	9	9	9	235390	431810	438900	258690	211930	309600	30869	189890	137290	170510	148730	C00946	HMDB0011617	94136	130-49-4	28223	-	--
MADN0574	α-Hydroxyglutaric Acid (sodium salt)	Organic acid And Its derivatives	Organicacid and Its derivatives	147.03	148.11	[M-H]-	C5H8O5	50064	14502	35839	24303	39377	32368	32125	25293	25026	37551	35591	36206	31374	25926	23121	29183	27938	45293	35523	-	-	218623	40951-21-1	-	-	--
MADN0587	2-keto-D-gluconic acid	Carbohydrates and Its metabolites	Sugar acids	193.035	194.043	[M-H]-	C6H10O7	133060	54955	105410	106450	78279	119330	139390	91193	148190	93454	114240	117300	58467	112960	76650	84766	89285	137030	139680	C06473	-	3035456	669-90-9	-	-	ko00030,ko01100
MADN0589	N-ethylene glycol neuraminic acid	Amino acid and Its metabolomics	Amino acid derivatives	324.093	325.101	[M-H]-	C11H19NO10	9	9	9	9	9	9	9	9	38839	25189	25096	39080	44708	23749	28411	67796	27475	25480	21307	C03410	HMDB0000833	123802	1113-83-3	62084	3580	ko00520
MADN0591	3-Hydroxyvalproic acid	Organic acid And Its derivatives	Organicacid and Its derivatives	159.102	160.11	[M-H]-	C8H16O3	105880	93919	88498	128750	79766	77970	99154	113120	101070	94924	109670	72213	55395	49391	27968	76614	45698	77494	32265	C16651	HMDB0013899	134459	58888-84-9	80637	-	ko00982
MADN0595	Tyr-Val	Amino acid and Its metabolomics	Small Peptide	279.136	280.143	[M-H]-	C14H20N2O4	24464	3985.9	20266	35048	11482	14847	17041	32823	7803.1	86480	37151	33395	27488	26324	2994	18314	21521	20817	13425	-	-	7009560	17355-09-8	-	-	--
MADN0596	Serine alanine	Amino acid and Its metabolomics	Amino acid derivatives	175.072	176.08	[M-H]-	C6H12N2O4	20294	6660.3	13379	18411	39905	39266	16230	19283	28486	73518	40353	48600	28392	58463	13199	43651	42636	51282	46892	-	-	7009579	6403-17-4	-	-	--
MADN0597	Aspartyl valine	Amino acid and Its metabolomics	Small Peptide	231.098	232.106	[M-H]-	C9H16N2O5	34056	26939	15443	36399	63859	56596	18655	11988	66247	36032	28649	49263	42784	35142	7249.4	30931	37052	56037	37908	-	-	7009616	13433-04-0	-	-	--
MADN0598	Leu-Gly	Amino acid and Its metabolomics	Small Peptide	187.109	188.117	[M-H]-	C8H16N2O3	261210	148300	199770	230310	249930	264080	181900	172520	125430	248600	309090	352810	249280	457740	300120	274910	429430	502020	561860	-	-	97364	686-50-0	-	-	--
MADN0609	L-Cysteic acid	Organic acid And Its derivatives	Organicacid and Its derivatives	167.996	169.16	[M-H]-	C3H7NO5S	82953	67696	73968	87439	78551	114210	120370	138930	58877	70412	65538	64049	66631	49105	25973	79475	78391	65726	66971	-	-	72886	498-40-8	-	-	--
MADN0610	D-Gulonic acid γ-lactone	Carbohydrates and Its metabolites	Carboxylic acids and derivatives	177.04	178.14	[M-H]-	C6H10O6	1523600	1790900	2088400	2414500	1263200	1413300	1832300	2264300	718020	668640	809110	723090	822850	831610	633660	713650	1237400	1327500	1378900	-	-	165105	-	-	-	--
MADN0617	2-Methylpentanedioic acid	Organic acid And Its derivatives	Organicacid and Its derivatives	145.05	146.14	[M-H]-	C6H10O4	159500	129910	107580	140710	80644	101770	137030	149790	69933	79490	86291	89354	87309	125520	99846	63965	117480	118660	115330	-	-	12046	617-62-9	-	-	--
MADN0624	Cytidine-5-Monophosphate	Nucleotide And Its metabolomics	Nucleotide and Its metabolomics	322.045	323.2	[M-H]-	C9H14N3O8P	43361	23327	51935	46201	83784	57515	49076	26505	81260	82345	76472	108350	63244	92821	95221	60028	60278	71427	60453	C00055	HMDB0000095	6131	63-37-6	17361	5143	ko00240,ko01100
MADN0635	Met-Asp	Amino acid and Its metabolomics	Small Peptide	263.07	264.3	[M-H]-	C9H16N2O5S	2035600	1074700	2516700	1314500	1659100	2200800	2503500	2137100	894530	830190	970880	1568400	1639200	1410300	1362300	1882300	3480600	2990800	3788100	-	-	7009610	14595-65-4	-	-	--
MADN0636	γ-Glu-Gln	Amino acid and Its metabolomics	Small Peptide	274.104	275.26	[M-H]-	C10H17N3O6	134680	109720	307210	228790	35937	68682	307710	325170	12325	15437	12919	11102	25937	11230	5129.4	19255	73908	85046	73199	C05283	HMDB0011738	150914	10148-81-9	73707	-	--
MADN0638	Asn-Glu	Amino acid and Its metabolomics	Small Peptide	260.089	261.23	[M-H]-	C9H15N3O6	78586	48567	64691	80310	160500	150180	56882	44951	187360	97169	75700	130990	69208	54038	40749	74801	58084	60514	56489	-	HMDB0028730	7019991	20917-58-2	73824	-	--
MADN0645	Asn-Ala	Amino acid and Its metabolomics	Small Peptide	202.083	203.2	[M-H]-	C7H13N3O4	42302	9872.6	33227	23172	47459	47651	22633	23795	32978	47481	36353	63258	26942	33967	11298	45824	35062	42154	44097	-	HMDB0028724	9942455	20917-57-1	-	-	--
MADN0650	Asn-Asp	Amino acid and Its metabolomics	Small Peptide	246.073	247.22	[M-H]-	C8H13N3O6	80140	46209	75636	68209	65614	70693	70161	67320	66443	76293	93560	62779	41709	53873	39979	50450	46253	45050	38641	-	-	-	-	-	-	--
MADN0652	Hyp-Ile	Amino acid and Its metabolomics	Small Peptide	243.135	244.31	[M-H]-	C11H20N2O4	13186	11729	12024	12754	20382	38692	6184.7	11734	34464	43764	26905	51228	12260	47087	5726.3	22786	24420	36121	35748	-	-	-	-	-	-	--
MADP0003	L-Lysine	Amino acid and Its metabolomics	Amino acids	147.113	146.106	[M+H]+	C6H14N2O2	92685000	73154000	92886000	86077000	77259000	84400000	93952000	95361000	47480000	48398000	49593000	48189000	52043000	37564000	31566000	39909000	49747000	46436000	50444000	C00047	HMDB0000182	5962	56-87-1	18019	5200	ko00300,ko00310,ko00780,ko00970,ko01100,ko01210,ko01230,ko02010,ko04974
MADP0005	L-Alanine	Amino acid and Its metabolomics	Amino acids	90.055	89.0477	[M+H]+	C3H7NO2	10016000	6543900	9406600	8328500	10134000	10116000	9016700	8065100	8746800	10467000	9758600	11808000	9329900	10123000	5918300	9822600	9233300	9273900	9358100	C00041	HMDB0000161	5950	56-41-7	16977	-	ko00250,ko00270,ko00430,ko00450,ko00970,ko01100,ko01200,ko01230,ko02010,ko04122,ko04974,ko04978,ko05230
MADP0006	L-Aspartic Acid	Amino acid and Its metabolomics	Amino acids	134.045	133.038	[M+H]+	C4H7NO4	2735100	2365500	3117600	3059100	3733600	3167800	3128200	2524500	7282900	11214000	10159000	12795000	9552200	10035000	4906300	11513000	6841400	7315200	7036000	C00049	HMDB0000191	5960	56-84-8	17053	5206	ko00220,ko00250,ko00260,ko00261,ko00270,ko00300,ko00340,ko00410,ko00760,ko00770,ko00970,ko01100,ko01200,ko01210,ko01230,ko01240,ko02010,ko04080,ko04974,ko05230
MADP0007	L-Citrulline	Amino acid and Its metabolomics	Amino acids	176.103	175.096	[M+H]+	C6H13N3O3	7280600	3960500	4616200	3980900	10843000	10974000	4657600	3405900	242200	170170	187110	238560	502010	129330	303740	284960	2681900	2319100	2637000	C00327	HMDB0000904	9750	372-75-8	16349	16	ko00220,ko01100,ko01230
MADP0010	L-Methionine	Amino acid and Its metabolomics	Amino acids	150.058	149.051	[M+H]+	C5H11NO2S	3148900	2183300	3248000	2667200	3585900	3626600	2973100	2899900	2000900	1520600	1532800	2224100	2143200	1129900	1163500	1878800	1932000	2042300	2012600	C00073	HMDB0000696	6137	63-68-3	16643	5664	ko00270,ko00970,ko01100,ko01210,ko01230,ko01240,ko01523,ko04974,ko04978,ko05230
MADP0011	L-Phenylalanine	Amino acid and Its metabolomics	Amino acids	166.086	165.079	[M+H]+	C9H11NO2	317350000	269370000	320100000	318740000	268900000	301350000	316990000	332700000	180510000	165430000	150370000	162880000	137700000	115030000	98616000	122020000	156340000	170350000	161840000	C00079	HMDB0000159	6140	63-91-2	17295	28	ko00360,ko00400,ko00970,ko01100,ko01210,ko01230,ko02010,ko04974,ko04978,ko05230
MADP0012	L-Proline	Amino acid and Its metabolomics	Amino acids	116.071	115.063	[M+H]+	C5H9NO	159280000	116380000	148780000	126100000	163770000	165560000	150450000	134390000	120180000	108100000	103980000	114630000	92921000	88885000	63408000	88431000	103740000	114900000	112580000	C00148	HMDB0000162	145742	147-85-3	17203	29	ko00330,ko00970,ko01100,ko01230,ko02010,ko04974,ko04978,ko05230
MADP0013	L-Serine	Amino acid and Its metabolomics	Amino acids	106.05	105.043	[M+H]+	C3H7NO3	3827700	2121300	4016900	3012800	4347700	4549700	3697000	3346800	4048500	3873600	4362800	6366100	6153100	4141400	2807900	6565300	4958500	4448300	4672100	C00065	HMDB0000187	5951	56-45-1	17115	5203	ko00260,ko00261,ko00270,ko00564,ko00600,ko00630,ko00920,ko00970,ko01100,ko01200,ko01230,ko01240,ko02010,ko04071,ko04974,ko04978,ko05230
MADP0014	L-Valine	Amino acid and Its metabolomics	Amino acids	118.086	117.079	[M+H]+	C5H11NO2	86241000	59334000	86269000	79857000	77489000	84544000	88988000	87046000	53288000	46344000	43141000	51906000	55482000	32913000	27465000	45721000	48598000	51438000	49576000	C00183	HMDB0000883	6287	72-18-4	16414	5842	ko00280,ko00290,ko00311,ko00770,ko00970,ko01100,ko01210,ko01230,ko01240,ko02010,ko04974,ko04978,ko05230
MADP0018	3-N-Methyl-L-Histidine	Amino acid and Its metabolomics	Amino acid derivatives	170.092	169.085	[M+H]+	C7H11N3O2	309920	162850	289900	282600	183120	177000	282810	301960	160000	172350	191550	211600	264890	199480	133930	214800	209040	166210	178270	-	HMDB0000479	64969	368-16-1	27596	5466	--
MADP0022	Glutathione Oxidized	Amino acid and Its metabolomics	Small Peptide	613.159	612.152	[M+H]+	C20H32N6O12S2	614680	511600	1040900	583030	1028000	1196100	1089500	1382100	1615500	2012100	1722900	1384600	1056200	991470	516870	948840	719160	938910	1036600	-	-	65359	121-24-4	-	-	--
MADP0023	L-Asparagine Anhydrous	Amino acid and Its metabolomics	Amino acids	133.061	132.053	[M+H]+	C4H8N2O3	1383900	921270	1302500	1135200	2456800	2202900	1198800	919900	1321300	1129300	1264800	2198900	1526300	1148200	1244500	2018900	1616900	1492500	1584700	C00152	HMDB0000168	6267	70-47-3	17196	14	ko00250,ko00970,ko01100,ko01230,ko04974,ko04978,ko05230
MADP0024	L-Carnosine	Amino acid and Its metabolomics	Amino acid derivatives	227.114	226.107	[M+H]+	C9H14N4O3	561670	440820	478270	429190	419810	539790	459350	450280	1050000	1637700	1371200	1347300	755760	1012400	261000	699170	474910	526660	436320	C00386	HMDB0000033	439224	305-84-0	15727	38	ko00340,ko00410,ko01100
MADP0025	L-Glutamine	Amino acid and Its metabolomics	Amino acids	147.076	146.069	[M+H]+	C5H10N2O3	66914000	34813000	72550000	57848000	45283000	55313000	68246000	61566000	20402000	36222000	38253000	30480000	24361000	34130000	15425000	31508000	47698000	41888000	44651000	C00064	HMDB0000641	5961	56-85-9	18050	5614	ko00220,ko00230,ko00240,ko00250,ko00471,ko00630,ko00750,ko00910,ko00970,ko01100,ko01230,ko01240,ko02010,ko04724,ko04727,ko04964,ko04974,ko04978,ko05230
MADP0028	L-Theanine	Amino acid and Its metabolomics	Amino acids	175.108	174.1	[M+H]+	C7H14N2O3	246250	321020	188960	234170	220560	185130	237890	167500	107390	69675	131850	120010	129880	84865	252020	101820	183510	206230	152030	-	HMDB0034365	228398	3081-61-6	17394	-	--
MADP0030	N,N-Dimethylglycine	Amino acid and Its metabolomics	Amino acid derivatives	104.071	103.063	[M+H]+	C4H9NO2	10527000	10742000	11972000	12365000	7068000	7294500	11081000	12080000	5645200	6133000	6789400	7977500	7218900	7038000	8900800	6154000	9666000	9142100	9761500	C01026	HMDB0000092	673	1118-68-9	17724	277	ko00260,ko01100
MADP0032	N-Acetylaspartate	Amino acid and Its metabolomics	Amino acid derivatives	176.055	175.048	[M+H]+	C6H9NO5	168960	102620	121910	82867	134420	137880	134130	97261	53547	105190	98540	147780	68395	114250	47574	62778	82614	166960	76766	C01042	HMDB0000812	65065	997-55-7	21547	5776	ko00250,ko01100
MADP0034	N-Acetylmannosamine	Carbohydrates and Its metabolites	Sugars	222.09	221.09	[M+H]+	C8H15NO6	1482200	1399800	2240400	1898400	1710900	1456200	1713600	1497800	3979500	1855600	2276300	1855000	2656100	1477300	1507600	3399800	2010800	2150200	2049600	C00645	HMDB0001129	11096158	3615-17-6	63154	6024	ko00520,ko01100
MADP0036	Gly-Leu	Amino acid and Its metabolomics	Amino acid derivatives	189.123	188.116	[M+H]+	C8H16N2O3	439310	215240	296520	400580	570370	527450	312880	322500	653510	709610	739520	812070	478020	837070	309250	507640	1336400	1457700	1401100	C02155	HMDB0000759	92843	869-19-2	73514	5727	--
MADP0039	S-(5-Adenosy)-L-Homocysteine	Amino acid and Its metabolomics	Amino acid derivatives	385.129	384.122	[M+H]+	C14H20N6O5S	109480	95960	80705	67432	148040	107250	86854	66139	128000	145890	141930	139090	85446	172920	35128	115300	183200	114740	116200	C00021	HMDB0000939	439155	979-92-0	16680	296	ko00270,ko01100,ko01230,ko01240
MADP0043	Trans-4-Hydroxy-L-Proline	Amino acid and Its metabolomics	Amino acid derivatives	132.065	131.058	[M+H]+	C5H9NO3	1462300	927920	1403600	1351200	1040800	1114800	1458600	1218100	1661500	2277500	2396600	2800000	1783000	2613500	1404400	2146600	1908900	1831200	1905600	C01157	HMDB0000725	5810	51-35-4	18095	257	ko00330,ko01100,ko02010
MADP0054	2'-Deoxyadenosine-5'-Monophosphate	Nucleotide And Its metabolomics	Nucleotide and Its metabolomics	332.075	331.068	[M+H]+	C10H14N5O6P	73432	32711	9	51834	132280	122080	9	9	1186000	221780	461010	872430	66631	326720	883830	666060	324450	295360	270670	C00360	HMDB0000905	12599	653-63-4	17713	3461	ko00230,ko01100
MADP0056	2-Hydroxy-6-Aminopurine	Nucleotide And Its metabolomics	Nucleotide and Its metabolomics	152.056	151.049	[M+H]+	C5H5N5O	242310	212320	249230	206860	338850	337560	265940	244640	191680	167850	131730	196820	188860	108490	117780	157680	157610	185080	195620	-	HMDB0000403	76900	3373-53-3	62462	5392	--
MADP0057	3-Methylxanthine	Nucleotide And Its metabolomics	Nucleotide and Its metabolomics	167.056	166.049	[M+H]+	C6H6N4O2	1572900	1353700	1923600	1792000	825330	1437200	1930300	2296500	3921700	5153800	5416200	4494300	6962800	4387000	2521200	4057100	3159000	2067100	3123400	C16357	HMDB0001886	70639	1076-22-8	62207	2820	ko00232,ko01100
MADP0060	5-Methyluridine	Nucleotide And Its metabolomics	Nucleotide and Its metabolomics	259.092	258.085	[M+H]+	C10H14N2O6	202110	179460	159000	161470	261430	225700	164860	150440	41849	82681	71767	87686	27479	52810	323240	28168	93353	91439	76231	-	HMDB0000884	445408	1463-10-1	45996	5843	--
MADP0063	Adenosine	Nucleotide And Its metabolomics	Nucleotide and Its metabolomics	268.104	267.097	[M+H]+	C10H13N5O4	24017000	25341000	23131000	22943000	15272000	19441000	17284000	18791000	14059000	12697000	10825000	13603000	12313000	12763000	11445000	8541400	18804000	15423000	17281000	C00212	HMDB0000050	60961	58-61-7	16335	86	ko00230,ko01100,ko02010,ko04022,ko04024,ko04071,ko04080,ko04270,ko04923,ko04924,ko05012,ko05032,ko05034
MADP0065	Cytidine	Nucleotide And Its metabolomics	Nucleotide and Its metabolomics	244.093	243.086	[M+H]+	C9H13N3O5	30665000	21058000	26108000	26746000	17724000	28908000	24544000	22206000	16924000	14127000	15926000	12955000	21173000	9432700	7469600	18026000	13346000	12900000	12552000	C00475	HMDB0000089	6175	65-46-3	17562	3376	ko00240,ko01100,ko02010
MADP0067	Cytosine	Nucleotide And Its metabolomics	Nucleotide and Its metabolomics	112.05	111.043	[M+H]+	C4H5N3O	111930	120150	61654	96411	112400	74971	62133	105550	18864	36480	38267	11489	39796	23672	78384	39425	55823	67767	72447	C00380	HMDB0000630	597	71-30-7	16040	283	ko00240,ko01100
MADP0068	Deoxyguanosine	Nucleotide And Its metabolomics	Nucleotide and Its metabolomics	268.104	267.097	[M+H]+	C10H13N5O4	38552	31319	59851	44069	151020	63900	26809	38739	785710	42079	78395	531160	19124	114650	1856200	414850	255370	273500	228050	C00330	HMDB0000085	187790	961-07-9	17172	3395	ko00230,ko01100,ko02010
MADP0069	Guanosine	Nucleotide And Its metabolomics	Nucleotide and Its metabolomics	284.099	283.092	[M+H]+	C10H13N5O5	846510	954710	915360	816980	1153300	1009100	803590	700850	1289200	2784300	1855500	1787200	1000300	1928200	527820	893930	1046200	1168600	1188000	C00387	HMDB0000133	6802	118-00-3	16750	87	ko00230,ko01100,ko02010
MADP0071	Inosine	Nucleotide And Its metabolomics	Nucleotide and Its metabolomics	269.088	268.081	[M+H]+	C10H12N4O5	91114000	39243000	88001000	72231000	135440000	123370000	88765000	80245000	148620000	157070000	137170000	119650000	43742000	112220000	32389000	72826000	65960000	93731000	80261000	C00294	HMDB0000195	135398641	58-63-9	17596	84	ko00230,ko01100,ko02010
MADP0072	Nicotinic Acid Adenine Dinucleotide	Nucleotide And Its metabolomics	Nucleotide and Its metabolomics	664.116	663.109	[M+H]+	C21H27N7O14P2	126320	85142	170360	109180	128330	127140	137600	124920	105930	144420	91335	102720	57759	88792	41374	95714	76989	104170	80700	C00003	HMDB0000902	5893	53-84-9	15846	5858	ko00190,ko00730,ko00760,ko00983,ko01100,ko01240,ko04152,ko04211,ko04212,ko04925,ko04977
MADP0076	Uridine	Nucleotide And Its metabolomics	Nucleotide and Its metabolomics	245.077	244.07	[M+H]+	C9H12N2O6	169230000	102300000	132850000	134140000	144700000	146130000	144070000	129540000	82631000	82014000	108330000	83156000	74305000	78940000	51970000	71471000	95969000	53595000	84781000	C00299	HMDB0000296	6029	58-96-8	16704	90	ko00240,ko01100,ko02010
MADP0077	Β-Nicotinamide Mononucleotide	Nucleotide And Its metabolomics	Nucleotide and Its metabolomics	335.064	334.057	[M+H]+	C11H15N2O8P	5587900	1549700	10485000	4143500	1462900	4271800	10918000	7977500	311600	347000	270330	247450	138110	85489	22894	70729	398420	274710	547610	C00455	HMDB0000229	14180	1094-61-7	16171	5238	ko00760,ko01100
MADP0078	L-Carnitine	FA	CAR	162	161.105	[M+H]+	C7H15NO3	3335700	2089800	2823900	2749000	3242600	3097100	2829600	2586100	4892800	7802700	8283400	7092100	3762500	8447600	2217300	4439300	3811400	4481000	4612600	C00318	HMDB0000062	2724480	541-15-1	16347	52	ko04714,ko04976,ko05415
MADP0081	N-Acetyl-D-Glucosamine	Carbohydrates and Its metabolites	Sugar derivatives	222.097	221.09	[M+H]+	C8H15NO6	1228700	1181400	1759100	1575200	1486700	1253200	1453700	1383600	2915100	1190800	1778500	1341300	2176900	1071900	1028100	2571200	1421800	1582500	1647200	C00140	HMDB0000215	439174	7512-17-6	506227	3356	ko00520,ko01100,ko02010
MADP0082	Nicotinamide-N-Oxide	CoEnzyme and vitamins	CoEnzyme and vitamins	139.05	138.043	[M+H]+	C6H6N2O2	3543400	3010900	3804500	3816600	2680100	3121000	3623600	3739000	2620700	3353600	3341000	3437100	2707300	3350200	2405000	2765000	3317500	2680000	3124900	-	HMDB0002730	72661	1986-81-8	-	1503	--
MADP0083	Nicotinic Acid	CoEnzyme and vitamins	CoEnzyme and vitamins	124.039	123.031	[M+H]+	C6H5NO2	322260	314240	285660	340000	195110	182770	307170	332070	301830	396120	449750	298600	294880	389190	1992200	225860	406630	297800	356460	C00253	HMDB0001488	938	59-67-6	15940	6272	ko00760,ko01100,ko01240,ko05133
MADP0086	Trigonelline	CoEnzyme and vitamins	CoEnzyme and vitamins	138.055	137.048	[M+H]+	C7H7NO2	4586100	3091400	4326300	4078600	3936500	4652700	4040400	3975600	3175200	3915000	3912300	3765800	3227500	4174700	3466000	3908900	4340600	4547400	4379900	C01004	HMDB0000875	5570	535-83-1	18123	273	ko00760
MADP0089	4-Acetamidobutyric Acid	Organic acid And Its derivatives	Organic acid And Its derivatives	146.081	145.074	[M+H]+	C6H11NO3	886850	1015400	914350	1049300	559850	609590	829640	1012000	324560	314080	250850	270180	186640	144710	125290	130940	196620	305980	249630	C02946	HMDB0003681	18189	3025-96-5	17645	-	ko00330,ko01100
MADP0090	4-Guanidinobutyric Acid	Organic acid And Its derivatives	Organic acid And Its derivatives	146.092	145.085	[M+H]+	C5H11N3O2	2166900	2600600	1438000	2602100	1212300	1049800	1306800	1582300	1531700	1347300	1673900	1035900	991690	2208500	1910300	980170	1260300	1425200	1190800	C01035	HMDB0003464	500	463-00-3	15728	6938	ko00330,ko01100
MADP0091	5-Aminovaleric Acid	Amino acid and Its metabolomics	Amino acid derivatives	118.086	117.079	[M+H]+	C5H11NO2	59633	49374	43733	71441	38703	38398	46324	55301	25214	49687	58989	56584	28233	69747	40566	34224	41902	38794	57485	C00431	HMDB0003355	138	660-88-8	15887	6902	ko00310,ko00330,ko01100
MADP0093	Creatinine	Organic acid And Its derivatives	Organic acid And Its derivatives	114.066	113.059	[M+H]+	C4H7N3O	23381000	16094000	26110000	22096000	12461000	17007000	26088000	28503000	9122300	12579000	13772000	14115000	18237000	12666000	6832200	12844000	17491000	15129000	17536000	C00791	HMDB0000562	588	60-27-5	16737	8	ko00330,ko01100
MADP0096	Kynurenic Acid	Amino acid and Its metabolomics	Amino acid derivatives	190.04	189.043	[M+H]+	C10H7NO3	164910	105200	198290	183140	53484	139390	216510	208930	40023	107190	85204	108970	141420	60750	30084	75197	97942	111660	111940	C01717	HMDB0000715	3845	492-27-3	18344	5683	ko00380,ko01100
MADP0104	γ-Aminobutyric Acid	Amino acid and Its metabolomics	Amino acid derivatives	104.071	103.063	[M+H]+	C4H9NO2	103950	107710	194160	284570	60455	61820	124520	264200	230520	220600	267300	188240	203110	267510	139470	196030	184860	151900	196640	C00334	HMDB0000112	119	-	16865	-	ko00250,ko00330,ko00410,ko00650,ko00760,ko01100,ko04024,ko04080,ko04721,ko04723,ko04727,ko04742,ko04915,ko04929,ko05032,ko05033
MADP0106	2'-Deoxyadenosine	Nucleotide And Its metabolomics	Nucleotide and Its metabolomics	252.109	251.102	[M+H]+	C10H13N5O3	371150	256880	251530	317620	476810	264390	202260	187600	241570	40519	105480	235330	38692	85467	3832600	117720	631390	498780	617820	C00559	HMDB0000101	9549172	958-09-8	17256	3382	ko00230,ko01100,ko02010
MADP0111	Deoxycytidine	Nucleotide And Its metabolomics	Nucleotide and Its metabolomics	228.098	227.091	[M+H]+	C9H13N3O4	2564100	1245900	2257000	1824500	2802100	4062700	2048500	1675800	1520100	1289900	1457700	853150	647620	508500	3472400	780370	831140	1092500	879910	C00881	HMDB0000014	13711	951-77-9	15698	3367	ko00240,ko01100,ko02010
MADP0119	Methylcysteine	Amino acid and Its metabolomics	Amino acids	136.2	135.035	[M+H]+	C4H9NO2S	942960	1532100	275580	681960	514490	451070	193730	359750	27706	23615	49909	31425	20219	27369	447040	30940	327490	295240	332880	-	HMDB0002108	24417	1187-84-4	45658	6490	--
MADP0130	Nα-Acetyl-L-glutamine	Amino acid and Its metabolomics	Amino acid derivatives	189.087	188.08	[M+H]+	C7H12N2O4	562430	371540	634800	586920	451030	549110	594450	511320	164690	178840	186100	122430	101060	109400	194980	135490	169740	227370	225360	-	HMDB0006029	25561	2490-97-3	21553	-	--
MADP0135	L-Threonine	Amino acid and Its metabolomics	Amino acids	120.066	119.058	[M+H]+	C4H9NO3	331880	138840	468640	517530	862750	844430	729870	539360	1285200	894130	965880	1698500	1060900	1059000	753640	2166500	1091200	1162500	1400900	-	-	6288	72-19-5	-	-	--
MADP0142	Adenosine 5'-Monophosphate(AMP)	Nucleotide And Its metabolomics	Nucleotide and Its metabolomics	348.07	347.063	[M+H]+	C10H14N5O7P	403700	416490	375070	339290	557840	448700	374820	398590	1681000	2350800	1827300	1506400	857790	1826000	545340	1357800	677180	865760	550470	C00020	HMDB0000045	6083	61-19-8	16027	5111	ko00230,ko01100,ko01240,ko01523,ko04022,ko04024,ko04068,ko04150,ko04151,ko04152,ko04211,ko04740,ko04742,ko04923,ko04924,ko04925,ko04927,ko04928,ko04934,ko05012,ko05022,ko05032
MADP0143	Inosine 5'-monophosphate	Nucleotide And Its metabolomics	Nucleotide and Its metabolomics	349.054	348.047	[M+H]+	C10H13N4O8P	9	9	9	9	18322	9	9	9	28716	127990	64448	91555	27551	76523	54529	24006	32687	51480	47888	C00130	HMDB0000175	135398640	131-99-7	17202	5196	ko00230,ko01100,ko01240,ko01523,ko04742
MADP0149	N6-Succinyl Adenosine	Nucleotide And Its metabolomics	Nucleotide and Its metabolomics	384.115	383.108	[M+H]+	C14H17N5O8	581520	256150	550180	292130	742020	1113300	513360	361690	611920	489840	527270	380590	179690	485710	206370	310070	473030	438190	394880	-	-	20849086	4542-23-8	-	-	--
MADP0150	N-Acetylthreonine	Amino acid and Its metabolomics	Amino acid derivatives	162.076	161.069	[M+H]+	C6H11NO4	25676	16230	22110	27703	26386	33211	24289	24800	25471	62942	63362	32467	24247	39676	20697	30878	29429	38860	40247	-	-	152204	17093-74-2	-	-	--
MADP0162	Leu-Ala	Amino acid and Its metabolomics	Small Peptide	203.139	202.132	[M+H]+	C9H18N2O3	85340	25536	45862	54699	140360	169230	36334	34973	171980	61795	41462	188730	26875	97964	31760	70854	63711	58171	58389	-	-	81721	7298-84-2	-	-	--
MADP0167	N,N-Dimethylarginine	Amino acid and Its metabolomics	Amino acid derivatives	203.15	202.142	[M+H]+	C8H18N4O2	36408000	28944000	35761000	31688000	37617000	43867000	33707000	26188000	13528000	4944900	8623900	16862000	23661000	4243200	12962000	16502000	19986000	17906000	18567000	C03626	-	123831	30315-93-6	-	-	--
MADP0173	L-Ornithine	Amino acid and Its metabolomics	Amino acids	133.097	132.089	[M+H]+	C5H12N2O2	1230700	981680	1391800	1302800	942020	1333500	1769600	1766900	1378000	1879400	2051500	1947900	1599900	1447700	954580	1459200	1241400	970170	1021400	C00077	HMDB0000214	6262	3184-13-2	15729	27	ko00220,ko00330,ko00472,ko00480,ko01100,ko01210,ko01230,ko02010
MADP0175	L-Norvaline	Amino acid and Its metabolomics	Amino acids	118.086	117.079	[M+H]+	C5H11NO2	7927700	5360000	8050600	7064000	7492200	7326700	7717200	7332000	5118200	4739600	4999600	6345500	6965500	4058700	3176800	5927200	5978600	5939600	5816100	-	-	65098	6600-40-4	-	-	--
MADP0177	N-Formylglycine	Amino acid and Its metabolomics	Amino acids	104.034	103.027	[M+H]+	C3H5NO3	86272000	87843000	97895000	103400000	56985000	64604000	91135000	99533000	44541000	51259000	49984000	56646000	51044000	52743000	61490000	42522000	67552000	67603000	68972000	-	-	75606	2491-15-8	-	-	--
MADP0185	N-(Phosphonomethyl)glycine	Amino acid and Its metabolomics	Amino acid and Its metabolomics	230.043	169.014	[M+H]+	C3H8NO5P	174110	102130	153230	99223	92889	93567	115490	98260	182920	642020	1695200	2308300	1886500	3110200	1913900	2360500	2673300	1866400	2608400	C01705	-	3496	-	-	-	--
MADP0188	Cytidine 5'-monophosphate-N-acetylneuraminic acid（CMP-NANA）	Nucleotide And Its metabolomics	Nucleotide and Its metabolomics	615.154	614.147	[M+H]+	C20H31N4O16P	546110	316980	526510	416400	438720	398740	402890	338010	294810	333120	327110	318720	212530	293290	122630	223100	242800	293590	265800	C00128	HMDB0001176	18292	3063-71-6	16556	6057	ko00520,ko01100
MADP0203	L- -Glutamyl-L-glutamic acid	Amino acid and Its metabolomics	Amino acid and Its metabolomics	277.103	276.096	[M+H]+	C10H16N2O7	21222000	17974000	28283000	27042000	13105000	16782000	30516000	26896000	5288300	5238400	3556500	1487200	1674900	733350	400060	832740	1018500	939280	1178200	C05282	HMDB0011737	439500	-	73705	-	--
MADP0207	4-(Aminomethyl)benzoic acid	Organic acid And Its derivatives	Organic acid And Its derivatives	152.07	151.063	[M+H]+	C8H9NO2	81041	70144	46224	54720	82783	76517	64920	70864	95633	200890	141860	114910	56468	114790	38332	61366	75686	76177	72661	D07568	-	65526	56-91-7	-	-	--
MADP0208	Proline betaine	Organic acid And Its derivatives	Organic acid And Its derivatives	144.101	143.095	[M+H]+	C7H13NO2	154830	152810	203920	220930	103430	156230	278240	201230	98778	83877	77778	82264	40448	100550	26557	23308	49043	88185	38412	C10172	-	115244	471-87-4	-	-	--
MADP0209	Glu-Gln	Amino acid and Its metabolomics	Small Peptide	276.118	275.112	[M+H]+	C10H17N3O6	3770700	2824500	5793400	5138300	936440	1888900	6570000	6704200	326470	417440	399750	204240	468140	170850	55701	366700	534830	853700	390950	-	HMDB0028817	150914	26848-14-6	-	-	--
MADP0218	L-Leucine	Amino acid and Its metabolomics	Amino acids	132.101	131.095	[M+H]+	C6H13NO2	12584000	9409200	13154000	12068000	10823000	11619000	13283000	13233000	7224500	6634400	6009300	6363200	6236400	4187700	3266800	5175200	5910200	6802500	6225800	C00123	HMDB0062203	857	61-90-5	-	-	ko00280,ko00290,ko00970,ko01100,ko01210,ko01230,ko02010,ko04150,ko04974,ko04978,ko05131,ko05230
MADP0220	Glutathione Reducedform	Amino acid and Its metabolomics	Small Peptide	308.092	307.084	[M+H]+	C10H17N3O6S	49552	22847	36952	38573	34621	50369	31305	32718	25188	28224	21676	24806	13743	16324	12947	14909	21675	13003	12394	C00051	HMDB0000125	124886	70-18-8	16856	44	ko00270,ko00480,ko01100,ko01240,ko02010,ko04216,ko04918,ko04976,ko05415
MADP0224	L-2-Aminobutyric acid	Organic acid And Its derivatives	Organic acid And Its derivatives	104.695	103.063	[M+H]+	C4H9NO2	562160	625810	1165000	1042900	169710	262000	1242500	1468300	918300	1071100	994270	1277400	2503900	811540	661830	857860	898530	1169100	958740	-	HMDB0000452	80283	1492-24-6	35619	12	--
MADP0226	Xanthosine	Nucleotide And Its metabolomics	Nucleotide and Its metabolomics	285.083	284.076	[M+H]+	C10H12N4O6	606530	325600	475980	523720	1154600	835150	379210	347370	124230	105170	209920	127950	214580	105620	129210	120210	296290	287170	312060	C01762	HMDB0000299	3408	146-80-5	18107	3408	ko00230,ko00232,ko01100,ko02010
MADP0227	O-Phosphorylethanolamine	GP	PE	142.025	141.019	[M+H]+	C2H8NO4P	5032500	3208300	4229700	3263500	5234300	6239100	5524200	4282400	2979900	5700300	5721200	5470900	3625700	4431400	1770800	3257200	3183400	3105400	3399300	C00346	HMDB0000224	1015	1071-23-4	17553	5233	ko00563,ko00564,ko00600,ko01100,ko04071
MADP0229	Anserine	Amino acid and Its metabolomics	Small Peptide	241.13	240.122	[M+H]+	C10H16N4O3	39411	31585	38807	43521	54802	70901	23766	26434	136460	156140	116750	118210	77665	96958	27684	97216	47712	43443	32687	C01262	HMDB0000194	112072	584-85-0	18323	5209	ko00340,ko00410,ko01100
MADP0234	Cis-4-Hydroxy-D-Proline	Amino acid and Its metabolomics	Amino acid derivatives	132.064	131.058	[M+H]+	C5H9NO3	159450	110470	181270	160560	138420	174860	224700	160550	247860	307880	290420	385780	257110	321640	179610	341280	263340	241890	253180	C03440	HMDB0060460	440014	2584-71-6	16231	-	ko00330,ko01100
MADP0235	L-Norleucine	Amino acid and Its metabolomics	Amino acids	132.101	131.095	[M+H]+	C6H13NO2	8149500	6005600	8859800	7650300	7145600	7560000	8672400	8604300	4792300	4444400	4103700	4883500	4929300	3219300	2591400	4076600	4695700	4804900	4754900	C01933	HMDB0001645	6334	327-57-1	18347	6334	--
MADP0259	L-Tyrosine	Amino acid and Its metabolomics	Amino acids	182.08	181.074	[M+H]+	C9H11NO3	73638	70688	71127	74988	101030	84886	102810	95363	73902	62493	46424	73034	120720	37370	29832	105030	75959	59307	79222	C00082	HMDB0000158	6057	60-18-4	17895	34	ko00130,ko00261,ko00350,ko00360,ko00400,ko00730,ko00970,ko01100,ko01210,ko01230,ko01240,ko04728,ko04916,ko04917,ko04974,ko05012,ko05030,ko05031,ko05034,ko05230
MADP0268	Carnitine isoC4:0	FA	CAR	232.154	231.147	[M+H]+	C11H21NO4	7385900	5294300	7242200	6210200	4435400	6938400	7836500	8647700	4776200	4106400	4697900	2460500	2445200	2184800	457550	1801300	1930800	3561200	2121600	-	HMDB0000736	10177002	25518-49-4	84838	5704	--
MADP0269	N-Methylalanine	Amino acid and Its metabolomics	Amino acid derivatives	104.07	103.063	[M+H]+	C4H9NO2	46315000	46297000	51547000	53972000	30208000	33640000	47996000	54777000	23887000	27478000	28655000	34335000	32516000	32322000	39681000	27233000	42324000	41126000	43884000	-	HMDB0094692	5288725	3913-67-5	17519	-	--
MADP0270	8-Azaguanine	Nucleotide And Its metabolomics	Nucleotide and Its metabolomics	153.051	152.11	[M+H]+	C4H4N6O	8252300	6910800	8699500	7393800	7705000	8932800	8254400	6830100	2468600	3465900	2531900	1806100	1141600	1372500	1395600	1201300	1872700	2077000	2048700	-	-	135403646	134-58-7	-	-	--
MADP0278	6-Dimethylaminopurine	Nucleotide And Its metabolomics	Nucleotide and Its metabolomics	164.093	163.086	[M+H]+	C7H9N5	61810	73097	58766	64876	31463	53884	63558	78833	24412	27764	41105	57103	37318	51084	53362	41267	70041	25170	77852	-	HMDB0000473	3134	938-55-6	60281	5460	--
MADP0279	Thiamine	CoEnzyme and vitamins	CoEnzyme and vitamins	265.111	265.112	[M]+	C12H17N4OS+	100610000	74509000	105010000	96997000	68147000	83255000	106810000	108070000	43202000	28323000	26648000	36449000	36581000	29452000	32278000	36082000	60802000	59694000	61345000	C00378	HMDB0000235	1130	59-43-8	18385	5242	ko00730,ko01100,ko01240,ko02010,ko04122,ko04977
MADP0282	L-Phenylephrine	Hormones and hormone related compunds	Hormones and hormone related compunds	168.101	167.095	[M+H]+	C9H13NO2	18793	20524	31983	40961	32990	40399	34822	36838	20843	14149	17094	19910	16219	15647	8226.7	8546.2	15931	18041	17001	C07441	HMDB0002182	6041	59-42-7	8093	699	--
MADP0284	Sn-Glycero-3-Phosphocholine	Tryptamines,Cholines,Pigments	Cholines	258.11	257.103	[M+H]+	C8H20NO6P	139500000	108670000	136980000	127150000	132700000	149060000	134900000	114640000	97933000	140970000	153530000	130080000	107360000	144580000	64251000	109180000	128180000	131220000	136970000	C00670	HMDB0000086	71920	28319-77-9	16870	370	ko00564,ko00565,ko05231
MADP0289	Phosphocholine	GP	LPC	184.073	184.074	[M+H]+	C5H15NO4P+	227270000	205810000	182630000	160350000	182250000	198830000	210760000	195210000	134760000	177600000	157080000	110790000	79184000	53169000	23861000	45447000	41419000	51431000	40869000	C00588	HMDB0001565	1014	107-73-3	18132	6326	ko00564,ko01100,ko05231
MADP0303	Imidazoleacetic acid	Heterocyclic compounds	Indole and Its derivatives	127.05	162.02	[M+H]+	C5H6N2O2	74112	59718	69625	52640	68402	41954	65926	55587	70028	85446	68652	73588	60310	110340	43471	42948	52309	52794	75106	C02835	HMDB0002024	96215	645-65-8	16974	6445	ko00340,ko01100
MADP0312	Pro-Gly	Amino acid and Its metabolomics	Small Peptide	173.092	172.085	[M+H]+	C7H12N2O3	410260	363730	291630	349040	692020	597270	313680	201180	110490	247880	187910	182260	95505	152760	223930	159810	204490	221070	254080	-	HMDB0011178	6426709	2578-57-6	61695	-	--
MADP0316	N4-Acetylcytidine	Nucleotide And Its metabolomics	Nucleotide and Its metabolomics	286.103	285.096	[M+H]+	C11H15N3O6	146730	222010	144800	182090	129410	91335	156010	149820	31784	44198	78025	62741	97960	84408	49890	58013	106780	102960	106880	-	HMDB0005923	107461	3768-18-1	70989	-	--
MADP0318	Nicotinamide riboside	Nucleotide And Its metabolomics	Nucleotide and Its metabolomics	255.098	254.09	[M+H]+	C11H15N2O5+	19869000	6870300	29517000	13131000	7006300	14088000	22361000	20374000	4449200	2345100	2645000	2488400	1988900	2437900	1930200	3209200	8991700	8869400	9412600	-	HMDB0000855	90480033	1341-23-7	15927	5818	--
MADP0320	1-Methylinosine	Nucleotide And Its metabolomics	Nucleotide and Its metabolomics	283.104	282.096	[M+H]+	C11H14N4O5	74254	30015	57255	61765	141700	90124	80077	50152	30174	60168	45637	52639	40582	65998	21524	30622	45637	61431	51053	C12317	HMDB0002721	65095	2140-73-0	19065	3780	--
MADP0322	Val-Tyr	Amino acid and Its metabolomics	Small Peptide	281.15	280.142	[M+H]+	C14H20N2O4	502040	125860	509110	644260	238080	410570	569210	799070	258430	2371100	921600	812200	813140	698440	121280	420200	385530	389120	391000	-	-	7009555	3061-91-4	-	-	--
MADP0326	1-Methylguanosine	Nucleotide And Its metabolomics	Nucleotide and Its metabolomics	298.115	297.107	[M+H]+	C11H15N5O5	425580	428520	289130	383510	1301300	747920	279150	221230	789370	792580	867170	923620	445560	789710	523030	471790	481040	673170	548940	-	HMDB0001563	96373	2140-65-0	19062	6324	--
MADP0330	L-Allothreonine	Amino acid and Its metabolomics	Amino acids	120.066	119.058	[M+H]+	C4H9NO3	9650	1617.1	4095.1	4373.8	11953	5831.4	6712.5	4240.2	13072	8289.6	11411	19843	14382	10995	5578.7	23606	12269	10622	10375	-	HMDB0004041	99289	28954-12-3	28718	7007	--
MADP0331	L-Methionine sulfoxide	Amino acid and Its metabolomics	Amino acid derivatives	166.053	165.046	[M+H]+	C5H11NO3S	257310	183500	203240	193880	264960	230720	209310	185530	213460	175900	175940	260750	179980	182110	186110	215210	223310	249410	213580	-	HMDB0002005	847	62697-73-8	17016	6428	--
MADP0332	Ala-Phe	Amino acid and Its metabolomics	Small Peptide	237.124	236.116	[M+H]+	C12H16N2O3	824260	234540	340080	534870	1082600	1386000	344530	308550	822880	2270300	1143500	1489200	353100	1378000	278810	574530	532210	579500	563870	C05770	HMDB0028694	96814	3061-90-3	73807	-	ko00860,ko01100,ko01240
MADP0333	Val-Ala	Amino acid and Its metabolomics	Small Peptide	189.123	188.116	[M+H]+	C8H16N2O3	30225	11955	17998	30592	70176	59520	18005	20096	105200	76802	44400	111790	16588	97648	21296	40474	48137	35165	38709	-	-	6992638	27493-61-4	-	-	--
MADP0334	Ala-Val	Amino acid and Its metabolomics	Small Peptide	189.123	188.116	[M+H]+	C8H16N2O3	43698	10527	15972	23806	58619	93725	18029	16858	119190	86139	48017	126940	19168	83738	32494	48979	32852	40207	39554	-	-	96799	3303-45-5	-	-	--
MADP0338	N6-methyl-2'-deoxyadenosine	Nucleotide And Its metabolomics	Nucleotide and Its metabolomics	266.126	265.117	[M+H]+	C11H15N5O3	38494	16858	21534	17969	29337	8943.2	33693	16372	9	9	9	11529	9	9	346170	6229.5	53350	39557	47208	C03795	-	168948	2002-35-9	-	-	--
MADP0339	Leu-Phe	Amino acid and Its metabolomics	Small Peptide	279.171	278.163	[M+H]+	C15H22N2O3	365320	117150	158750	163480	589840	588850	123360	103770	470000	681200	357150	647490	109610	643870	147210	267310	307140	212330	286510	-	HMDB0013243	6992310	-	73585	-	--
MADP0343	Gly-Ile	Amino acid and Its metabolomics	Small Peptide	189.123	188.116	[M+H]+	C8H16N2O3	39351	15661	20235	18562	175600	122780	9	17399	99412	84313	47874	108190	26163	80950	28344	59410	47619	64607	37150	-	HMDB0028844	88079	19461-38-2	-	-	--
MADP0344	5-methylcytidine	Nucleotide And Its metabolomics	Nucleotide and Its metabolomics	258.109	257.101	[M+H]+	C10H15N3O5	396660	363540	180460	247750	372360	425800	181510	151620	115290	90736	65429	112840	59745	52971	68330	51085	61190	79906	69631	-	HMDB0000982	92918	2140-61-6	20607	5919	--
MADP0345	2'-O-methylguanosine	Nucleotide And Its metabolomics	Nucleotide and Its metabolomics	298.115	297.107	[M+H]+	C11H15N5O5	2586000	3946600	3294200	3656600	1875000	2231100	3375500	3258800	706910	1083600	892620	475520	352380	448040	404420	270070	499230	684880	541430	-	-	135406950	2140-71-8	-	-	--
MADP0352	3-Methyladenine	Nucleotide And Its metabolomics	Nucleotide and Its metabolomics	150.078	149.07	[M+H]+	C6H7N5	145900	127230	143440	148190	85035	95403	145370	150100	37122	51560	62287	83211	59550	79095	62042	40543	93596	50122	78553	C00913	HMDB0011600	1673	5142-23-4	38635	-	--
MADP0354	Pterine	Heterocyclic compounds	Pteridines and derivatives	164.057	163.049	[M+H]+	C6H5N5O	3192700	2199700	2589600	2584000	2679000	3369400	3028800	2971000	1162900	1379700	1219900	1352900	1174200	851190	651760	755260	991970	913970	1073400	C00715	HMDB0000802	73000	2236-60-4	18265	5766	--
MADP0359	1-Methyluric Acid	Amino acid and Its metabolomics	Amino acid derivatives	183.051	182.044	[M+H]+	C6H6N4O3	15622	9968.4	39851	12517	17118	21904	18831	13333	26563	40920	41875	46162	31535	29279	11612	29932	24154	24071	24538	C16359	HMDB0003099	69726	708-79-2	68441	2821	ko00232
MADP0360	7-Methyluric Acid	Amino acid and Its metabolomics	Amino acid derivatives	183.051	182.044	[M+H]+	C6H6N4O3	111060	106520	123750	131510	97364	106520	113350	116680	50511	57746	59532	55124	45098	50446	52626	41113	59096	79062	67401	C16355	HMDB0011107	69160	612-37-3	149744	-	ko00232
MADP0363	N-Acetyl-D-Galactosamine	Alcohol and amines	Amines	222.097	221.09	[M+H]+	C8H15NO6	312860	282240	431220	395450	332110	257180	325520	321310	660190	284480	340660	275810	468450	165910	251430	606730	273060	317640	341420	C01132	HMDB0000212	92164	1811-31-0	40356	5222	ko00052,ko01100
MADP0374	Ile-Met	Amino acid and Its metabolomics	Small Peptide	263.144	262.37	[M+H]+	C11H22N2O3S	24130	12316	10039	15146	33715	40134	15472	14283	45341	49829	34137	62467	25277	57333	20220	45108	43666	36135	50645	-	HMDB0028913	7020106	42384-14-5	-	-	--
MADP0378	Pro-Val	Amino acid and Its metabolomics	Small Peptide	215.139	214.26	[M+H]+	C10H18N2O3	436690	164900	164460	202820	686300	748270	175700	125110	280860	505730	354650	235230	72831	122540	50804	118570	103650	236750	148660	-	HMDB0029030	142984	52899-09-9	-	-	--
MADP0379	Thr-Leu	Amino acid and Its metabolomics	Small Peptide	233.15	232.28	[M+H]+	C10H20N2O4	18039	9453.7	9005.1	21947	59344	56010	19243	12985	112020	128130	56479	100280	21658	120840	25881	44581	50881	37585	54144	-	HMDB0029065	7021828	50299-12-2	-	-	--
MADP0382	Pro-Leu	Amino acid and Its metabolomics	Small Peptide	229.155	228.29	[M+H]+	C11H20N2O3	1071600	339460	464480	555780	1820200	1918200	412990	314480	550270	941450	564440	475480	90654	323410	122350	237920	219880	348850	251790	-	-	444109	52899-07-7	-	-	--
MADP0383	Leu-Leu	Amino acid and Its metabolomics	Small Peptide	245.187	244.33	[M+H]	C12H24N2O3	112780	43638	68086	77066	225690	184190	25582	57292	221670	245460	145120	343240	88058	349440	64073	168120	156570	139900	167520	-	HMDB0028933	76807	3303-31-9	73531	-	--
MADP0384	Val-Leu	Amino acid and Its metabolomics	Small Peptide	231.172	230.3	[M+H]+	C11H22N2O3	207770	120370	120110	175010	559900	517570	107800	86801	559890	592160	391680	713070	106850	926800	164190	321090	321180	374880	352260	-	HMDB0029131	6993118	3989-97-7	-	-	--
MADP0388	Glu-Ile	Amino acid and Its metabolomics	Small Peptide	261.144	260.137	[M+H]+	C11H20N2O5	21173	24693	26602	16872	32247	29977	20097	15694	16928	30012	40172	26075	20860	31361	12988	29301	40957	30164	30044	-	HMDB0028822	9813855	5879-22-1	-	-	--
MADP0390	Ile-Arg	Amino acid and Its metabolomics	Small Peptide	288.204	287.36	[M+H]+	C12H25N5O3	38286	33207	33393	51297	61920	63935	30116	13112	73738	148290	103590	105360	64791	158790	26525	77322	88021	87296	60380	-	-	7021814	55715-01-0	-	-	--
MADP0391	Pyr-Glu	Amino acid and Its metabolomics	Small Peptide	259.092	258.085	[M+H]+	C10H14N2O6	18667	12189	26494	31105	17604	36615	17803	20080	34225	51896	37122	31940	40584	32309	26605	45643	28460	36696	27932	-	-	70530537	29227-92-7	-	-	--
MADP0392	Ile-Leu	Amino acid and Its metabolomics	Small Peptide	245.186	244.33	[M+H]+	C12H24N2O3	101360	57191	45388	59172	214250	208900	45041	46800	160700	218060	173090	303290	82966	299210	51059	157100	129380	116150	117420	-	-	7019083	26462-22-6	-	-	--
MADP0393	Ile-Ile	Amino acid and Its metabolomics	Small Peptide	245.186	244.33	[M+H]+	C12H24N2O3	116380	38516	44673	68217	261410	230800	54663	56246	227800	265850	157820	352280	62796	361880	64573	183540	137380	131640	166140	-	-	7010568	42537-99-5	-	-	--
MADP0395	Asp-Ile	Amino acid and Its metabolomics	Small Peptide	247.129	246.12	[M+H]+	C10H18N2O5	113790	64882	38405	74839	141570	136840	44845	37436	127230	105480	73213	130360	61169	120860	32955	71308	93717	82775	81953	-	-	21845165	-	-	-	--
MADP0396	Ile-Glu	Amino acid and Its metabolomics	Small Peptide	261.146	260.29	[M+H]+	C11H20N2O5	34262	18300	18730	23217	41776	36927	28663	14311	24604	25294	34622	31076	25136	29117	16693	21323	25303	25589	27255	-	-	7009625	42516-53-0	-	-	--
MADP0397	Leu-Thr	Amino acid and Its metabolomics	Small Peptide	233.15	232.14	[M+H]+	C10H20N2O4	76318	25512	31769	40814	181290	132190	29706	22985	249560	164140	85830	233730	23643	165530	43169	86264	90077	78079	80403	-	-	10353878	-	-	-	--
MADP0398	Lys-Ile	Amino acid and Its metabolomics	Small Peptide	260.18	259.35	[M+H]+	C12H25N3O3	465690	396030	389140	331890	612450	521500	407160	271850	348130	434800	468330	386000	340410	464210	213860	340840	422000	403990	459520	-	HMDB0028954	7010499	20556-13-2	-	-	--
MADP0399	Pro-Ser	Amino acid and Its metabolomics	Small Peptide	203.102	202.21	[M+H]+	C8H14N2O4	78060	68579	87320	98314	49173	69567	94952	76459	20693	25669	28998	38445	34063	30556	30291	28424	41554	47963	37494	-	-	7408258	71835-80-8	-	-	--
MADP0400	Ser-Val	Amino acid and Its metabolomics	Small Peptide	205.119	204.22	[M+H]+	C8H16N2O4	266060	200250	205270	185280	234300	282560	222740	211220	377730	294710	304450	514180	225800	242810	197920	227970	195970	302160	267830	-	HMDB0029052	7020159	51782-06-0	74823	-	--
MADP0404	Pro-Ala	Amino acid and Its metabolomics	Small Peptide	187.108	186.21	[M+H]+	C8H14N2O3	832510	662810	424590	644520	1163300	1095800	442110	461320	374220	630220	584990	620610	409890	709420	713620	480840	933440	873940	810680	-	-	6347578	6422-36-2	-	-	--
MADP0405	Glu-Ser	Amino acid and Its metabolomics	Small Peptide	235.092	234.08	[M+H]+	C8H14N2O6	162870	77589	104260	134440	252130	224080	109330	98010	227690	177970	132410	188490	141400	138630	73520	164200	122490	123870	94119	-	HMDB0028828	6995653	5875-38-7	73509	-	--
MADP0406	Ile-Thr	Amino acid and Its metabolomics	Small Peptide	233.15	232.14	[M+H]+	C10H20N2O4	53290	21166	37966	34380	197510	152600	31242	27586	251510	187110	51162	215310	20211	156640	50100	101030	96595	89698	74370	-	HMDB0028917	18218220	59652-61-8	-	-	--
MADP0407	Thr-Ile	Amino acid and Its metabolomics	Small Peptide	233.149	232.14	[M+H]+	C10H20N2O4	22516	16411	11578	17564	52037	48205	12267	13284	131660	126110	57353	88327	17776	103740	28097	37754	37607	42886	31150	-	-	18218246	-	-	-	--
MADP0408	Glu-Cit	Amino acid and Its metabolomics	Small Peptide	305.144	304.138	[M+H]+	C11H20N4O6	170090	156260	172060	178770	133060	147370	212980	167300	9	9	9	9	9	9	9	9	8511.6	12340	13991	-	-	154984273	-	-	-	--
MADP0410	Lys-Val	Amino acid and Its metabolomics	Small Peptide	246.182	245.32	[M+H]+	C11H23N3O3	127740	64337	121100	91607	183380	194610	112560	89995	132090	311220	166400	220900	100940	205570	83669	151200	116050	110660	106650	-	HMDB0028964	6992341	20556-11-0	-	-	--
MADP0414	Gly-Thr	Amino acid and Its metabolomics	Small Peptide	177.087	176.17	[M+H]+	C6H12N2O4	45622	15786	24231	25936	66967	46332	15558	14825	35528	36959	34299	53013	31535	29967	22166	40826	37852	33446	27324	-	-	111257	7093-70-1	-	-	--
MADP0415	Leu-Met	Amino acid and Its metabolomics	Small Peptide	263.143	262.37	[M+H]+	C11H22N2O3S	27260	7885.1	9040.5	14826	56501	39675	11822	18271	56789	65260	48860	50803	16201	78068	16083	34312	42722	34909	44499	-	-	7010529	36077-39-1	-	-	--
MADP0424	Asp-Leu	Amino acid and Its metabolomics	Small Peptide	247.127	246.26	[M+H]+	C10H18N2O5	86762	62337	18879	59379	103600	102810	30233	26690	111260	97709	73900	126110	52287	116390	33295	71108	61039	62077	60390	-	-	6992367	3062-14-4	-	-	--
MADP0425	Pro-Glu	Amino acid and Its metabolomics	Small Peptide	245.114	244.24	[M+H]+	C10H16N2O5	2802900	2058900	2042600	2245000	6840300	4339600	1735700	1254700	1492600	1986300	1662500	1450200	749500	1228900	1245100	1203600	1309400	1028900	1148400	-	-	194260	67644-00-2	-	-	--
MADP0426	Val-Arg	Amino acid and Its metabolomics	Small Peptide	274.188	273.33	[M+H]+	C11H23N5O3	25463	13170	23273	23714	19437	27471	16225	11400	24698	53073	43499	62104	25852	83524	24424	41590	40920	40397	59673	-	HMDB0029121	444523	37682-75-0	-	-	--
MADP0428	Val-Glu	Amino acid and Its metabolomics	Small Peptide	247.129	246.26	[M+H]+	C10H18N2O5	86590	30269	64963	87335	77450	97547	62849	59375	157870	213390	153190	214990	101420	216420	55625	129790	120000	98583	101040	-	HMDB0029126	7009623	-	-	-	--
MADP0429	Val-Ile	Amino acid and Its metabolomics	Small Peptide	231.171	230.3	[M+H]+	C11H22N2O3	262830	94406	83814	156600	479880	460180	89332	95529	516080	684670	397270	705840	123830	867350	192170	310480	308240	328980	326730	-	HMDB0029130	7010532	20556-14-3	-	-	--
MADP0432	Glu-Gly	Amino acid and Its metabolomics	Small Peptide	205.082	204.07	[M+H]+	C7H12N2O5	192380	121770	155920	154970	354530	312080	147040	101680	223360	195460	199570	194330	123810	142560	109750	183680	169100	145080	137640	-	HMDB0028819	6427052	1948-29-4	73505	-	--
MADP0435	PC(18:2(9Z,12Z)/P-18:1(11Z))	GP	PC	768.586	767.583	[M+H]+	C44H82NO7P	83215000	87229000	85984000	117200000	70546000	58658000	111270000	115960000	75220000	76075000	90059000	72888000	46894000	66755000	48192000	39125000	43346000	39889000	37383000	-	-	53478803	-	-	-	--
MADP0436	PC(20:4(8Z,11Z,14Z,17Z)/P-18:0)	GP	PC	794.6	793.599	[M+H]+	C46H84NO7P	43669000	45586000	49547000	51282000	35012000	42525000	52514000	53375000	24065000	33280000	30649000	27770000	19604000	23822000	14347000	17493000	23420000	23420000	21362000	-	-	53479117	-	-	-	--
MADP0437	PC(18:1(9Z)/P-18:1(11Z))	GP	PC	770.6	769.599	[M+H]+	C44H84NO7P	27935000	21045000	30196000	25986000	17949000	21983000	28899000	33865000	23005000	22279000	20019000	17809000	13754000	17829000	14946000	10784000	12653000	11480000	9808600	-	-	53478781	-	-	-	--
MADP0438	PC(O-16:0/20:5(5Z,8Z,11Z,14Z,17Z))	GP	PC-O	766.575	765.567	[M+H]+	C44H80NO7P	31074000	34793000	33137000	40279000	26505000	32541000	34167000	36222000	21946000	36597000	33623000	29907000	18963000	25967000	10462000	15127000	21456000	20618000	17926000	-	-	10485310	132196-28-2	-	-	--
MADP0439	PC(16:0/P-16:0)	GP	PC	718.57	717.567	[M+H]+	C40H80NO7P	98198000	83379000	94472000	113870000	64634000	66696000	110460000	118740000	56629000	57040000	49154000	36526000	31710000	34418000	31235000	25653000	29916000	28375000	23673000	-	-	53478671	-	-	-	--
MADP0440	PC(15:0/15:0)	GP	PC	706	705.531	[M+H]+	C38H76NO8P	46184000	45390000	49366000	51814000	35807000	40797000	45874000	52192000	22159000	29981000	22764000	20561000	15065000	18688000	13859000	15085000	19432000	20443000	18685000	-	-	24778654	-	-	-	--
MADP0442	PC(16:0/16:0)	GP	PC	734.56	733.562	[M+H]+	C40H80NO8P	274580000	260230000	277640000	370170000	215820000	240620000	304070000	341310000	191010000	241580000	216790000	176010000	122740000	180870000	99450000	114270000	139150000	132770000	122420000	-	HMDB0000564	452110	63-89-8	72999	5548	--
MADP0443	PC(16:1/P-18:1)	GP	PC	742.57	741.567	[M+H]+	C42H80NO7P	35620000	34760000	30742000	35727000	25285000	28160000	32444000	36576000	23769000	24701000	21441000	15398000	13897000	15899000	14612000	12628000	12747000	12594000	11460000	-	-	53478697	-	-	-	--
MADP0444	SM(d16:1/24:1(15Z))	SL	SM	785.65	785.654	[M]+	C45H90N2O6P+	70721000	53891000	73850000	95126000	43913000	56908000	78131000	81541000	75061000	83069000	67153000	39710000	24860000	27940000	21987000	21143000	18427000	22893000	15383000	-	-	52931202	-	-	-	--
MADP0445	PC(18:1(9Z)/18:3(6Z,9Z,12Z))	GP	PC	782.57	781.562	[M+H]+	C44H80NO8P	96055000	89910000	88306000	111400000	66041000	77799000	87411000	96153000	63597000	83025000	86085000	84825000	54945000	82239000	48961000	52968000	69437000	81116000	76538000	-	-	52922685	-	-	-	--
MADP0446	SM(d17:1/24:1(15Z))	SL	SM	799.66	798.661	[M+H]+	C46H91N2O6P	43266000	28192000	39190000	53453000	23689000	28688000	42954000	45487000	43593000	47813000	38637000	24015000	15171000	18978000	9685500	12335000	10248000	11283000	10129000	-	-	52931207	-	-	-	--
MADP0447	PC(22:2(13Z,16Z)/15:0)	GP	PC	800.61	799.609	[M+H]+	C45H86NO8P	9457500	8305600	6788600	7632100	6092200	7408600	9859400	9488300	4288900	4949100	4375000	4101300	3694400	4104600	3588100	4049800	4628700	4305200	3989200	-	-	52923555	-	-	-	--
MADP0448	PC(20:3(8Z,11Z,14Z)/20:1(11Z))	GP	PC	838.62	837.625	[M+H]+	C48H88NO8P	13475000	13917000	13748000	16969000	9505600	13935000	13883000	17150000	7610300	7575500	7340600	6662300	5546000	6712100	4546900	5446000	6682800	6344400	6172500	-	-	52923249	-	-	-	--
MADP0449	PC(20:3(8Z,11Z,14Z)/14:0)	GP	PC	756.54	755.547	[M+H]+	C42H78NO8P	58615000	65618000	55245000	62532000	48729000	54122000	57564000	58362000	27070000	30290000	24472000	23477000	21696000	24229000	26797000	23154000	32050000	32001000	30311000	-	-	52923213	-	-	-	--
MADP0450	PC(18:2(9Z,12Z)/15:0)	GP	PC	744.55	743.547	[M+H]+	C41H78NO8P	117200000	104380000	122830000	123380000	78178000	85905000	125720000	144670000	70865000	62787000	56730000	41619000	39129000	41800000	47759000	35504000	35618000	38219000	31563000	-	-	52922715	-	-	-	--
MADP0451	PC(16:1/16:1)	GP	PC	730.538	729.531	[M+H]+	C40H76NO8P	123000000	134680000	120290000	132450000	109730000	129960000	126340000	127090000	51187000	46180000	42987000	37417000	35437000	37973000	51595000	35775000	62303000	61912000	61701000	-	-	24778764	-	-	-	--
MADP0453	PC(P-18:1(11Z)/22:2(13Z,16Z))	GP	PC-P	824.64	823.645	[M+H]+	C48H90NO7P	5408100	5169000	5847900	7344200	3566700	4913000	5944800	5929100	3281600	3400300	3229400	3273600	2482100	2915300	2239100	2439900	2870000	2701200	2736200	-	-	53480773	-	-	-	--
MADP0456	PC(22:6(4Z,7Z,10Z,13Z,16Z,19Z)/20:1(11Z))	GP	PC	860.61	859.609	[M+H]+	C50H86NO8P	3273000	3256600	3274600	3381000	2030800	2886300	3627800	3265100	1948000	2167600	2096800	1850600	1482900	1727400	894670	1168500	1222800	1279100	1434900	-	-	52923709	-	-	-	--
MADP0457	PC(22:5(4Z,7Z,10Z,13Z,16Z)/P-18:0)	GP	PC	820.62	819.614	[M+H]+	C48H86NO7P	7923100	7639100	8879000	9074300	5326100	7100100	8626000	8660400	2788500	4160900	3492700	3173300	2589600	2824900	2087500	2713900	3181700	3318400	3090700	-	-	53479335	-	-	-	--
MADP0459	SM(d18:1/18:1(9Z))	SL	SM	729.58	728.583	[M+H]+	C41H81N2O6P	38560000	35104000	40859000	48648000	30509000	35763000	42472000	44788000	69789000	64159000	49676000	33730000	27022000	26138000	20138000	25344000	18286000	21531000	18544000	-	-	6443882	108392-10-5	-	-	--
MADP0460	PE(22:6(4Z,7Z,10Z,13Z,16Z,19Z)/P-16:0)	GP	PE	748.58	747.52	[M+H]+	C43H74NO7P	10384000	8205500	10319000	10185000	5324000	6490800	9160900	11876000	2900000	3844100	4392300	3470100	2463200	3369700	2314000	2139600	2319700	2292600	2233700	-	-	53479983	-	-	-	--
MADP0461	PE(20:4(8Z,11Z,14Z,17Z)/P-16:0)	GP	PE	724.53	723.52	[M+H]+	C41H74NO7P	7440400	5908500	6576600	7029900	4421700	5254100	6718800	7629200	4513900	6858300	5234800	5026700	3088400	4809700	2405200	2324100	2844700	2534800	2678300	-	HMDB0009444	53479828	-	-	-	--
MADP0462	PE(20:4(5Z,8Z,11Z,14Z)/P-18:1(11Z))	GP	PE	750.54	749.536	[M+H]+	C43H76NO7P	72367000	70483000	74917000	76920000	45007000	58468000	72319000	76453000	41649000	52697000	54684000	42058000	32722000	47245000	23903000	28715000	32441000	28219000	28768000	-	-	53479797	-	-	-	--
MADP0464	PC(24:0)	GP	PC	608.46	607.458	[M+H]+	C32H66NO7P	2942300	2660700	3612100	4427400	2426500	2543100	4647700	4024900	3875500	5748100	4369100	3308900	2462600	3078200	1240800	2025500	1950400	1867800	1726500	-	-	24779481	325171-59-3	-	-	--
MADP0465	PE(20:4(5Z,8Z,11Z,14Z)/P-18:0)	GP	PE	752.55	751.552	[M+H]+	C43H78NO7P	19224000	16260000	17963000	21532000	9562200	12176000	18192000	22127000	5883100	6252900	6769700	5592800	3560200	5440700	3312500	2949700	4314300	3763800	3420100	-	HMDB0009412	53479796	-	-	-	--
MADP0466	Cer(d18:1/24:1(15Z))	SL	Cer	630.62	647.622	[M+H]+	C42H81NO3	61412000	37321000	58532000	89856000	22600000	26177000	50782000	64133000	5792500	4043300	6289900	7627800	3118500	5209000	3863100	3798800	5189500	3792200	3899500	-	-	5283568	54164-50-0	-	-	--
MADP0467	PC(O-16:0/18:1)	GP	PC-O	746.58	745.599	[M+H]+	C42H84NO7P	67528000	50935000	65857000	82083000	31313000	36820000	68608000	84152000	20886000	17570000	18498000	13628000	10067000	12969000	13300000	9841900	11810000	10527000	8967700	-	-	24779266	-	-	-	--
MADP0468	PC(16:0/22:6)	GP	PC	806.56	805.562	[M+H]+	C46H80NO8P	43205000	45265000	43292000	51934000	34991000	40004000	41387000	43439000	21774000	37882000	34653000	32090000	23871000	30112000	17415000	21552000	26614000	24873000	25303000	-	-	6441886	59403-54-2	-	-	--
MADP0469	PC(16:0/18:2)	GP	PC	758.57	757.562	[M+H]+	C42H80NO8P	251990000	250430000	229520000	266090000	207120000	245470000	270930000	261640000	150000000	146890000	144210000	124190000	103260000	127550000	102600000	101140000	139620000	160550000	144340000	-	-	24778694	-	-	-	--
MADP0471	SM(d18:1/24:1(15Z))	SL	SM	813.69	812.677	[M+H]+	C47H93N2O6P	264320000	193360000	262490000	336200000	176330000	224800000	320730000	343310000	238780000	274750000	240330000	159820000	100850000	133120000	75548000	85380000	89199000	85703000	59306000	-	HMDB0012107	44260126	94359-13-4	74535	-	--
MADP0472	PE(16:0/18:2(9Z,12Z))	GP	PE	716.52	715.515	[M+H]+	C39H74NO8P	57048000	54482000	59744000	60911000	48630000	53198000	59637000	59956000	58513000	37926000	30097000	24622000	24295000	22378000	30348000	24534000	24009000	25008000	21801000	-	-	9546747	13206-00-3	-	-	--
MADP0473	PC(18:0/22:6(4Z,7Z,10Z,13Z,16Z,19Z))	GP	PC	834.6	833.593	[M+H]+	C48H84NO8P	36323000	35466000	36042000	42902000	25904000	30687000	32967000	35326000	15646000	20325000	21453000	18435000	13169000	18124000	11689000	13525000	16031000	16725000	15808000	-	-	24778876	-	-	-	--
MADP0474	PC(P-18:0/20:4)	GP	PC-P	794.6	793.599	[M+H]+	C46H84NO7P	49222000	47885000	45730000	53214000	30977000	36815000	52031000	52246000	19962000	31257000	29944000	25801000	18961000	23373000	13760000	17394000	23250000	22219000	21255000	-	HMDB0011253	24779390	97802-56-7	84828	-	--
MADP0475	PC(18:1(9Z)/18:1(9Z))	GP	PC	785.59	785.593	[M+H]+	C44H84NO8P	45322000	40179000	43255000	50712000	32526000	34765000	39798000	45251000	33193000	35467000	35522000	33620000	28982000	31754000	24308000	27814000	31687000	32471000	31696000	-	HMDB0000593	10350317	4235-95-4	74669	-	--
MADP0477	PC(O-16:0/20:3)	GP	PC-O	792.59	769.599	[M+Na]+	C44H84NO7P	36681000	34683000	27250000	32271000	20619000	29171000	32348000	30514000	10309000	16215000	18453000	16259000	12913000	14319000	7292400	10136000	11683000	10835000	11433000	-	-	16759365	-	-	-	--
MADP0478	PC(18:0/18:1)	GP	PC	810.59	787.609	[M+Na]+	C44H86NO8P	140480000	131460000	134710000	163300000	101790000	121580000	136770000	159840000	93805000	124770000	126210000	115930000	81265000	111410000	73221000	75039000	99365000	99148000	97144000	-	HMDB0008038	24778825	56421-10-4	75034	-	--
MADP0480	NADP+	CoEnzyme and vitamins	CoEnzyme and vitamins	744.082	744.4	[M]+	C21H29N7O17P3+	76536	56213	76387	65383	68947	79815	65931	41953	114140	92730	104790	88100	63415	63463	43829	60406	48929	48416	64840	-	-	5886	24292-60-2	-	-	--
MADP0485	N-Ethylglycine	Amino acid and Its metabolomics	Amino acid derivatives	104.07	103.12	[M+H]+	C4H9NO2	43908000	41799000	48701000	50208000	27782000	31787000	45919000	48047000	22413000	25707000	27404000	33376000	31497000	31284000	37857000	25959000	40870000	38425000	41404000	-	HMDB0041945	316542	627-01-0	15620	-	--
MADP0486	L-Phenylalaninol	Amino acid and Its metabolomics	Amino acid derivatives	152.107	151.21	[M+H]+	C9H13NO	7996.1	9430.2	9867.4	21293	5029.8	11964	14106	25818	19629	16883	21041	24646	28214	26416	21619	36196	24787	28722	20694	-	-	447213	3182-95-4	-	-	--
MADP0491	4-aminomethylpyrimidine	Heterocyclic compounds	Heterocyclic compounds	110.07	109.13	[M+H]+	C5H7N3	37153	37760	33948	36776	23446	33715	37772	36184	12988	25704	19878	20011	14079	25006	14498	15661	24094	11384	20102	-	-	12933348	45588-79-2	-	-	--
MADP0498	3-Guanidinopropionic acid	Organic acid And Its derivatives	Organicacid and Its derivatives	132.076	131.069	[M+H]+	C4H9N3O2	1179100	762420	1120200	1096100	893720	1029900	1041900	1058500	965650	1563800	1466500	1437300	958700	1557300	812410	1086500	1138000	1222600	1184900	-	HMDB0013222	67701	353-09-3	15968	-	--
MADP0504	D-Maltopentaose	Carbohydrates and Its metabolites	Sugars	829.281	828.275	[M+H]+	C30H52O26	34535	33975	51502	33263	11764	20822	46110	62741	6821.6	2909.6	3409.7	3768.7	7729.5	1376.4	6064.9	5701.8	14487	16015	17267	-	HMDB0012254	124005	34620-76-3	61952	-	--
MADP0506	2-amino-6-chloropurine	Nucleotide And Its metabolomics	Nucleotide and Its metabolomics	170.023	169.016	[M+H]+	C5H4ClN5	66144000	46442000	74886000	71971000	39276000	51765000	81748000	87366000	18617000	17119000	18412000	15988000	28919000	12552000	8797900	14279000	29370000	23821000	29452000	-	-	5360349	10310-21-1	-	-	--
MADP0509	Gly-Gln	Amino acid and Its metabolomics	Small Peptide	204.097	203.091	[M+H]+	C7H13N3O4	32312	8765.5	14562	4632.2	40779	34353	20533	12766	36878	17598	36608	46296	20700	30626	35667	49745	32869	35067	23395	-	-	123913	13115-71-4	-	-	--
MADP0523	N(6),N(6)-Dimethyl-L-lysine	Amino acid and Its metabolomics	Amino acids	175.143	174.137	[M+H]+	C8H18N2O2	2473400	1957500	3062100	2741500	1924500	2497900	3319100	2864800	1184100	1146700	1180300	957650	2480300	760520	566940	795280	1257500	1239100	1309500	-	-	56777362	2259-86-1	-	-	--
MADP0531	N-acetyl-D-phenylalanine	Amino acid and Its metabolomics	Amino acid derivatives	206.083	207.09	[M+H]+	C11H13NO3	452810	384920	468470	536490	335500	407930	489950	507640	108530	179600	190260	144790	175340	281530	239270	144000	262620	228180	294760	C05620	-	101184	10172-89-1	-	-	ko00360,ko01100
MADP0536	gamma-D-GLU-GLY	Amino acid and Its metabolomics	Small Peptide	205.082	204.075	[M+H]+	C7H12N2O5	389630	297540	465820	436670	264870	272480	418030	330910	201410	226200	188670	195090	176820	152490	64709	164320	131250	145130	119820	-	-	6604701	6729-55-1	-	-	--
MADP0538	N-acetyl-D-Lactosamine	Carbohydrates and Its metabolites	Carboxylic acids and derivatives	384.15	383.35	[M+H]+	C14H25NO11	33452	6674.6	67137	90688	23438	15909	75583	51458	38807	57515	60569	72209	46968	49441	39612	62355	65390	59409	55598	C00611	HMDB0001542	9800166	32181-59-2	16153	4231	--
MADP0544	(+/-)-High Proline	Amino acid and Its metabolomics	Amino acid derivatives	130.087	129.078	[M+H]+	C6H11NO2	10722000	7577900	10987000	8717700	7798900	7541100	7420600	6149700	3249800	2737600	3552300	3516900	5532300	2424800	2235900	3338900	4306300	2703700	3630100	-	HMDB0029444	123784	56879-46-0	-	-	--
MADP0546	Cis-L-3-hydroxyproline	Amino acid and Its metabolomics	Amino acid derivatives	132.066	131.058	[M+H]+	C5H9NO3	227520	141350	203990	178700	177830	215430	207990	184520	271930	317500	332020	405530	307660	336410	201890	363360	310890	264090	309520	-	-	7098652	567-35-1	-	-	--
MADP0547	O-Acetyl-L-homoserine	Amino acid and Its metabolomics	Amino acid derivatives	162.076	161.068	[M+H]+	C6H11NO4	1871900	964450	239460	1284300	1450200	1760500	427480	784910	2167200	600540	339850	439200	533060	236070	74094	193770	230260	151500	270450	-	-	45038083	250736-84-6	-	-	--
MADP0548	Asp-Arg	Amino acid and Its metabolomics	Small Peptide	290.146	289.138	[M+H]+	C10H19N5O5	108640	58823	75818	54324	100540	136770	50655	55600	63027	85981	98790	50177	32750	86820	43220	61136	119250	145990	129070	-	-	16122509	-	-	-	--
MADP0551	4-Oxo-4-(3-pyridyl)butyraldehyde	Heterocyclic compounds	Pyridine and pyridine derivatives	164.071	163.063	[M+H]+	C9H9NO2	86528	79205	113290	103290	80603	100160	98931	97401	122790	135390	81669	80511	125240	71022	46393	45954	82489	87755	91174	C19567	HMDB0062406	115084	76014-80-7	66879	-	ko00760,ko00980,ko01100,ko05204
MADP0553	Gly-Tyr	Amino acid and Its metabolomics	Amino acid derivatives	239.103	238.095	[M+H]+	C11H14N2O4	45165	30215	15644	29808	64993	74456	12480	19118	40218	11388	10218	19540	41262	18680	4902	18146	20056	26740	28466	-	HMDB0028853	92829	658-79-7	73517	-	--
MADP0560	Ala-Arg	Amino acid and Its metabolomics	Small Peptide	246.155	245.148	[M+H]+	C9H19N5O3	81129	61943	92368	91226	172930	196820	78009	87413	188240	263000	159060	165220	154440	238650	69684	116320	139770	169500	146820	-	-	446132	16709-12-9	-	-	--
MADP0563	(2-Hydroxyethyl)phosphonic acid	Organic acid And Its derivatives	Organicacid and Its derivatives	127.015	126.008	[M+H]+	C2H7O4P	138000	32506	117580	163510	211530	279050	107700	85545	126780	171530	104960	148720	137470	107320	36084	108910	121830	132290	124390	C06451	-	89954	22987-21-9	-	-	ko00440,ko01100
MADP0565	Glu-Phe-Ala	Amino acid and Its metabolomics	Small Peptide	366.166	C17H23N3O6	[M+H]+	C17H23N3O6	275310	232350	694440	286590	283730	482010	761930	415420	106280	114460	91831	100280	214360	70149	18981	130970	158540	214350	254310	-	-	-	-	-	-	--
MADP0566	Pro-Arg	Amino acid and Its metabolomics	Small Peptide	272.169	271.164	[M+H]+	C11H21N5O3	282600	180670	295170	282640	281780	302410	373810	439980	247050	365850	293320	299210	502720	240880	105660	204500	232020	313210	363740	-	-	151004	2418-74-8	-	-	--
MADP0567	Proline Hydroxyproline	Amino acid and Its metabolomics	Small Peptide	229.118	228.11	[M+H]+	C10H16N2O4	97933	57911	79552	47783	103140	92782	72427	81330	120570	179910	186950	208010	142940	197500	30567	148790	135760	154850	130710	-	HMDB0006695	3952518	18684-24-7	74767	-	--
MADP0569	L-Homoarginine	Amino acid and Its metabolomics	Amino acid derivatives	189.134	188.23	[M+H]+	C7H16N4O2	12898000	9624500	15762000	13346000	10408000	11895000	16170000	14236000	6368200	6969400	6392200	6600800	8983900	4191800	2930100	5203100	5841500	5804800	5827200	-	-	9085	156-86-5	-	-	--
MADP0571	Diethyl phosphate	Aldehyde,Ketones,Esters	Esters	155.046	154.1	[M+H]+	C4H11O4P	604730	420930	543240	475310	587190	639880	626210	736340	855930	1001600	865400	906290	937690	531010	429910	733640	712330	801740	503400	-	HMDB0012209	654	598-02-7	27708	-	--
MADP0573	Nα-Acetyl-L-Arginine	Amino acid and Its metabolomics	Amino acid derivatives	217.13	216.24	[M+H]+	C8H16N4O3	275130	177760	277070	208470	229510	270210	253510	239950	52678	35482	50775	46022	35285	37794	110260	65316	129240	118570	149050	-	-	67427	155-84-0	-	-	--
MADP0580	2,2'-Cyclouridine	Nucleotide And Its metabolomics	Nucleotide and Its metabolomics	227.067	226.186	[M+H]+	C9H10N2O5	139130	77658	92083	96182	96773	77013	102630	88087	51028	48021	67176	61454	32039	61871	37096	67543	45770	31621	65865	-	-	806138	3736-77-4	-	-	--
MADP0581	Pro-Lys	Amino acid and Its metabolomics	Small Peptide	244.167	243.158	[M+H]+	C11H21N3O3	47925	9	9	9	93912	66860	9	9	9	33444	29084	40596	30645	82793	39288	53553	47747	42543	53878	-	-	9209431	71227-70-8	-	-	--
MADP0584	Phe-Gly	Amino acid and Its metabolomics	Small Peptide	223.108	222.1	[M+H]+	C11H14N2O3	1690400	538110	758820	1030600	3309500	3033700	532210	575780	2068600	1646900	1211000	2810800	1163200	1213400	570880	1864500	1160900	1241900	1204300	-	-	6992304	721-90-4	-	-	--
MADP0594	Pro-Thr	Amino acid and Its metabolomics	Small Peptide	217.117	216.11	[M+H]+	C9H16N2O4	51861	38814	40687	31405	80239	66304	38007	32542	180680	233900	174910	171960	87968	166590	118390	147520	83907	107670	55548	-	-	18218237	-	-	-	--
MADP0596	Ser-Arg	Amino acid and Its metabolomics	Small Peptide	262.151	261.143	[M+H]+	C9H19N5O4	9	9	9	9	9	9	9	9	42607	84319	59329	75134	84850	108430	34146	66945	58930	39558	57689	-	-	9856515	-	-	-	--
MADP0598	Arg-His	Amino acid and Its metabolomics	Small Peptide	312.179	311.17	[M+H]+	C12H21N7O3	9	9	9	9	138660	89825	9	9	232440	715280	574590	655740	167350	701590	180780	352830	320150	306210	260400	-	-	9815197	-	-	-	--
MADP0601	Phe-Tyr	Amino acid and Its metabolomics	Small Peptide	329.149	328.4	[M+H]+	C18H20N2O4	51893	18627	12285	44168	77648	88875	9	16999	71641	114760	82181	105010	16710	184530	59108	57634	85165	71027	68805	-	-	515709	17355-18-9	-	-	--
MADP0603	Ser-Ser	Amino acid and Its metabolomics	Small Peptide	193.082	192.17	[M+H]+	C6H12N2O5	53777	11790	28969	43323	71720	67388	25292	34780	43419	96550	62606	74755	23613	53411	14893	50728	31227	42534	39632	-	-	7019105	6620-95-7	-	-	--
MADP0605	Trp-Met	Amino acid and Its metabolomics	Small Peptide	336.138	335.4	[M+H]+	C16H21N3O3S	9	9	9	9	9	38930	78684	9	9	9	71361	108740	310810	171040	179560	173440	499860	302330	494070	-	-	7020173	21438-63-1	-	-	--
MADP0607	Trp-Ser	Amino acid and Its metabolomics	Small Peptide	292.131	291.3	[M+H]+	C14H17N3O4	2019400	871710	2076400	1667100	3052300	2674800	2220300	1849800	3302300	3103400	2965600	3382100	1377000	3338500	1141300	2515300	2375700	2395300	2021700	-	-	7009660	133101-40-3	-	-	--
MADP0610	Thr-Arg	Amino acid and Its metabolomics	Small Peptide	276.167	275.31	[M+H]+	C10H21N5O4	53581	9	9	24371	78937	86434	49354	38462	101860	342970	169330	226830	168670	218310	20365	148870	70598	61612	104120	-	-	7016110	13448-26-5	-	-	--
MADP0611	Thr-Asp	Amino acid and Its metabolomics	Small Peptide	235.092	234.21	[M+H]+	C8H14N2O6	98946	44345	48739	50693	133920	130470	46729	45472	125370	92591	70772	111380	67718	68924	29555	91525	73570	65390	77465	-	-	3280446	108320-97-4	-	-	--
MADP0612	Arg-Ala	Amino acid and Its metabolomics	Small Peptide	246.157	245.28	[M+H]+	C9H19N5O3	479270	248550	406770	354430	895040	804660	313260	351880	392470	681790	411520	527110	253620	475600	222010	330280	374650	371620	329260	-	-	7020333	40968-45-4	-	-	--
MADP0613	Thr-Glu	Amino acid and Its metabolomics	Small Peptide	249.108	248.23	[M+H]+	C9H16N2O6	102340	44084	66627	84070	113440	128030	59384	70062	174250	168110	124770	191870	98369	142880	34731	132900	112220	87269	96982	-	-	7020163	54532-73-9	-	-	--
MADP0614	Tyr-Asn	Amino acid and Its metabolomics	Small Peptide	296.124	295.29	[M+H]+	C13H17N3O5	9	9	9	9	9	9	9	9	8023.8	9255.6	10070	24022	23135	24577	10704	26640	26632	25079	32721	-	-	18218251	151145-11-8	-	-	--
MADP0616	Tyr-Cys	Amino acid and Its metabolomics	Small Peptide	285.09	284.33	[M+H]+	C12H16N2O4S	398070	464400	524950	502840	261940	289630	444000	427240	9	9	13968	9	17840	9	59699	10881	83616	98237	77803	-	-	18642383	-	-	-	--
MADP0619	Gly-Ser-Pro-Met-Phe-Val-NH2	Amino acid and Its metabolomics	Small Peptide	636.316	635.8	[M+H]+	C29H45N7O7S	206630	225170	244500	241680	164670	183990	212290	255530	699470	244910	111590	580170	721720	111690	403640	339360	293860	228910	291740	-	-	71355554	-	-	-	--
MADP0621	Arg-Glu	Amino acid and Its metabolomics	Small Peptide	304.161	303.32	[M+H]+	C11H21N5O5	106340	45201	31443	113300	83673	157630	93883	338280	271400	245040	92713	86999	108590	53436	8236.9	26149	44453	53609	32722	-	-	6995004	79220-32-9	-	-	--
MADP0622	Arg-Asn	Amino acid and Its metabolomics	Small Peptide	289.163	288.3	[M+H]+	C10H20N6O4	50136	33582	43447	58976	50489	49115	66131	70535	36130	65306	47093	33260	28137	51765	9145.1	24885	29396	26998	30991	-	-	9900579	-	-	-	--
MADP0623	Thr-His	Amino acid and Its metabolomics	Small Peptide	257.124	256.26	[M+H]+	C10H16N4O4	32223	7531.2	17207	21074	9253.3	14874	11561	14515	14389	23796	52739	75465	81211	54932	62625	76085	101120	64967	81961	-	-	9943049	-	-	-	--
MADP0624	Arg-Lys	Amino acid and Its metabolomics	Small Peptide	303.214	302.37	[M+H]+	C12H26N6O3	33031	21336	40766	31392	35911	40287	27494	29489	36064	69423	43255	46086	54120	41858	20326	26145	43342	50085	47585	-	-	6427006	40968-46-5	-	-	--
MADP0628	Tyr-Ser	Amino acid and Its metabolomics	Small Peptide	269.113	268.27	[M+H]+	C12H16N2O5	663670	697690	606730	711450	427840	497610	447910	423620	415440	351220	352550	395530	329490	406120	397570	248860	526730	391630	539190	-	-	54564570	13588-99-3	-	-	--
MADP0632	Arg-Ser	Amino acid and Its metabolomics	Small Peptide	262.15	261.279	[M+H]+	C9H19N5O4	131630	50159	135370	125870	95755	140190	157120	199600	82562	378780	158170	124490	136640	130510	23116	91313	78424	79988	75505	-	-	7021454	-	-	-	--
MADP0633	Arg-Thr	Amino acid and Its metabolomics	Small Peptide	276.167	275.31	[M+H]+	C10H21N5O4	91805	36431	98540	97631	88213	142430	104220	118230	109940	207060	133430	139870	123280	128960	24830	120580	88645	97480	85004	-	-	9943463	-	-	-	--
MADP0634	Leu-Glu	Amino acid and Its metabolomics	Small Peptide	261.146	260.29	[M+H]+	C11H20N2O5	11538	9	9	9	9	9	9	26842	39378	47397	35010	67385	33757	79254	18777	46151	38323	27752	22072	-	-	7009630	16364-31-1	-	-	--
MADP0635	Thr-Ser	Amino acid and Its metabolomics	Small Peptide	207.096	206.2	[M+H]+	C7H14N2O5	9	9	9	9	9	9	9	9	27594	57878	40976	54701	30304	57197	18694	48379	35547	38238	31042	-	HMDB0029070	7016065	61043-86-5	-	-	--
MADP0636	Asn-Asn	Amino acid and Its metabolomics	Small Peptide	247.103	246.24	[M+H]+	C8H14N4O5	47433	25704	29198	33393	66987	62429	16353	21889	33211	33456	31522	38617	16698	15293	17469	31717	29752	26259	36103	-	-	-	-	-	-	--
MEDN0041	Hexanoyl Glycine	Amino acid and Its metabolomics	Amino acid derivatives	172.097	173.105	[M-H]-	C8H15NO3	2128600	3995400	5645400	1756600	727290	331320	5221700	7902500	3517100	838830	1412100	2914000	2697100	4914600	3766800	1278500	1979900	1744800	1694200	-	HMDB0000701	99463	24003-67-6	64390	5669	--
MEDN0049	L-Saccharopine	Amino acid and Its metabolomics	Amino acids	275.124	276.132	[M-H]-	C11H20N2O6	20983	21223	22172	33542	19620	17072	19481	28690	11169	15410	17864	18293	14291	16078	11519	11589	35162	21086	25788	C00449	HMDB0000279	160556	997-68-2	16927	383	ko00300,ko00310,ko01100,ko01230
MEDN0061	N-Phenylacetylglycine	Amino acid and Its metabolomics	Amino acid derivatives	192.066	193.074	[M-H]-	C10H11NO3	8141.9	27185	10336	7690.7	16333	13943	9963.8	12952	9473.5	4580	6590.7	4756.8	14017	26621	20378	12041	15116	11291	11012	C05598	HMDB0000821	68144	500-98-1	27480	4237	ko00360
MEDN0097	4-Hydroxyphenylacetic acid	Benzene and substituted derivatives	Phenolic acids	151.04	152.047	[M-H]-	C8H8O3	20310	34138	18340	16991	35097	39219	13753	18727	12092	10946	10817	10044	9345.3	17776	15197	15266	22219	17420	19667	C00642	HMDB0000020	127	156-38-7	18101	130	ko00350,ko00360,ko01100
MEDN0106	Taurochenodesoxycholic Acid	Bile acids	Bile acids	498.289	499.297	[M-H]-	C26H45NO6S	32490	201250	19568	19347	110030	91777	99007	58489	27919	115470	85937	82183	15022	29530	59314	27168	85358	52793	57594	C05465	HMDB0000951	387316	516-35-8	16525	5897	ko00120,ko04976,ko04979
MEDN0115	Chenodeoxycholic Acid	Bile acids	Bile acids	391.284	392.293	[M-H]-	C24H40O4	37361	387670	287840	362590	178590	356410	591370	440470	537110	383490	781610	79263	44516	89080	206670	94612	386990	189270	217210	C02528	HMDB0000518	10133	474-25-9	16755	207	ko00120,ko01100,ko04976
MEDN0141	2'-Deoxyuridine	Nucleotide And Its metabolomics	Nucleotide and Its metabolomics	227.067	228.075	[M-H]-	C9H12N2O5	47777	64538	45047	27453	30657	46308	41563	28712	20333	20830	18435	13846	35431	35253	23598	15727	16509	13524	13172	C00526	HMDB0000012	13712	951-78-0	16450	5086	ko00240,ko01100,ko02010
MEDN0206	Citramalic Acid	Organic acid And Its derivatives	Organic acid And Its derivatives	147.029	148.1	[M-H]-	C5H8O5	9578.9	15264	13066	33033	15789	16600	24028	24626	20832	9368.8	18006	28588	7307.9	9178.4	5906.6	27595	32103	29524	25758	C00815	HMDB0000426	1081	597-44-4	15584	5415	--
MEDN0261	3-Indolepropionic Acid	Heterocyclic compounds	Indole and Its derivatives	188.071	189.079	[M-H]-	C11H11NO2	436520	221560	276000	1769900	1010300	747190	545690	604850	159460	1013300	744250	466400	81677	251320	221410	556440	1618900	1075400	728160	-	HMDB0002302	3744	830-96-6	43580	6602	--
MEDN0265	Indole-2-Carboxylic Acid	Heterocyclic compounds	Indole and Its derivatives	160.04	161.048	[M-H]-	C9H7NO2	22493	15865	28095	20714	15331	27906	29849	18172	11700	22131	31702	22845	14733	26959	12324	13723	15752	13182	29553	-	HMDB0002285	72899	1477-50-5	130363	6593	--
MEDN0284	2-Hydroxy-4-methylvaleric acid	Organic acid And Its derivatives	Organic acid And Its derivatives	131.071	132.079	[M-H]-	C6H12O3	75640	101110	105640	25889	15565	18458	144020	158610	59523	28472	16693	21436	59357	87331	62218	26417	71963	57199	63419	-	HMDB0000665	92779	498-36-2	59783	5635	--
MEDN0290	3-Hydroxy-3-Methyl Butyric Acid	Organic acid And Its derivatives	Organic acid And Its derivatives	117.055	118.063	[M-H]-	C5H10O3	164800	112360	134280	196600	117500	172460	133290	195480	136830	118900	143180	147890	61757	103280	66420	119680	188170	168290	165920	-	HMDB0000754	69362	625-08-1	37084	5722	--
MEDN0301	Caffeic Acid	Organic acid And Its derivatives	Organic acid And Its derivatives	179.034	180.042	[M-H]-	C9H8O4	98714	132890	53668	201850	130340	197330	79381	88850	68065	131740	91587	48211	101090	150180	144150	162810	248630	197990	225720	C01481	HMDB0001964	1549111	331-39-5	16433	-	--
MEDN0311	Dodecanedioic Aicd	FA	FFA	229.144	230.152	[M-H]-	C12H22O4	6231.2	5677.9	7186.6	6849.5	1051	4098.1	2350.2	2972.1	5490.5	1745.3	2155.7	4404.5	1241.2	3755.6	2987	1136.8	4895	4462.6	3607.3	C02678	HMDB0000623	12736	693-23-2	4676	5596	--
MEDN0319	4-Hydroxy-3-methoxyphenylacetic acid	Organic acid And Its derivatives	Organic acid And Its derivatives	181.05	182.058	[M-H]-	C9H10O4	5045.6	4974.8	4857.7	7431.1	5564.6	5405.4	6856.2	5779.9	2734.3	3594.4	5238.4	4801.7	2261.8	4339.8	2728.7	2983.7	6649.8	3954.5	5215.6	C05582	HMDB0000118	1738	306-08-1	545959	971	ko00350,ko01100,ko04728
MEDN0320	Hydrocinnamic Acid	Organic acid And Its derivatives	Organic acid And Its derivatives	149.06	150.068	[M-H]-	C9H10O2	40371	39045	11956	70798	70110	137070	45717	26553	12163	65454	31881	30618	13095	10479	28729	35929	116620	88345	94796	C05629	HMDB0000764	107	501-52-0	28631	4153	ko00360,ko01100
MEDN0334	Mandelic Acid	Organic acid And Its derivatives	Organic acid And Its derivatives	151.04	152.047	[M-H]-	C8H8O3	20310	34138	18340	16991	35097	39219	13753	18727	12092	10946	10817	10044	9345.3	17776	15197	15266	22219	17420	19667	C01984	HMDB0000703	439616	90-64-2	32800	5671	--
MEDN0338	DL-3-Phenyllactic acid(Pla)	Organic acid And Its derivatives	Organic acid And Its derivatives	165.055	166.063	[M-H]-	C9H10O3	41660	34581	28673	27724	34729	48137	35681	22994	12115	31701	15331	16603	12467	36163	16605	19016	131020	109020	106590	C01479	HMDB0000779	3848	828-01-3	25998	5745	--
MEDN0348	TXB2	FA	Oxidized lipids	369.228	370.236	[M-H]-	C20H34O6	545200	492210	550370	777840	275840	313780	618630	627900	394260	309290	319330	307170	258420	487330	230890	149000	256010	187500	191730	C05963	HMDB0003252	5283137	54397-85-2	28728	422	ko00590,ko01100,ko04726,ko04976
MEDN0368	LPE(14:0/0:0)	GP	LPE	424.246	425.254	[M-H]-	C19H40NO7P	54611	36625	39704	45408	14016	11302	40141	39297	16152	14070	18168	17979	11028	21904	12341	11234	21091	14551	14669	-	-	-	-	-	-	--
MEDN0372	LPA(0:0/16:0)	GP	LPA	409.236	410.243	[M-H]-	C19H39O7P	468330	461760	425860	460470	281570	243890	339840	315710	170800	139270	170920	161390	171580	270510	153350	119800	271440	185970	187240	C00416	HMDB0007849	53478599	-	-	-	ko00561,ko00564,ko01100,ko04024,ko04070,ko04072,ko04666,ko04912,ko04975,ko05200,ko05212,ko05231
MEDN0375	13-HOTrE	FA	Oxidized lipids	293.212	294.1	[M-H]-	C18H30O3	85761	55959	55824	56345	31344	42475	34404	29060	22896	21790	26112	14522	15855	27987	19865	11430	25459	14638	14311	-	HMDB0010203	10469728	87984-82-5	72641	-	--
MEDN0376	9,10-DiHOME	FA	Oxidized lipids	313.238	314.246	[M-H]-	C18H34O4	1079800	765700	432760	406760	357690	684440	357180	234540	158270	218970	190710	137250	433280	541800	216530	161420	285370	210880	198850	C14828	HMDB0004704	9966640	-	-	-	ko00591
MEDN0378	FFA(18:3)	FA	FFA	277.217	278.22	[M-H]-	C18H30O2	40943	28099	49307	54579	32175	43288	48674	57476	23765	41069	46894	41937	18614	26900	24048	24991	21829	31787	37117	C06426	HMDB0003073	5280933	506-26-3	28661	386	ko00591,ko01040,ko01100
MEDN0385	FFA(12:0)	FA	FFA	199.17	200.17	[M-H]-	C12H24O2	159970	182730	204890	289680	75393	82859	158180	164110	95361	95089	131880	105230	71710	97775	77081	74310	192820	111190	106290	C02679	HMDB0000638	3893	143-07-7	30805	5611	ko00061,ko01100
MEDN0390	EPA	FA	Oxidized lipids	301.217	302.22	[M-H]-	C20H30O2	505610	349850	651680	1077600	647990	697100	894010	850440	345200	655840	583810	672240	110720	246610	276530	399600	392540	456970	441920	C06428	HMDB0001999	446284	10417-94-4	28364	6423	ko01040
MEDN0391	DHA	FA	Oxidized lipids	327.232	328.24	[M-H]-	C22H32O2	602280	664630	678480	1528500	536710	745130	817330	1290700	688100	972670	1380400	1039100	448350	695620	768580	586580	538480	901910	1084200	C06429	HMDB0002183	445580	6217-54-5	28125	3457	ko01040
MEDN0398	AA	FA	Oxidized lipids	303.232	304.24	[M-H]-	C20H32O2	182890	207910	241910	451030	250860	291190	291830	360980	198360	321680	344950	305810	170060	197270	271500	250820	191140	311030	307080	C00219	HMDB0001043	444899	506-32-1	15843	193	ko00590,ko00591,ko01040,ko01100,ko04216,ko04217,ko04270,ko04611,ko04664,ko04666,ko04723,ko04726,ko04730,ko04745,ko04750,ko04912,ko04913,ko04921,ko04923,ko04925,ko05140,ko05146
MEDN0415	2-(Formylamino)Benzoic Acid	Benzene and substituted derivatives	Phenolic acids	164.035	165.043	[M-H]-	C8H7NO3	49256	62534	34748	32080	127170	133810	21703	40814	28989	31494	29780	32794	17926	32525	15093	27948	55846	55063	45009	C05653	HMDB0004089	101399	3342-77-6	36575	-	ko00380,ko01100
MEDN0461	D-Sedoheptuiose 7-Phosphate	Carbohydrates and Its metabolites	Phosphate sugars	287.017	425.93	[M-Ba]-	C7H13BaO10P	21807	19995	33089	24241	19425	18132	27405	27211	17411	15316	21314	13324	12234	18801	9911.6	14159	21878	16815	17505	C00281	HMDB0001068	22833559	2646-35-7	15721	-	--
MEDN0494	8,15-Dihete	FA	FFA	335.222	336.23	[M-H]-	C20H32O4	43675	60816	66310	80119	30269	36868	62093	75541	64055	53892	65061	36237	53527	38708	63259	39527	34275	76973	98282	-	HMDB0010219	53480358	80234-65-7	88456	-	--
MEDN0499	Argininosuccinic acid	Organic acid And Its derivatives	Organic acid And Its derivatives	289.115	290.123	[M-H]-	C10H18N4O6	12046	17407	20860	18203	13919	15203	21382	21925	12014	9877.4	14141	12333	8649.7	8828.7	9960.7	9833.4	17880	12986	13679	C03406	HMDB0000052	16950	2387-71-5	15682	5115	ko00220,ko00250,ko01100,ko01230
MEDN0502	2-Deoxyribose 1-Phosphate	Carbohydrates and Its metabolites	Phosphate sugars	213.016	214.024	[M-H]-	C5H11O7P	121870	125150	147460	197910	142130	170310	142860	194990	78767	110920	98489	99562	98603	136940	59570	116490	126430	86787	118920	C00672	HMDB0001351	439287	17210-42-3	28542	6182	ko00030,ko00240,ko01100
MEDN0506	N-Acetylglucosamine 1-Phosphate	Carbohydrates and Its metabolites	Phosphate sugars	300.048	301.056	[M-H]-	C8H16NO9P	77952	96185	82857	137920	76451	89076	84870	107700	61490	52820	75606	67388	54263	72238	55558	53272	75369	73182	74259	C04256	HMDB0001367	440272	6866-69-9	7125	6194	--
MEDN0570	L-Erythrulose	Carbohydrates and Its metabolites	Sugars	119.034	120.042	[M-H]-	C4H8O4	145840	125880	160860	65819	57740	57526	175830	173020	92907	45843	44885	48565	88961	110330	89797	32047	50549	46792	45926	C02045	HMDB0006293	5460032	533-50-6	27913	-	--
MEDN0604	Tetradecanedioic acid	FA	FFA	257.175	258.183	[M-H]-	C14H26O4	315160	272860	292250	421480	150990	171260	315710	248380	210860	149350	159440	223810	107300	226720	124230	104960	398420	299970	284900	C11002	HMDB0000872	13185	821-38-5	76308	5833	--
MEDN0658	Hexadecanedioic acid	FA	FFA	285.207	286.214	[M-H]-	C16H30O4	492210	463080	616220	1016300	272730	347560	641120	423230	367140	389620	523270	676050	156740	421810	202590	198900	1057700	753920	764350	C19615	HMDB0000672	10459	505-54-4	73722	5642	ko01100
MEDN0678	Ethylsalicylate	Organic acid And Its derivatives	Organic acid And Its derivatives	165.055	166.063	[M-H]-	C9H10O3	8296700	8220300	7011300	8824700	5101300	6556600	7399900	8757700	4318700	4902200	5122300	5561600	5418400	5484400	4320000	4533100	5946600	5965400	6270600	-	HMDB0029817	8365	118-61-6	-	-	--
MEDN0685	Undecanedioic acid	FA	FFA	215.128	216.136	[M-H]-	C11H20O4	9	16642	9	73317	124440	146800	9	9	9	30078	8626.7	39494	7009.7	9082.8	8389.7	64698	53061	37868	49430	-	HMDB0000888	15816	1852-04-6	73713	5846	--
MEDN0720	N-(2-Methylbenzoyl)glycine	Amino acid and Its metabolomics	Amino acid derivatives	192.066	193.074	[M-H]-	C10H11NO3	8141.9	27185	10336	7690.7	16333	13943	9963.8	12952	9473.5	4580	6590.7	4756.8	14017	26621	20378	12041	15116	11291	11012	-	HMDB0011723	91637	42013-20-7	68455	-	--
MEDN0750	(±)12-HEPE	FA	Oxidized lipids	317.212	318.219	[M-H]-	C20H30O3	2213600	1423400	1935600	1958500	757020	590090	1449400	1469200	789150	571670	687040	649490	454470	688150	459940	345640	622410	440720	472410	-	HMDB0010202	10041593	81187-21-5	72645	-	--
MEDN0751	(±)12-HETE	FA	Oxidized lipids	319.227	320.235	[M-H]-	C20H32O3	32883000	25395000	30992000	40697000	18575000	16176000	20015000	21663000	12142000	15738000	17509000	14880000	11896000	16711000	10253000	8050700	17511000	10562000	11816000	-	HMDB0006111	5312983	71030-37-0	-	-	--
MEDN0752	(±)15-HEPE	FA	Oxidized lipids	317.212	318.219	[M-H]-	C20H30O3	2213600	1423400	1935600	1958500	757020	590090	1449400	1469200	789150	571670	687040	649490	454470	688150	459940	345640	622410	440720	472410	-	HMDB0010209	53480357	88852-33-9	-	-	--
MEDN0753	(±)16-HETE	FA	Oxidized lipids	319.227	320.235	[M-H]-	C20H32O3	14090	11661	8901.8	13072	4393.3	6213.7	9400.4	7034.5	4179.3	5153.7	6265.7	3634.3	6607.3	10265	4790.1	4343.6	8649.4	5980.4	6330.5	-	HMDB0004680	9548884	128914-46-5	34162	-	--
MEDN0754	(±)17-HDHA	FA	Oxidized lipids	343.227	344.235	[M-H]-	C22H32O3	10845	8482.7	9505.4	14401	6345.3	4690.4	8595	8082.7	4247.7	4476.6	4683	4155.7	2576.5	6106.8	4247.2	2658.8	6843.6	2969.2	4246	-	HMDB0010213	6439179	90780-52-2	72637	-	--
MEDN0755	(±)17-HETE	FA	Oxidized lipids	319.227	320.235	[M-H]-	C20H32O3	14090	11661	8901.8	13072	4393.3	6213.7	9400.4	7034.5	4179.3	5153.7	6265.7	3634.3	6607.3	10265	4790.1	4343.6	8649.4	5980.4	6330.5	-	HMDB0012598	6442740	128914-47-6	63995	-	--
MEDN0756	(±)18-HEPE	FA	Oxidized lipids	317.212	318.219	[M-H]-	C20H30O3	2213600	1423400	1935600	1958500	757020	590090	1449400	1469200	789150	571670	687040	649490	454470	688150	459940	345640	622410	440720	472410	-	HMDB0012611	53481496	141110-17-0	-	-	--
MEDN0757	(±)18-HETE	FA	Oxidized lipids	319.227	320.235	[M-H]-	C20H32O3	14090	11661	8901.8	13072	4393.3	6213.7	9400.4	7034.5	4179.3	5153.7	6265.7	3634.3	6607.3	10265	4790.1	4343.6	8649.4	5980.4	6330.5	-	HMDB0006245	11141754	133268-58-3	91132	-	--
MEDN0763	(±)9-HETE	FA	Oxidized lipids	319.227	320.235	[M-H]-	C20H32O3	26429	14854	21864	29240	12875	14214	11655	14980	8590.9	8421.6	10438	9141.2	5183.8	9977.3	8569.7	6032.9	14718	8226.1	7445.7	-	HMDB0010222	5312978	79495-85-5	72785	-	--
MEDN0765	11,12-EET	FA	Oxidized lipids	319.227	320.235	[M-H]-	C20H32O3	51425	42150	46488	64735	21583	24901	27721	30924	19762	21895	25675	24367	21719	29807	16333	12223	25317	20726	17547	-	-	5283204	123931-40-8	-	-	--
MEDN0768	13-oxoODE	FA	Oxidized lipids	293.212	294.219	[M-H]-	C18H30O3	41188	21374	25116	17951	16095	36704	11761	17550	7557.1	13020	14908	7340.7	9223.7	4102.9	5179.2	4450.4	8940.1	4779.8	4502.6	C14765	HMDB0004668	6446027	54739-30-9	68947	-	ko00591
MEDN0769	14(S)-HDHA	FA	Oxidized lipids	343.227	344.235	[M-H]-	C22H32O3	1091200	877730	945320	1407700	533020	435920	490850	583090	378980	376230	505710	413160	376650	525730	297660	243050	530980	336290	355820	-	-	-	119433-37-3	-	-	--
MEDN0771	15-OxoETE	FA	Oxidized lipids	317.212	318.219	[M-H]-	C20H30O3	263240	274320	53144	69641	39477	136240	111420	41908	18013	36171	33348	13431	96584	66410	123260	13047	28396	15064	15457	C04577	HMDB0010210	5280701	81416-72-0	15559	-	ko00590
MEDN0777	5,6-DiHETrE	FA	Oxidized lipids	337.238	338.246	[M-H]-	C20H34O4	2359.1	5065.4	3355.1	9200.8	4328.9	5034	3348.7	2657.8	2445.4	2303.9	2205.5	3782.1	973.14	2470.9	1920.1	2535.4	3819.6	2602.2	2385.8	C14772	HMDB0002343	5283142	213382-49-1	63974	-	ko00590,ko01100,ko04726
MEDN0779	5-HETrE	FA	Oxidized lipids	321.243	322.251	[M-H]-	C20H34O3	22300	18255	18840	25692	11811	9509.3	17012	22250	10721	9981.1	11772	6614.6	7787.9	11687	7693.2	4337.8	7911.4	6147.8	8078.6	-	-	-	195061-94-0	-	-	--
MEDN0784	9-oxoODE	FA	Oxidized lipids	293.212	294.219	[M-H]-	C18H30O3	41188	21374	25116	17951	16095	36704	11761	17550	7557.1	13020	14908	7340.7	9223.7	4102.9	5179.2	4450.4	8940.1	4779.8	4502.6	C14766	HMDB0004669	9839084	54232-59-6	72842	-	ko00591
MEDN0811	FFA(9:0)	FA	FFA	157.123	158.131	[M-H]-	C9H18O2	15384	16354	13585	13014	11893	12275	12768	12361	7003	8069.5	8375.6	7996.8	4346.3	11276	7574.4	6550	7064.3	7059.2	10726	C01601	HMDB0000847	8158	112-05-0	29019	5810	--
MEDN0851	Indole-3-Pyruvic Acid	Organic acid And Its derivatives	Organic acid And Its derivatives	202.05	203.058	[M-H]-	C11H9NO3	8890.8	22161	4394.9	16281	20236	24578	8562.5	6911.6	9	4693.2	9	11820	4748.8	7966	3699.2	16099	24848	25557	21337	C00331	HMDB0060484	803	392-12-1	29750	-	ko00380,ko01100
MEDN1009	3-Hydroxyphenylacetic acid	Organic acid And Its derivatives	Organic acid And Its derivatives	151.04	152.047	[M-H]-	C8H8O3	17555	37785	21906	18208	29603	30812	21269	21166	9105.2	10904	9769.1	8577	11563	17660	12979	15594	21717	17620	18965	C05593	HMDB0000440	12122	621-37-4	17445	5429	ko00350,ko00360,ko01100
MEDN1035	13(R)-HODE	FA	Oxidized lipids	295.2	296.235	[M-H]-	C18H32O3	1302900	760070	859140	825030	601150	866600	483030	487740	279140	391720	423390	215730	370470	417180	237340	154020	361400	258510	266650	-	-	13723970	10219-69-9	-	-	--
MEDN1039	Indole-4-carboxaldehyde	Heterocyclic compounds	Indole and Its derivatives	144.045	145.053	[M-H]-	C9H7NO	19715	30193	23607	49450	52616	67902	27410	27790	10641	26057	29122	44199	8076.2	20325	10723	35507	44061	37467	45412	-	-	333703	1074-86-8	-	-	--
MEDN1052	2-Hydroxyglutaric acid	Organic acid And Its derivatives	Organic acid And Its derivatives	147.029	148.037	[M-H]-	C5H8O5	9578.9	15264	13066	33033	15789	16600	24028	24626	20832	9368.8	18006	28588	7307.9	9178.4	5906.6	27595	32103	29524	25758	-	-	439939	13095-48-2	-	-	--
MEDN1059	Tauroursodeoxycholic acid	Bile acids	Bile acids	498.289	499.297	[M-H]-	C26H45NO6S	10613	593280	84388	363610	294150	376350	209710	26798	34354	300750	94802	318520	39481	282150	134920	150910	180850	143030	143770	C05463	HMDB0000896	9848818	14605-22-2	9410	5853	--
MEDN1069	FFA(18:4)	FA	FFA	275.201	276.209	[M-H]-	C18H28O2	265070	119350	329500	366300	110980	107410	258110	311340	87560	129410	183350	309700	59591	73115	53322	95313	143990	104880	103100	C16300	-	1931	2012-14-8	-	-	ko00592
MEDN1077	alpha-Muricholic acid	Bile acids	Bile acids	407.279	408.288	[M-H]-	C24H40O5	41131	415000	107350	528440	353270	363150	332330	136650	200490	319020	133250	112290	71965	339760	110830	297910	728680	614210	625990	-	-	5283852	2393-58-0	-	-	--
MEDN1078	cis-EODA	FA	Oxidized lipids	297.243	298.251	[M-H]-	C18H34O3	126930	47057	51985	51060	42295	82372	54607	48716	23453	30549	27534	20300	12618	18407	21953	17605	45938	29128	33457	C19418	HMDB0061650	119250	2443-39-2	85661	-	--
MEDN1081	12,13-DiHOME	FA	Oxidized lipids	313.238	314.246	[M-H]-	C18H34O4	1079800	765700	432760	406760	357690	684440	357180	234540	158270	218970	190710	137250	433280	541800	216530	161420	285370	210880	198850	-	-	10236635	263399-35-5	-	-	--
MEDN1083	Sphingosine 1-phosphate	SL	SM	378.2	379.249	[M-H]-	C18H38NO5P	3452600	4228400	2832000	3664700	2116100	1790900	3227000	2060000	1385900	1161200	1295200	1469000	1432900	2062900	1527500	1171900	2357100	1421000	1345600	C06124	HMDB0000277	5283560	26993-30-6	37550	5272	ko00600,ko01100,ko04020,ko04071,ko04072,ko04080,ko04371,ko04666,ko05152
MEDN1098	2-ethyl-2-hydroxybutyric acid	Organic acid And Its derivatives	Organic acid And Its derivatives	131.071	132.079	[M-H]-	C6H12O3	151210	108140	150250	182150	65036	52067	281200	278180	120470	86140	125820	163090	153920	159680	86425	100640	165030	144040	154480	-	HMDB0001975	77199	3639-21-2	-	6411	--
MEDN1100	Taurohyodeoxycholic acid	Bile acids	Bile acids	498.289	499.296	[M-H]-	C26H45NO6S	10613	593280	84388	363610	294150	376350	209710	26798	34354	300750	94802	318520	39481	282150	134920	150910	180850	143030	143770	-	-	119046	-	-	-	--
MEDN1112	16-Hydroxyhexadecanoic acid	FA	FFA	271.227	272.235	[M-H]-	C16H32O3	491220	362620	498480	1077000	453180	605670	707630	884400	527290	571640	771550	752600	207790	332600	292950	422910	436460	494420	456470	-	HMDB0006294	10466	506-13-8	55328	-	--
MEDN1126	Gamma-Mercholic Acid	Bile acids	Bile acids	407.279	408.288	[M-H]-	C24H40O5	33985	124510	47975	398570	31931	98869	1581900	93483	78496	578100	91121	50867	20375	622910	36147	58546	1779900	1158200	1231800	-	-	92805	547-75-1	-	-	--
MEDN1148	2-hydroxyhexadecanoic acid	FA	FFA	271.227	272.235	[M-H]-	C16H32O3	491220	362620	498480	1077000	453180	605670	707630	884400	527290	571640	771550	752600	207790	332600	292950	422910	436460	494420	456470	-	HMDB0031057	92836	764-67-0	75972	-	--
MEDN1154	Cholic acid	Bile acids	Bile acids	407.282	408.288	[M-H]-	C24H40O5	28457	138230	50212	460030	38399	113530	1867800	106150	88383	724880	111640	52417	21664	804770	49955	80476	2039100	1482600	1547900	C00695	HMDB0000619	221493	81-25-4	16359	206	ko00120,ko01100,ko04976
MEDN1159	FFA(15:1)	FA	FFA	239.201	240.209	[M-H]-	C15H28O2	325440	207700	110060	54537	51695	47612	62964	77158	246090	152450	44875	105170	31531	39625	36751	46323	55461	75432	65731	-	-	5312411	84743-29-3	-	-	--
MEDN1172	Sphinganine 1-phosphate	SL	SM	380.257	381.264	[M-H]-	C18H40NO5P	1079000	2156100	1121300	1427600	866280	683990	1461800	640520	549050	361960	430020	492450	604580	888540	674360	533390	950390	574900	495200	C01120	HMDB0001383	644260	19794-97-9	16893	3512	--
MEDN1226	2-amino-4-oxovaleric acid	Organic acid And Its derivatives	Organic acid And Its derivatives	130.05	131.058	[M-H]-	C5H9NO3	260460	256640	214240	349280	264740	261780	258050	251840	122560	179420	184340	198830	140680	192390	112090	156290	203890	180730	205460	C03341	-	6184	4439-83-2	-	-	ko00472,ko01100
MEDN1235	L-2-amino-6-oximelic acid	Organic acid And Its derivatives	Organic acid And Its derivatives	188.057	189.064	[M-H]-	C7H11NO5	16344	11118	23396	27815	32623	35914	17729	43480	16647	17846	25773	28595	8104.5	18114	7872	20046	32132	27835	28500	C03871	-	194695	75650-93-0	-	-	ko00300,ko01100,ko01230
MEDN1246	3-(pyrazol-1-yl) -L-alanine	Amino acid and Its metabolomics	Amino acid derivatives	154.062	155.069	[M-H]-	C6H9N3O2	267310	220480	208380	321880	186210	234530	209540	239940	91773	142020	134810	146680	127000	172160	159330	118300	214020	185990	188900	C01162	-	151491	2734-48-7	-	-	--
MEDN1264	LPE(0:0/22:4)	GP	LPE	528.31	529.317	[M-H]-	C27H48NO7P	669880	575450	470240	286520	185930	171840	405960	493530	225080	145050	136970	148100	168350	332350	208950	85170	184220	134220	131430	-	-	-	-	-	-	--
MEDN1269	LPE(0:0/22:6)	GP	LPE	524.279	525.286	[M-H]-	C27H44NO7P	21269000	24870000	17076000	18430000	8910300	8678600	17781000	19897000	9755200	5905100	5862500	6676000	9652600	17136000	10039000	6255400	10343000	6968600	6647600	-	-	-	-	-	-	--
MEDN1271	LPE(0:0/20:2)	GP	LPE	504.311	505.317	[M-H]-	C25H48NO7P	645770	515020	360200	318180	138150	135320	250940	298030	132740	111080	131920	94468	219970	343630	198300	89403	182690	115630	126870	-	-	-	-	-	-	--
MEDN1272	LPE(20:2/0:0)	GP	LPE	504.311	505.317	[M-H]-	C25H48NO7P	645770	515020	360200	318180	138150	135320	250940	298030	132740	111080	131920	94468	219970	343630	198300	89403	182690	115630	126870	-	-	-	-	-	-	--
MEDN1277	LPE(0:0/20:5)	GP	LPE	498.263	499.27	[M-H]-	C25H42NO7P	408480	435730	372220	233150	196750	172830	608370	520790	201640	114930	83805	129140	112000	181690	115500	98850	174260	123710	132150	-	-	-	-	-	-	--
MEDN1283	LPE(0:0/18:3)	GP	LPE	474.262	475.27	[M-H]-	C23H42NO7P	838560	546420	479860	292370	206040	260700	477130	491450	167350	150380	98373	181210	291830	360770	179180	116660	232740	152630	137640	-	-	-	-	-	-	--
MEDN1284	LPE(18:3/0:0)	GP	LPE	474.262	475.27	[M-H]-	C23H42NO7P	838560	546420	479860	292370	206040	260700	477130	491450	167350	150380	98373	181210	291830	360770	179180	116660	232740	152630	137640	-	-	-	-	-	-	--
MEDN1287	LPE(0:0/16:1)	GP	LPE	450.264	451.27	[M-H]-	C21H42NO7P	1156800	1601100	1653500	1106000	461660	439360	2254000	2026900	1008900	366240	439750	582310	402650	581070	565680	298130	826620	481350	470590	-	-	-	-	-	-	--
MEDN1291	Noncholic acid	Bile acids	Bile acids	815.59	408.288	[2M-H]-	C24H40O5	28457	138230	50212	460030	38399	113530	1867800	106150	88383	724880	111640	52417	21664	804770	49955	80476	2039100	1482600	1547900	-	-	160636	2464-18-8	-	-	--
MEDN1311	2-Hydroxycaprylic acid	Organic acid And Its derivatives	Organic acid And Its derivatives	159	160.21	[M-H]-	C8H16O3	35067	43896	17863	27845	41092	33477	28943	20746	11457	13562	11666	13148	21271	36804	15768	17259	23414	16857	12605	-	HMDB0000711	94180	617-73-2	86543	5679	--
MEDN1312	2-Hydroxyphenylacetic acid	Organic acid And Its derivatives	Organic acid And Its derivatives	151	152.047	[M-H]-	C8H8O3	23408	39557	20944	36108	50149	52544	22044	29102	16423	20647	23840	30478	18341	26966	20635	38878	57801	49940	43393	C05852	HMDB0000669	11970	614-75-5	28478	5639	ko00360,ko01100
MEDN1315	4-Hydroxy-3-methylbenzoic acid	Organic acid And Its derivatives	Organic acid And Its derivatives	151	152.047	[M-H]-	C8H8O3	23408	39557	20944	36108	50149	52544	22044	29102	16423	20647	23840	30478	18341	26966	20635	38878	57801	49940	43393	-	HMDB0004815	68138	499-76-3	85239	-	--
MEDN1320	2-Hydroxy-2-Methyl Butyric acid	Organic acid And Its derivatives	Organic acid And Its derivatives	117	118.063	[M-H]-	C5H10O3	17135	27460	32252	12657	7727.8	7482.3	30505	31009	20020	5900.5	7902.8	9245.5	16099	23584	24499	6425.6	10742	9254.3	10026	-	HMDB0001987	95433	3739-30-8	68454	6416	--
MEDN1328	L-Leucic acid	Organic acid And Its derivatives	Organic acid And Its derivatives	131	132.079	[M-H]-	C6H12O3	72885	50440	53759	19549	9675.4	16614	58273	78210	34957	29555	9283.9	9294.4	34480	41532	27864	15005	60332	53899	49699	-	HMDB0000746	83697	13748-90-8	44510	5714	--
MEDN1395	2-Phenylpropionic acid	Organic acid And Its derivatives	Organic acid And Its derivatives	149.061	150.068	[M-H]-	C9H10O2	40371	39045	11956	70798	70110	137070	45717	26553	12163	65454	31881	30618	13095	10479	28729	35929	116620	88345	94796	-	-	446626	7782-26-5	-	-	--
MEDN1406	Tridecanedioic acid	FA	FFA	243.161	244.167	[M-H]-	C13H24O4	894470	791540	807350	858360	546200	562490	792310	962230	577120	556050	539070	528190	421680	633290	432790	359870	614300	541610	578030	-	-	10458	505-52-2	-	-	--
MEDN1409	12-Hydroxyoctadecanoic acid	FA	FFA	299.261	300.266	[M-H]-	C18H36O3	20377	11223	12342	15278	7433.3	5252.2	17730	12308	7765.9	9091.4	14901	5288.8	5090.9	7581.6	4281.5	4872.6	15193	6815.3	7424.6	-	HMDB0061706	7789	106-14-9	85208	-	--
MEDN1414	12-HHT	FA	Oxidized lipids	279.198	280.204	[M-H]-	C17H28O3	21461	21312	21382	34956	13774	14307	24870	20276	14383	12977	15454	13301	8184.6	20604	7073.2	5335.3	9307.8	7153	7177.3	-	HMDB0012535	5312765	54397-84-1	63977	-	--
MEDN1415	13(S)-HOTrE(γ)	FA	Oxidized lipids	293.212	294.219	[M-H]-	C18H30O3	85761	55959	55824	56345	31344	42475	34404	29060	22896	21790	26112	14522	15855	27987	19865	11430	25459	14638	14311	-	-	5282971	74784-20-6	-	-	--
MEDN1419	12-OxoETE	FA	Oxidized lipids	317.212	318.219	[M-H]-	C20H30O3	263240	274320	53144	69641	39477	136240	111420	41908	18013	36171	33348	13431	96584	66410	123260	13047	28396	15064	15457	C14807	HMDB0013633	5283162	108437-64-5	34151	-	ko00590
MEDN1421	(±)8-HETE	FA	Oxidized lipids	319.23	320.235	[M-H]-	C20H32O3	144120	114280	146300	207160	83606	67949	88147	90601	55713	63244	78305	71009	51775	79422	45787	36762	81229	47670	47668	-	HMDB0004679	11976122	98462-03-4	34486	-	--
MEDN1422	8(S)-HETrE	FA	Oxidized lipids	321.243	322.251	[M-H]-	C20H34O3	22300	18255	18840	25692	11811	9509.3	17012	22250	10721	9981.1	11772	6614.6	7787.9	11687	7693.2	4337.8	7911.4	6147.8	8078.6	-	-	53394269	889573-69-7	-	-	--
MEDN1423	15(S)-HETrE	FA	Oxidized lipids	321.243	322.251	[M-H]-	C20H34O3	22300	18255	18840	25692	11811	9509.3	17012	22250	10721	9981.1	11772	6614.6	7787.9	11687	7693.2	4337.8	7911.4	6147.8	8078.6	-	HMDB0005045	5283145	92693-02-2	88348	-	--
MEDN1426	9(S),12(S),13(S)-TriHOME	FA	Oxidized lipids	329.233	330.241	[M-H]-	C18H34O5	66929	54579	92024	60011	32237	40160	46298	93988	50488	39699	43346	23854	32615	39059	22351	21153	27116	19207	23590	C14833	HMDB0004708	9858729	97134-11-7	34506	-	ko00591
MEDN1428	20-COOH-AA	FA	Oxidized lipids	333.207	334.214	[M-H]-	C20H30O4	3861.9	3743.3	5848.8	8432.8	2609.9	2071.9	2722.5	2102.1	872.05	1724.1	1717.2	1426.9	1174	4715	1473.8	1687.9	4812	3931.9	2698	-	-	6437827	79551-84-1	-	-	--
MEDN1438	(±)8(9)-DiHET	FA	Oxidized lipids	337.24	338.246	[M-H]-	C20H34O4	10727	15195	12743	20517	10481	11997	10359	7242.6	5055.6	7690.6	8965.3	11158	8447.4	12992	8082.4	9149	14827	8644.7	11608	C14773	HMDB0002311	5283144	192461-96-4	63970	-	ko00590,ko01100,ko04726
MEDN1439	(±)11(12)-DiHET	FA	Oxidized lipids	337.24	338.246	[M-H]-	C20H34O4	10727	15195	12743	20517	10481	11997	10359	7242.6	5055.6	7690.6	8965.3	11158	8447.4	12992	8082.4	9149	14827	8644.7	11608	C14774	HMDB0002314	5283146	-	63969	-	ko00590,ko01100,ko04726
MEDN1441	10-HDoHE	FA	Oxidized lipids	343.228	344.235	[M-H]-	C22H32O3	158110	116210	142360	213960	76113	71856	79093	95332	64097	54043	76012	64170	61416	86017	46839	40343	90216	53525	51679	-	HMDB0060037	11537494	90780-50-0	-	-	--
MEDN1442	8-HDoHE	FA	Oxidized lipids	343.228	344.235	[M-H]-	C22H32O3	32311	25096	30126	46725	15899	12744	22126	22778	12731	15231	17416	13606	12334	14350	10817	7723.4	18993	9911.4	10677	-	HMDB0060051	11976798	90780-54-4	-	-	--
MEDN1443	11-HDoHE	FA	Oxidized lipids	343.228	344.235	[M-H]-	C22H32O3	158110	116210	142360	213960	76113	71856	79093	95332	64097	54043	76012	64170	61416	86017	46839	40343	90216	53525	51679	-	HMDB0060040	11631564	87018-59-5	-	-	--
MEDN1444	16-HDoHE	FA	Oxidized lipids	343.228	344.235	[M-H]-	C22H32O3	20239	22315	14986	28143	8336.3	7519.1	6874.5	8428.2	7055.8	6650.9	8389.3	8176.5	7540.8	9464.6	7451.2	5104.8	11195	9514.1	6494.4	-	HMDB0060047	11595378	90780-51-1	-	-	--
MEDN1446	11-HEDE	FA	Oxidized lipids	323.5	324.266	[M-H]-	C20H36O3	10079	10719	14523	10873	3070.2	3926	6923.6	5961.3	4909.2	3942.7	6698	3534	6067.2	7387.8	4070.9	1644.3	5636.3	3770.6	3206.6	-	-	53394270	5598-37-8	-	-	--
MEDN1447	15-HEDE	FA	Oxidized lipids	323.5	324.266	[M-H]-	C20H36O3	10079	10719	14523	10873	3070.2	3926	6923.6	5961.3	4909.2	3942.7	6698	3534	6067.2	7387.8	4070.9	1644.3	5636.3	3770.6	3206.6	-	-	13723965	77159-57-0	-	-	--
MEDN1461	(±)7(8)-DiHDPE(A)	FA	Oxidized lipids	361.24	362.246	[M-H]-	C22H34O4	15999	9941.8	9943.2	18633	8654.7	8517.1	14225	10296	5890.3	7033	9163.8	6190.7	8536.8	10044	6930	2924.9	4998.9	5140.7	4074.1	-	-	16061144	-	-	-	--
MEDN1463	(±)19(20)-DiHDPE(A)	FA	Oxidized lipids	361.24	362.246	[M-H]-	C22H34O4	6162.3	6261.6	4853.8	7711.5	2312.7	3759.3	7250.2	2806.6	3055.5	2393.2	3903.1	3531	3009.8	5192.7	1483.5	1950.9	7244.7	3759.3	4396.8	-	HMDB0010214	16061148	-	72657	-	--
MEDN1475	Sorbitol 6-phosphate	Carbohydrates and Its metabolites	Phosphate sugars	523.082	262.045	[2M-H]-	C6H15O9P	36567	39085	45091	45616	19846	26916	49748	57918	27351	20543	23630	22539	31526	37637	29878	13754	25900	23502	26750	C01096	HMDB0005831	152306	20479-58-7	743019	-	ko00051,ko01100
MEDN1485	Glycerophospho-N-Arachidonoyl Ethanolamine	GP	LPE	500.277	501.285	[M-H]-	C25H44NO7P	48396000	59934000	49701000	47836000	28334000	28940000	48679000	56055000	27801000	19179000	18536000	20823000	20963000	36937000	25327000	15840000	30738000	21858000	21115000	-	-	-	201738-25-2	-	-	--
MEDN1499	2-Hydroxyhexanoic acid	Organic acid And Its derivatives	Organic acid And Its derivatives	131.072	132.079	[M-H]-	C6H12O3	70089	47164	50669	16921	12476	14896	59380	80059	37357	22190	11689	8374.5	30498	38347	29090	12352	55731	49125	45716	-	HMDB0001624	99824	6064-63-7	86542	6332	--
MEDN1501	2'-O-Methyluridine	Nucleotide And Its metabolomics	Nucleotide and Its metabolomics	257.08	258.085	[M-H]-	C10H14N2O6	1084.3	1322.3	1215.1	1036.3	1050.2	740.62	1724	1410.7	548.62	471.95	665.05	719.35	800.39	963.79	900.65	945.76	789.59	941.37	1628.2	-	HMDB0240328	102212	2140-76-3	-	-	--
MEDN1503	3-(4-Hydroxyphenyl)-1-propanol	Organic acid And Its derivatives	Organic acid And Its derivatives	151.077	152.084	[M-H]-	C9H12O2	9	3558.6	2505.2	3358.2	3730.8	4075.7	2118.6	3855.5	9	1919.8	2372.4	2744.4	847.04	1053.4	1722.5	3143.1	3600.1	2483.2	5186.2	-	HMDB0032599	82452	10210-17-0	-	-	--
MEDN1504	3-Hydroxycinnamic acid	Organic acid And Its derivatives	Organic acid And Its derivatives	163.044	164.047	[M-H]-	C9H8O3	44403	45252	42197	54926	33061	43636	50012	48128	27810	31277	31617	32877	26940	36598	24048	21367	41007	31714	29945	-	HMDB0001713	637541	14755-02-3	32357	305	--
MEDN1506	3-Methyluridine	Nucleotide And Its metabolomics	Nucleotide and Its metabolomics	257.078	258.085	[M-H]-	C10H14N2O6	2334.7	1751.2	1900.2	6858.6	3172.7	3143.3	1700.7	3254.6	1128.6	3714.1	3009.5	4895.4	1335.9	1428.3	1119.3	3128.5	3945.3	4739.7	3788.6	-	HMDB0004813	99592	2140-69-4	89487	7077	--
MEDN1518	Acetylvaline	Amino acid and Its metabolomics	Amino acid derivatives	158.084	159.09	[M-H]-	C7H13NO3	13951	10843	9591.7	11437	9200.3	14864	12570	17281	7590.2	8407	7368	6920.2	6254.9	7182.6	5081.8	7519.8	9933.2	7852.8	7183.3	-	HMDB0011757	66789	96-81-1	-	-	--
MEDN1527	Cyclo(His-Pro)	Amino acid and Its metabolomics	Small Peptide	233.104	234.112	[M-H]-	C11H14N4O2	105500	128650	130560	100460	58458	61676	132180	147460	80405	82923	67822	99925	71651	67323	51304	41534	98694	76190	83853	-	-	449094	53109-32-3	-	-	--
MEDN1533	Dimethylmalonic acid	Organic acid And Its derivatives	Organic acid And Its derivatives	131.036	132.042	[M-H]-	C5H8O4	9537.4	11525	4728.2	13068	7610.8	11942	8446.8	8462.4	8823.8	8291	7884.7	8390.2	8603.6	13084	7335.5	9741.6	17216	14765	13461	-	HMDB0002001	11686	595-46-0	111517	6425	--
MEDN1566	Octadecanedioic acid	Organic acid And Its derivatives	Organic acid And Its derivatives	313.243	314.246	[M-H]-	C18H34O4	189590	100520	176880	340790	111930	124590	114290	112720	92798	179330	237200	340390	51616	117670	53421	57163	439380	243330	252140	-	HMDB0000782	70095	871-70-5	133086	5748	--
MEDN1581	Taurohyocholic acid	Bile acids	Bile acids	498.195	515.292	[M-H2O+H]+	C26H45NO7S	16004	379820	60653	75016	47523	88362	146000	15927	18670	93236	50545	125750	22703	106780	66452	78658	56987	56083	57180	-	HMDB0011637	11954195	117997-17-8	-	-	--
MEDN1597	Phosphatidylethanolamine lyso alkenyl 16:0	GP	LPE	436.247	437.6	[M-H]-	C21H44NO6P	89478	102370	85786	84234	48082	53734	89155	79741	41239	33353	37278	34440	36392	50492	36497	23283	64492	37018	38457	-	-	134748036	-	-	-	--
MEDN1600	LPA(16:0/0:0)	GP	LPA	409.236	410.243	[M-H]-	C19H39O7P	468330	461760	425860	460470	281570	243890	339840	315710	170800	139270	170920	161390	171580	270510	153350	119800	271440	185970	187240	C04036	HMDB0007853	6419701	22002-85-3	64023	-	--
MEDN1613	Cytochalasin-H	Hormones and hormone related compunds	Hormones and hormone related compunds	474.256	493.283	[M-H2O-H]-	C30H39NO5	2761700	2004400	2189800	4881300	1833500	2753300	2527700	2654700	1505700	1685000	1706800	1869100	1072400	2667600	1196700	1011800	1933200	1422400	1678100	-	-	6434468	53760-19-3	-	-	--
MEDN1621	Isocitric acid	Organic acid And Its derivatives	Organic acid And Its derivatives	173.009	192.027	[M-H2O-H]-	C6H8O7	167810	42023	112630	228770	192470	208690	47450	158530	59328	135610	147230	117320	75163	49221	82278	58467	225590	163770	166050	C00311	HMDB0000193	1198	320-77-4	30887	3328	ko00020,ko00630,ko01100,ko01200,ko01210,ko01230,ko01240,ko04922,ko05230
MEDN1630	Ferulic acid	Organic acid And Its derivatives	Organic acid And Its derivatives	193.05	194.058	[M-H]-	C10H10O4	42100	55293	13855	14331	177740	220050	7935.2	99243	4369.6	39232	6040	10412	7396	13958	11223	23699	54421	34280	30055	C01494	HMDB0000954	445858	537-98-4	17620	4156	ko01100
MEDN1639	Glu-Thr	Amino acid and Its metabolomics	Small Peptide	229.082	248.101	[M-H2O-H]-	C9H16N2O6	10822	9356.9	9068.4	7870.2	5301.3	4324	7203.5	5439.8	2567.6	2737.2	3202.5	4427	2697.6	6017.2	1869.7	2786.6	6379.8	5800	3353	-	HMDB0028829	6998031	6875-80-5	73510	-	--
MEDN1648	CMPentylF	Organic acid And Its derivatives	Organic acid And Its derivatives	267.117	268.136	[M-H]-	C12H20N4OS	3389.7	4264.2	3259.7	17831	14603	14495	4405.6	6562	1907.6	9144.2	11105	8867.8	1931.1	2380.7	2359.9	8859	13039	7938.2	8637.4	C19107	-	194501	73248-95-0	-	-	--
MEDN1675	2-Deoxyribose-5'-phosphate	Nucleotide And Its metabolomics	Nucleotide and Its metabolomics	213.017	214.024	[M-H]-	C5H11O7P	94589	93039	67022	101570	48046	69910	107490	85245	35511	47149	52015	67119	44962	70704	51899	36400	75781	64690	50449	C00673	-	-	102916-66-5	-	-	ko00030,ko01100
MEDN1686	3-Methylaspartate	Amino acid and Its metabolomics	Amino acid derivatives	146.047	147.053	[M-H]-	C5H9NO4	188710	156710	153300	207530	175780	118730	117590	181010	110360	111550	103680	106760	74523	94423	71051	65948	116630	101800	93490	C03618	-	852	6667-60-3	-	-	ko00630,ko00660,ko01100,ko01200
MEDN1692	Phosphatidylethanolamine lyso alkenyl 18:2	GP	LPE	460.28	460.283	[M-H]-	C23H44NO6P	634690	429720	335170	550050	273810	330570	287880	260620	158640	197650	175600	254560	217080	338670	145380	145870	328780	172890	181710	-	-	-	-	-	-	--
MEDN1709	2-Octanamidoacetic acid	Amino acid and Its metabolomics	Amino acids	200.13	201.136	[M-H]-	C10H19NO3	124840	274170	379790	117980	36813	16126	407100	526060	224650	45930	72905	142310	121690	288840	194170	61033	129270	121490	108530	-	HMDB0000832	84290	14246-53-8	74099	5795	--
MEDN1717	Tropine	Organic acid And Its derivatives	Organicacid and Its derivatives	165.056	166.063	[M-H]-	C9H10O3	52945	33503	29903	28643	34297	36229	35029	29552	11753	30186	10585	18645	13697	27534	16865	18332	124980	103130	96236	C01456	HMDB0062590	10726	529-64-6	30765	-	--
MEDN1721	M-toluene acetic acid	Organic acid And Its derivatives	Organicacid and Its derivatives	149.061	150.068	[M-H]-	C9H10O2	40371	39045	11956	70798	70110	137070	45717	26553	12163	65454	31881	30618	13095	10479	28729	35929	116620	88345	94796	-	HMDB0002222	12121	621-36-3	88356	6557	--
MEDN1722	Piperic acid	Organic acid And Its derivatives	Organicacid and Its derivatives	165.019	166.027	[M-H]-	C8H6O4	595220	574850	483580	615420	346200	486580	494050	599370	306220	340440	381400	379290	358040	379550	278100	309010	440120	399780	434120	C04599	HMDB0032613	7196	94-53-1	-	-	ko05012,ko05022
MEDN1736	4-hydroxyphthalic acid	Benzene and substituted derivatives	Phenolic acids	181.015	182.022	[M-H]-	C8H6O5	15777	18013	13894	18900	17257	17617	10273	9159.5	2991.5	5034.6	8369.9	7092.4	3103.8	9068.9	6840	6881.1	16773	10816	8896.1	C06680	-	11881	610-35-5	-	-	--
MEDN1739	4-methyloctanoic acid	Organic acid And Its derivatives	Organicacid and Its derivatives	157.129	158.131	[M-H]-	C9H18O2	36095	35328	36818	37484	19393	30182	22923	34088	15279	17257	16861	18423	17367	18795	12575	12356	27223	14146	17066	-	HMDB0031557	62089	54947-74-9	-	-	--
MEDN1761	D-(+)-talose	Carbohydrates and Its metabolites	Sugars	179.056	180.16	[M-H]-	C6H12O6	70166	39866	44866	65703	28442	57860	41346	45173	23191	40318	36564	27258	42889	42891	35061	28244	48705	29493	47696	-	-	99459	2595-98-4	-	-	--
MEDN1762	D-Allose	Carbohydrates and Its metabolites	Sugars	179.056	180.16	[M-H]-	C6H12O6	70166	39866	44866	65703	28442	57860	41346	45173	23191	40318	36564	27258	42889	42891	35061	28244	48705	29493	47696	-	-	439507	2595-97-3	-	-	--
MEDN1763	DL-O-tyrosine	Amino acid and Its metabolomics	Amino acid derivatives	180.066	181.19	[M-H]-	C9H11NO3	6349.5	4109.9	5736.8	6997.4	4854	10192	9699.9	4486.6	1685.5	5415.4	3494	5456.7	4495.2	4380.2	4358.5	5783.4	9616.2	7402.9	8793.4	-	HMDB0006050	91482	2370-61-8	91038	-	--
MEDN1840	Pinolenic acid	FA	FFA	277.218	278.4	[M-H]-	C18H30O2	158560	101400	195420	220150	101200	135560	175250	201470	71918	123880	159970	156810	63026	85390	76370	84321	92832	109220	107800	-	-	5312495	16833-54-8	-	-	--
MEDN1845	13,14-dihydro-15-keto Prostaglandin F2α	Organic acid And Its derivatives	Organicacid and Its derivatives	353.234	354.5	[M-H]-	C20H34O5	11260	12333	17608	12486	6752.4	4576.7	12509	12949	7973.2	9087.7	7171.9	5572	5659.8	7348.9	4686.5	4618.2	7117.4	4476.3	4619.5	-	HMDB0004685	5283039	27376-76-7	63976	-	--
MEDN1847	16,16-Dimethyl Prostaglandin A2	Organic acid And Its derivatives	Organicacid and Its derivatives	361.238	362.5	[M-H]-	C22H34O4	26498	20598	25281	45296	12534	14941	24121	22298	16860	13682	15203	15068	12446	28260	10226	7223.1	13356	5485.9	8315.3	-	-	5283083	41691-92-3	-	-	--
MEDN1854	9,10-dihydroxystearic acid	FA	FFA	315.255	316.5	[M-H]-	C18H36O4	82963	78082	59932	51300	40305	69766	62714	47851	27547	32761	25845	20064	62557	69217	31368	24011	36115	33489	32002	-	-	89377	120-87-6	-	-	--
MEDN1856	(R)-3-Hydroxymyristic acid	Organic acid And Its derivatives	Organicacid and Its derivatives	243.197	244.37	[M-H]-	C14H28O3	79781	107490	146450	243900	24912	48262	189160	174450	114180	81352	126970	117370	54704	138640	76266	47494	199660	147330	140140	-	-	5288266	28715-21-1	-	-	--
MEDN1865	15(R)-prostaglandin E1	Organic acid And Its derivatives	Organicacid and Its derivatives	353.235	354.5	[M-H]-	C20H34O5	326030	417680	177350	625870	597630	699980	601820	1290900	426380	478140	156290	96155	231870	217670	263620	354150	1434700	1134100	949080	-	-	5283056	20897-91-0	-	-	--
MEDN1880	Hydroferulic acid	Organic acid And Its derivatives	Organicacid and Its derivatives	195.066	196.2	[M-H]-	C10H12O4	2980	15697	9	8265.3	8417.8	7498.7	9	3230.4	1999.9	3091.1	3679.6	2993.8	3243.8	4488.2	3838.2	6827	4358.9	3617.5	4164.1	-	-	14340	1135-23-5	-	-	--
MEDN1886	(S)-2-Hydroxy-3-phenylpropanoic acid	Organic acid And Its derivatives	Organicacid and Its derivatives	165.056	166.17	[M-H]-	C9H10O3	139970	154680	85839	85519	61119	124990	86301	137900	30419	62080	36374	40704	41270	94657	58776	73394	169540	146870	137480	-	-	444718	20312-36-1	-	-	--
MEDN1890	L-Histidinol	Amino acid and Its metabolomics	Amino acid derivatives	140.083	141.17	[M-H]-	C6H11N3O	1703.6	1041.8	1178	1099.9	484.72	738.63	1178.7	1197.8	437.33	679.29	429.98	560.37	415	619.09	449.03	323.73	809.13	669.14	868.03	-	-	165271	4836-52-6	-	-	--
MEDN1897	L-Gulose	Carbohydrates and Its metabolites	Carboxylic acids and derivatives	179.056	180.16	[M-H]-	C6H12O6	70166	39866	44866	65703	28442	57860	41346	45173	23191	40318	36564	27258	42889	42891	35061	28244	48705	29493	47696	-	-	80127	6027-89-0	-	-	--
MEDN1899	Deoxycholic acid	Bile acids	Bile acids	391.285	392.293	[M-H]-	C24H40O4	44449	417890	286100	417510	172520	389470	668950	500060	607580	422070	843280	83310	50749	81702	232790	117280	388710	208370	200240	C04483	HMDB0000626	222528	302-95-4	28834	265	ko04976
MEDN1902	beta-Muricholic acid	Bile acids	Bile acids	407.28	408.288	[M-H]-	C24H40O5	112440	706910	85564	224240	44477	166140	1430600	111640	115740	186190	113080	59723	31673	611530	106560	95898	525500	497990	516430	-	-	5283853	2393-59-1	-	-	--
MEDN1906	3-Epideoxycholic acid	Bile acids	Bile acids	391.285	392.293	[M-H]-	C24H40O4	6628.5	18333	12004	17654	15094	31548	55452	64833	82674	46080	35291	2972.3	5239.1	4710.7	12821	17128	22439	17593	12086	-	HMDB0000438	160530	570-63-8	88098	5427	--
MEDN1907	Taurine-α-ratcholate	Bile acids	Bile acids	498.195	515.292	[M-H2O+H]+	C26H45NO7S	16004	379820	60653	75016	47523	88362	146000	15927	18670	93236	50545	125750	22703	106780	66452	78658	56987	56083	57180	-	-	168408	25696-60-0	-	-	--
MEDP0087	L-Alanyl-L-Lysine	Amino acid and Its metabolomics	Amino acid derivatives	218.1	217.14	[M+H]+	C9H19N3O3	54728	60450	89433	90619	37568	38121	71342	112720	67324	53957	61119	54467	31696	37966	24406	28149	47927	41565	51377	-	HMDB0028692	7016106	6366-77-4	132403	-	--
MEDP0101	4-Coumaric Acid	Benzene and substituted derivatives	Phenolic acids	165.047	164.047	[M+H]+	C9H8O3	44403	45252	42197	54926	33061	43636	50012	48128	27810	31277	31617	32877	26940	36598	24048	21367	41007	31714	29945	C00811	HMDB0002035	637542	501-98-4	32374	6450	ko00130,ko00350,ko01100
MEDP0143	Biotin	CoEnzyme and vitamins	CoEnzyme and vitamins	245.09	244.088	[M+H]+	C10H16N2O3S	81014	163730	100240	423710	287840	280110	187410	340270	153000	136390	95020	205430	100300	184070	98414	348560	236600	224910	229810	C00120	HMDB0000030	171548	58-85-5	15956	243	ko00780,ko01100,ko01240,ko02010,ko04977
MEDP0176	Thymidine	Nucleotide And Its metabolomics	Nucleotide and Its metabolomics	243.09	242.09	[M+H]+	C10H14N2O5	541260	567110	540300	570660	347400	382000	752150	519840	353050	285010	376720	342200	399630	457250	355900	273090	291620	241060	289210	C00214	HMDB0000273	5789	50-89-5	17748	3375	ko00240,ko01100
MEDP0177	Thymine	Nucleotide And Its metabolomics	Nucleotide and Its metabolomics	127	126.043	[M+H]+	C5H6N2O2	161380	488250	264770	305180	176040	166470	422090	206730	165530	127070	165180	170070	129150	323740	108990	216230	147050	139440	147730	C00178	HMDB0000262	1135	65-71-4	-	-	ko00240,ko01100
MEDP0184	3,3',5-Triiodo-L-Thyronine	Hormones and hormone related compunds	Hormones and hormone related compunds	651.7	650.79	[M+H]+	C15H12I3NO4	34458	22762	18795	49131	11100	19035	50485	41439	18982	17716	16501	12389	15341	15269	13352	13099	19041	14439	12947	C02465	HMDB0000265	5920	-	-	-	ko00350,ko01100,ko04080,ko04714,ko04918,ko04919,ko04976,ko05320
MEDP0186	L-Thyroxine	Hormones and hormone related compunds	Hormones and hormone related compunds	777.687	776.687	[M+H]+	C15H11I4NO4	424580	386730	454870	1643700	453210	767560	696200	710500	306460	395290	424990	392480	162040	183200	163460	250420	623150	452020	337470	C01829	HMDB0000248	5819	51-48-9	-	-	ko00350,ko01100,ko04080,ko04918,ko04919,ko04976,ko05320
MEDP0212	N-Acetyl-5-Hydroxytryptamine	Tryptamines,Cholines,Pigments	Tryptamines	219	218.106	[M+H]+	C12H14N2O2	78983	72836	42712	150940	121780	103900	44690	71794	28638	36142	49453	76442	27229	27234	26071	45203	97015	76143	45372	C00978	HMDB0001238	903	1210-83-9	17697	366	ko00380,ko01100
MEDP0242	Nicotinamide	CoEnzyme and vitamins	CoEnzyme and vitamins	123.1	122.1	[M+H]+	C6H6N2O	12567000	9560400	14615000	19655000	11327000	14084000	12677000	15367000	12044000	11411000	16398000	11651000	5031900	12430000	5108500	5535100	8036500	8070400	8215600	C00153	HMDB0001406	936	98-92-0	17154	1497	ko00760,ko01100,ko01240,ko04212,ko04977
MEDP0243	4-Oxoretinol	CoEnzyme and vitamins	CoEnzyme and vitamins	301.2	300.209	[M+H]+	C20H28O2	19134	29104	24751	27342	18467	27050	23707	26449	11982	18963	16365	14141	4097.5	12610	10279	8776.1	15569	12732	7277.6	C16683	HMDB0012329	5289090	62702-55-0	-	-	ko00830
MEDP0276	Indole-3-Carboxaldehyde	Heterocyclic compounds	Indole and Its derivatives	146.1	145.053	[M+H]+	C9H7NO	146240	214750	180170	385350	332610	462820	188110	218560	94806	187220	211880	292050	77335	136030	80851	225600	271840	250640	247570	C08493	HMDB0029737	10256	487-89-8	343043	-	--
MEDP0277	Methyl Indole-3-Acetate	Heterocyclic compounds	Indole and Its derivatives	190.1	189.079	[M+H]+	C11H11NO2	910280	927190	570150	1639800	2319300	3976900	1217400	996830	168940	601620	382620	795510	465360	469270	527460	1897800	1540600	1305200	1213200	-	HMDB0029738	74706	1912-33-0	72782	-	--
MEDP0332	Cinnamic Acid	Organic acid And Its derivatives	Organic acid And Its derivatives	149.052	148.052	[M+H]+	C9H8O2	85751	85331	181720	167560	66380	70066	56216	81130	45468	101070	68649	49300	38521	48205	49009	52982	165850	157650	159090	C00423	HMDB0000930	444539	140-10-3	35697	5880	ko00130,ko00360,ko01100
MEDP0336	LPC(0:0/14:0)	GP	LPC	468.3	467.301	[M+H]+	C22H46NO7P	20498000	24245000	26940000	28125000	12723000	13784000	32745000	33593000	16287000	10468000	12917000	16985000	11510000	15768000	11605000	10158000	14824000	13554000	13582000	-	HMDB0010379	460604	20559-16-4	64489	-	--
MEDP0389	Pantetheine	CoEnzyme and vitamins	CoEnzyme and vitamins	279.13	278.13	[M+H]+	C11H22N2O4S	229080000	206750000	204990000	237440000	143760000	161420000	178880000	189910000	95516000	114360000	121470000	119270000	92499000	124930000	91259000	88554000	168740000	129270000	130460000	C00831	HMDB0003426	479	496-65-1	16753	6928	ko00770
MEDP0401	5'-Deoxy-5'-(Methylthio) Adenosine	Nucleotide And Its metabolomics	Nucleotide and Its metabolomics	298	297.09	[M+H]+	C11H15N5O3S	705750	1323200	685870	1099300	1236100	1740900	1770800	1155300	291080	447370	291000	845030	726560	1193100	974640	956470	1515400	1480400	1515400	C00170	HMDB0001173	439176	2457-80-9	17509	3425	ko00270,ko01100
MEDP0438	N-Formylmethionine	Amino acid and Its metabolomics	Amino acid derivatives	178	177.046	[M+H]+	C6H11NO3S	1402900	1350800	1127700	2546400	1842000	2165400	1267900	1475600	512830	943660	1073200	977730	962410	1265100	860870	902580	2121900	2058500	1432600	C03145	HMDB0001015	6995182	4289-98-9	16552	5945	ko00270
MEDP0443	10-Formyl-Thf	Heterocyclic compounds	Pteridines and derivatives	474.2	473.166	[M+H]+	C20H23N7O7	358570	202300	505970	535080	359200	334590	487350	506440	227130	269230	251910	240590	194760	193880	172950	210680	151740	149370	111110	C00234	HMDB0000972	122347	2800-34-2	15637	5912	ko00670,ko00970,ko01100,ko01200,ko01240,ko01523
MEDP0455	Dihydrojasmone	Organic acid And Its derivatives	Organic acid And Its derivatives	167.1	166.136	[M+H]+	C11H18O	17493	22102	19027	34504	33297	27454	21730	30606	11257	19360	20730	26070	15608	15629	13239	25979	26110	29813	30942	-	HMDB0031565	62378	1128-08-1	-	-	--
MEDP0461	2-Methylguanosine	Nucleotide And Its metabolomics	Nucleotide and Its metabolomics	298.1	297.107	[M+H]+	C11H15N5O5	641750	842540	754560	1187700	693520	705310	861410	1109200	522310	556550	680220	832240	474130	568330	582510	557290	653300	587650	528750	-	HMDB0005862	135501934	2140-77-4	19702	-	--
MEDP0507	2-Hydroxycinnamic acid	Benzene and substituted derivatives	Phenolic acids	165.047	164.047	[M+H]+	C9H8O3	44403	45252	42197	54926	33061	43636	50012	48128	27810	31277	31617	32877	26940	36598	24048	21367	41007	31714	29945	C01772	HMDB0002641	637540	614-60-8	18125	6727	ko00360,ko01100
MEDP0530	15-deoxy-δ-12,14-PGJ2	FA	Oxidized lipids	317.204	316.204	[M+H]+	C20H28O3	69361	116680	160540	165140	57462	65813	187230	308070	100450	61440	72761	83830	53683	89217	62583	49391	130010	93218	92987	C14717	HMDB0005079	5311211	87893-55-8	34159	-	ko00590
MEDP0537	LPC(O-16:0/2:0)	GP	LPC	524.36	523.364	[M+H]+	C26H54NO7P	23361000	22252000	24073000	34460000	21181000	28138000	33884000	40635000	18640000	22299000	25868000	27478000	20732000	23170000	19247000	17917000	20135000	25502000	25698000	-	HMDB0062195	108156	74389-68-7	44811	-	--
MEDP0560	Dihydrouracil	Nucleotide And Its metabolomics	Nucleotide and Its metabolomics	115.043	114.043	[M+H]+	C4H6N2O2	69731	53552	49657	97488	62869	57556	52206	56703	38131	44193	47677	52202	39785	51950	47206	33093	64326	59146	64963	C00429	HMDB0000076	649	504-07-4	15901	285	ko00240,ko00410,ko00770,ko01100
MEDP0587	N-Alpha-acetyl-L-lysine	Amino acid and Its metabolomics	Amino acid derivatives	189.116	188.116	[M+H]+	C8H16N2O3	530280	443500	423770	562420	374480	497670	491480	487650	229010	321530	266510	269200	230540	344420	267710	318640	378010	372220	394360	C12989	HMDB0000446	192590	1946-82-3	35704	5435	--
MEDP0592	3-Dehydrosphinganine	SL	SM	300.282	299.282	[M+H]+	C18H37NO2	5107200	4381600	7757900	6685100	3292100	3517100	6627400	6626400	3492800	3430000	5145700	3563300	1619300	2965700	1619600	1209500	2453700	2524800	2350500	C02934	HMDB0001480	439853	16105-69-4	17862	3428	ko00600,ko01100
MEDP0611	N-Acetyl-L-Histidine	Amino acid and Its metabolomics	Amino acid derivatives	198.08	197.08	[M+H]+	C8H11N3O3	143890	143420	129750	138370	113520	181450	135830	171540	69613	68797	59912	74588	86642	93984	104930	83862	80340	77812	78799	C02997	HMDB0032055	273260	2497/2/1	16437	-	--
MEDP0618	Carnitine 2-methyl-C4	FA	CAR	246.17	245.163	[M+H]+	C12H23NO4	810670	1108000	942140	923030	634620	845620	1203600	1860000	802790	637140	1187300	931930	243310	697600	506740	491660	558580	605190	576950	-	HMDB0000378	6426901	31023-25-3	73026	5367	--
MEDP0627	Isonicotinic acid	Organic acid And Its derivatives	Organic acid And Its derivatives	124.032	123.032	[M+H]+	C6H5NO2	3224000	2538000	3948900	5143700	2880800	3628200	2916900	3933400	3000800	2762000	3987000	2822000	1262100	3037100	1309500	1351800	2042400	2130200	1967400	C07446	HMDB0060665	5922	55-22-1	6032	-	ko00983
MEDP0871	Dihydro-D-sphingosine	SL	SM	302.5	301.298	[M+H]+	C18H39NO2	1339500	1356700	2301300	1817300	933340	824400	2533100	1814300	1253900	933640	1617400	931250	442520	960600	580040	342050	692180	648050	628830	C00836	HMDB0000269	91486	764-22-7	-	-	ko00600,ko01100,ko04071
MEDP0886	N-Amidino-L-Aspartate	Amino acid and Its metabolomics	Amino acid derivatives	176.4	175.059	[M+H]+	C5H9N3O4	13780	13475	17160	37226	19527	21093	12043	16249	12877	17929	18227	15637	11979	9339.4	4946.4	9996	23369	15356	18338	C03139	HMDB0003157	439918	6133-30-8	17072	10	--
MEDP0889	Cortisol	Hormones and hormone related compunds	Hormones and hormone related compunds	363.5	362.209	[M+H]+	C21H30O5	16439	71902	40042	163680	217610	436230	84665	52377	50462	86148	139980	336950	20191	91303	52300	259470	399250	386640	364980	C00735	HMDB0000063	5754	50-23-7	17650	5124	ko00140,ko01100,ko04080,ko04927,ko04934,ko04960,ko04976,ko05200,ko05215
MEDP0891	L-Tryptophanamide	Amino acid and Its metabolomics	Amino acid derivatives	204.3	203.106	[M+H]+	C11H13N3O	220880	225800	194810	299070	300690	345620	228980	242950	102130	170020	188190	274070	110060	208790	171710	273960	345310	257930	522520	C00977	HMDB0013318	439356	20696-57-5	791437	-	--
MEDP0898	Pyridoxal	Heterocyclic compounds	Pteridines and derivatives	168.3	167.058	[M+H]+	C8H9NO3	125670	60476	99135	309000	325660	151280	46842	146520	45345	164870	145660	170570	80489	93676	94123	174570	541480	496470	518770	C00250	HMDB0001545	1050	66-72-8	17310	6312	ko00750,ko01100,ko01240,ko04977
MEDP1003	1-Hydroxylamino-2-phenylethane	Benzene and substituted derivatives	Benzene and substituted derivatives	120.082	137	[M+H]+	C8H11NO	5600400	6959900	6813600	7701500	5743600	6730000	7649600	7594800	3639000	4652400	4459100	4454100	3710300	5658900	4464000	4250400	4746000	5022900	5126700	-	-	165091	3217-93-4	-	-	--
MEDP1010	Coenzyme II (β-NADP)	Nucleotide And Its metabolomics	Nucleotide and Its metabolomics	744	743.075	[M+H]+	C21H28N7O17P3	12293	12540	11333	18422	13890	19569	18306	15588	9332.3	14915	11796	8334.7	11968	18496	7406	12320	13804	14198	16583	C00006	HMDB0000217	5885	53-59-8	18009	5227	ko00480,ko00760,ko00983,ko01100,ko01240,ko04918,ko04925,ko05415
MEDP1022	Thr-Phe	Amino acid and Its metabolomics	Small Peptide	267.124	266.127	[M+H]+	C13H18N2O4	309810	302450	294610	253410	202710	233190	302600	418310	163660	119480	127630	124180	106800	173770	98486	82543	160000	109810	71498	-	HMDB0029068	4099799	-	-	-	--
MEDP1051	Sphingosine	SL	SM	300.282	299.282	[M+H]+	C18H37NO2	5107200	4381600	7757900	6685100	3292100	3517100	6627400	6626400	3492800	3430000	5145700	3563300	1619300	2965700	1619600	1209500	2453700	2524800	2350500	C00319	HMDB0000252	5280335	123-78-4	16393	392	ko00600,ko01100,ko04071,ko04210,ko04217
MEDP1063	Indole-5-carboxylic acid	Heterocyclic compounds	Indole and Its derivatives	162.045	161.048	[M+H]+	C9H7NO2	80761	84044	104720	169700	94128	148310	98780	157220	88321	74544	100990	85916	52244	93328	48040	65234	125150	96795	103720	-	-	74280	1670-81-1	-	-	--
MEDP1068	PC(8:0/8:0)	GP	PC	510.3	509.312	[M+H]+	C24H48NO8P	188100	204350	171390	195830	105720	85493	210690	155820	75929	58889	46552	74821	66902	101920	71450	52731	78841	72485	65013	-	-	24779244	19191-91-4	-	-	--
MEDP1072	7-methylguanosine	Nucleotide And Its metabolomics	Nucleotide and Its metabolomics	298.1	297.107	[M+H]+	C11H15N5O5	641750	842540	754560	1187700	693520	705310	861410	1109200	522310	556550	680220	832240	474130	568330	582510	557290	653300	587650	528750	-	HMDB0001107	135445750	20244-86-4	20794	6008	--
MEDP1077	2'-O-methyladenosine	Nucleotide And Its metabolomics	Nucleotide and Its metabolomics	348.1	281.112	[M+H]+	C11H15N5O4	31606	30185	51931	28813	10116	22104	23168	35061	19487	13258	17020	6524.6	32138	38002	24559	17662	12167	13837	20881	C04779	HMDB0004326	102213	2140-79-6	119928	-	--
MEDP1084	Carnitine C12:0	FA	CAR	344.271	343.272	[M+H]+	C19H37NO4	383770	511580	699230	911410	254360	279470	1053000	853960	474910	440730	540040	629650	354690	577060	335430	303710	523310	675960	605730	-	-	168381	25518-54-1	-	-	--
MEDP1096	PC(12:0/12:0)	GP	PC	548.4	565.374	[M-H2O+H]+	C28H56NO8P	2441100	4388400	4812200	4601300	1683100	1737600	6012600	6958000	3771800	2159700	1885700	1927800	1115900	1649100	1736000	1170600	2707700	2262900	2275400	-	-	16219892	3436-44-0	-	-	--
MEDP1100	2-Aminomethylpyrimidine	Nucleotide And Its metabolomics	Nucleotide and Its metabolomics	110.07	109.064	[M+H]+	C5H7N3	42951	53252	40477	51092	51431	54681	45330	107750	16947	27033	24375	56213	18952	29942	66488	21477	48619	31831	29713	-	-	17848325	372118-67-7	-	-	--
MEDP1126	(R)-(-)-2-phenylglycine	Amino acid and Its metabolomics	Amino acid derivatives	120.073	137.084	[M-H2O+H]+	C8H11NO	5600400	6959900	6813600	7701500	5743600	6730000	7649600	7594800	3639000	4652400	4459100	4454100	3710300	5658900	4464000	4250400	4746000	5022900	5126700	-	-	2724025	56613-80-0	-	-	--
MEDP1132	3-Carboxypropyltrimethylammonium	Organic acid And Its derivatives	Organic acid And Its derivatives	146.108	145.11	[M+H]+	C7H15NO2	135180	105490	69926	80943	35964	60998	191090	177400	72213	53008	61245	71683	43896	74047	69608	55210	75802	65323	62289	-	-	22620	6249-56-5	-	-	--
MEDP1146	LPC(O-18:0/0:0)	GP	LPC	510.391	509.385	[M+H]+	C26H56NO6P	11146000	11129000	12684000	17481000	9871300	9804900	13514000	11548000	5263700	7918300	5063100	5900000	8958300	9701700	7635200	5118400	5985500	6511500	6209200	-	-	3985	74430-89-0	-	-	--
MEDP1162	1-Methylguanine	Nucleotide And Its metabolomics	Nucleotide and Its metabolomics	166.071	165.065	[M+H]+	C6H7N5O	794190	1112300	1130500	1682000	1000700	1206200	1002400	1425000	802440	988120	1022200	1214700	841210	997940	775550	926290	1006000	944210	975190	C04152	HMDB0003282	3778	938-85-2	21803	3778	--
MEDP1165	PC(O-16:0/O-2:0)	GP	PC-O	510.391	509.385	[M+H]+	C26H56NO6P	11146000	11129000	12684000	17481000	9871300	9804900	13514000	11548000	5263700	7918300	5063100	5900000	8958300	9701700	7635200	5118400	5985500	6511500	6209200	-	-	-	-	-	-	--
MEDP1177	N-Methyl-α-aminoisobutyric acid	Amino acid and Its metabolomics	Amino acid derivatives	235.2	117.079	[2M+H]+	C5H11NO2	1035200	999990	1146600	728790	601100	372390	1025700	1169500	901800	637590	643990	370420	468080	498990	368550	414850	744550	581320	538520	-	HMDB0002141	75725	2566-34-9	134261	6508	--
MEDP1196	Biotinamide	Alcohol and amines	Polyamines	244.108	243.104	[M+H]+	C10H17N3O2S	167690	145210	124850	91571	94261	135280	114480	144650	54251	73772	63742	45059	38398	83881	59986	45734	84851	75702	82408	C01893	HMDB0001458	5006	6929-42-6	16615	6255	--
MEDP1221	PC(O-16:0/O-1:0)	GP	PC-O	496.3	495.369	[M+H]+	C25H54NO6P	264990000	273180000	246800000	272470000	158230000	169890000	246830000	246980000	120650000	121400000	109270000	119800000	82176000	159310000	120150000	97022000	173260000	122730000	123080000	-	-	-	-	-	-	--
MEDP1231	Folic acid	Organic acid And Its derivatives	Organic acid And Its derivatives	474.2	473.166	[M+H]+	C20H23N7O7	358570	202300	505970	535080	359200	334590	487350	506440	227130	269230	251910	240590	194760	193880	172950	210680	151740	149370	111110	C00504	HMDB0000121	6037	59-30-3	27470	246	ko00670,ko00790,ko01100,ko01240,ko01523,ko04976,ko04977
MEDP1242	4-tert-butylbenzoic acid	Benzene and substituted derivatives	Phenolic acids	179.106	178.099	[M+H]+	C11H14O2	126010	114670	98971	134440	79512	115330	100800	130480	90801	60953	91342	61353	62525	76044	78880	71031	97145	72462	64969	C14535	-	17395535	98-73-7	-	-	--
MEDP1246	2,4-diacetamino-2,4,6-triphenoxy-D-mannopyranose	Carbohydrates and Its metabolites	Sugar derivatives	247.1	246.122	[M+H]+	C10H18N2O5	93375	83611	78437	107280	93974	124020	67736	65008	35259	73165	45565	47277	48246	53728	63913	46646	64458	56583	41842	C20424	-	163312161	-	-	-	ko00520,ko01100
MEDP1247	1-deoxyvaleric acid	Organic acid And Its derivatives	Organic acid And Its derivatives	235.2	234.162	[M+H]+	C15H22O2	1042300	838570	912900	974500	654280	682710	671190	829350	381000	469340	459340	523720	375380	520050	361900	382440	717620	533300	507050	C20404	-	71448993	-	-	-	ko01100
MEDP1272	20,26-dihydroxyecdysone	Hormones and hormone related compunds	Hormones and hormone related compunds	497.3	496.304	[M+H]+	C27H44O8	242850000	241340000	234470000	281280000	171540000	192630000	245000000	275290000	138780000	151860000	153270000	156900000	125340000	185130000	124510000	111650000	169770000	168730000	176950000	C16500	-	47205796	19458-46-9	-	-	ko00981
MEDP1307	(2S,3S)-3-methylphenylalanine	Amino acid and Its metabolomics	Amino acid derivatives	180.101	179.095	[M+H]+	C10H13NO2	46772	54317	61373	59713	46766	48965	52802	51364	31348	33303	48474	41125	39872	38196	30155	24596	40180	41500	26065	C20895	-	854352	25488-25-9	-	-	--
MEDP1328	LPC(20:2/0:0)	GP	LPC	548.361	547.364	[M+H]+	C28H54NO7P	37423000	54655000	46306000	43210000	18228000	17097000	48176000	46622000	25150000	14821000	18635000	14786000	14200000	23981000	18054000	10891000	24076000	17330000	16641000	-	HMDB0010392	52924053	-	83055	-	--
MEDP1331	LPC(0:0/20:3)	GP	LPC	546.346	545.348	[M+H]+	C28H52NO7P	51469000	84889000	96150000	91949000	36420000	37553000	117590000	132150000	69786000	43276000	39729000	39102000	25350000	34879000	37002000	24398000	53915000	44509000	46564000	-	-	-	-	-	-	--
MEDP1333	LPC(0:0/20:4)	GP	LPC	544.331	543.332	[M+H]+	C28H50NO7P	163800000	175930000	169580000	201750000	123850000	143380000	178300000	192450000	99533000	112560000	115070000	114760000	90762000	128380000	92811000	85525000	127560000	125520000	125100000	-	-	-	-	-	-	--
MEDP1336	LPC(0:0/20:5)	GP	LPC	542.316	541.317	[M+H]+	C28H48NO7P	300910	472600	388910	194220	138440	132050	429040	395240	210860	107280	85088	104410	145660	199760	138900	77155	129220	118020	92382	-	-	-	-	-	-	--
MEDP1360	Mycosporine glycine	Amino acid and Its metabolomics	Amino acid derivatives	246.1	245.09	[M+H]+	C10H15NO6	84764	53056	67774	56077	65406	53463	51909	41214	24825	52501	28305	18818	29001	52555	22812	32280	53687	52257	50173	-	-	14444486	65318-21-0	-	-	--
MEDP1373	Carnitine C22:2	FA	CAR	480.405	479.397	[M+H]+	C29H53NO4	299930	241880	191020	163320	106670	118840	204270	206320	92775	64097	80024	68820	106620	132240	93988	53296	111410	81468	71795	-	-	-	-	-	-	--
MEDP1377	Carnitine C20:1-OH	FA	CAR	470.384	469.377	[M+H]+	C27H51NO5	25571	32480	42983	55161	11326	22284	37292	28268	24808	12197	22397	35479	24002	32316	17049	14849	30883	23858	12170	-	-	-	-	-	-	--
MEDP1380	Carnitine C20:1	FA	CAR	454.389	453.382	[M+H]+	C27H51NO4	167930	191400	310200	169710	68052	67449	193570	159980	116850	65867	79774	74879	152180	199100	90164	62998	117270	75345	72919	-	-	-	-	-	-	--
MEDP1381	Carnitine C20:2	FA	CAR	452.4	451.366	[M+H]+	C27H49NO4	106380	145570	111220	137540	42676	48476	116010	95921	60910	61097	61448	54433	70853	107100	54580	42833	87887	65861	53131	-	-	-	-	-	-	--
MEDP1382	Carnitine ph-C14	FA	CAR	448.342	447.335	[M+H]+	C27H45NO4	464760	860260	666900	1160300	470900	445390	601360	509020	310430	338090	405550	382330	326150	567920	438060	334780	539870	499180	497440	-	-	-	-	-	-	--
MEDP1383	Carnitine C20:5	FA	CAR	446.311	445.319	[M+H]+	C27H43NO4	18774	24731	18625	26292	12194	9400	24511	21214	9741.8	8269	9714.5	11145	11035	9151.2	6338.7	8289.8	8515	14063	16208	-	-	-	-	-	-	--
MEDP1386	Carnitine C18:2-OH	FA	CAR	440.337	439.33	[M+H]+	C25H45NO5	82199	107040	159460	195390	48580	45784	173420	133730	64659	69567	130710	146820	108590	145920	60445	60424	143300	142820	121220	-	-	-	-	-	-	--
MEDP1387	Carnitine C19:2	FA	CAR	438.358	437.351	[M+H]+	C26H47NO4	552370	381000	448480	541400	356900	408740	359490	443740	256720	250570	370950	347330	246010	319590	243360	256750	440290	366060	337960	-	-	-	-	-	-	--
MEDP1391	Carnitine C18:2	FA	CAR	424.342	423.335	[M+H]+	C25H45NO4	1983400	2411000	2759800	2972800	1239800	959000	2647000	1899600	1097600	1274100	1595600	1728000	1851100	2689500	1313800	1111100	2310600	1952800	1860000	-	-	-	-	-	-	--
MEDP1392	Carnitine C18:3	FA	CAR	422.327	421.319	[M+H]+	C25H43NO4	187050	214530	316040	394550	128520	115490	358120	297760	127170	198090	227390	296540	152260	203540	124780	134820	264940	210720	201550	-	-	-	-	-	-	--
MEDP1393	Carnitine C18:4	FA	CAR	420.311	419.304	[M+H]+	C25H41NO4	3834.2	16598	24870	29819	4089.6	9	32868	21485	12660	17838	18772	27359	8506	16275	7245.8	6188.6	19475	18747	12722	-	-	-	-	-	-	--
MEDP1394	Carnitine C15:DC	FA	CAR	416.339	415.293	[M+H]+	C22H41NO6	341440	403240	778930	805270	241860	241260	877730	773150	410740	296450	553610	711390	375280	408490	265580	269090	529320	417460	453150	-	-	-	-	-	-	--
MEDP1399	Carnitine C16:2	FA	CAR	396.313	395.304	[M+H]+	C23H41NO4	317300	492590	595810	746220	177820	183410	628380	517440	231340	275960	432150	467990	384200	772470	279040	239300	528670	527670	487600	-	-	-	-	-	-	--
MEDP1400	Carnitine C16:3	FA	CAR	394.295	393.288	[M+H]+	C23H39NO4	219420	274150	328990	558770	178020	132180	333420	277430	166390	211720	279470	356890	220610	274230	182260	184640	349020	325370	324020	-	-	-	-	-	-	--
MEDP1404	Carnitine C14:2-OH	FA	CAR	384.274	383.267	[M+H]+	C21H37NO5	117700	125830	161320	229730	74749	56007	193250	114800	72874	92877	164320	168390	90921	180000	78511	66227	146870	176390	187290	-	-	-	-	-	-	--
MEDP1405	Carnitine C14:0	FA	CAR	372.311	371.304	[M+H]+	C21H41NO4	3564300	4906400	8054400	7756500	2056400	1953700	8989900	6695700	3957900	2962100	4018800	5114200	3480000	4758700	2919500	2061200	4648900	4207200	3986100	-	-	-	-	-	-	--
MEDP1407	Carnitine C14:2	FA	CAR	368.279	367.272	[M+H]+	C21H37NO4	689190	1063900	1160900	1479900	411030	345440	1305900	1002500	562790	686180	758600	978600	882490	1272300	644400	529830	876560	1082200	1044300	-	-	-	-	-	-	--
MEDP1410	Carnitine C11:DC	FA	CAR	360.3	359.231	[M+H]+	C18H33NO6	235800	321230	440220	612080	153510	148870	543630	426510	281430	245550	387630	357280	215820	319350	222350	147700	364740	368200	346170	-	-	-	-	-	-	--
MEDP1411	Carnitine C13:0	FA	CAR	358.259	357.288	[M+H]+	C20H39NO4	79708	61076	82853	81980	21477	28920	73004	56641	32247	37842	43473	45927	62767	97541	32943	31541	52975	58723	52563	-	-	-	-	-	-	--
MEDP1412	Carnitine C13:1	FA	CAR	356.279	355.272	[M+H]+	C20H37NO4	21261	25406	48264	58300	13835	18885	49832	29711	22898	34419	31124	66120	47270	51395	29884	28692	42100	53575	37496	-	-	-	-	-	-	--
MEDP1415	Carnitine C9:DC	FA	CAR	332.2	331.199	[M+H]+	C16H29NO6	27192	26779	26704	26729	11357	16929	37411	29951	18505	14590	19739	19897	14251	27875	17325	10655	26002	21742	22463	-	-	-	-	-	-	--
MEDP1416	Carnitine C11:0	FA	CAR	330.264	329.257	[M+H]+	C18H35NO4	28524	14022	29067	20546	3758.8	7075.4	28916	22337	5250.5	13334	18056	13195	16863	18737	9954.1	10047	14858	18287	23551	-	-	-	-	-	-	--
MEDP1418	Carnitine C11:1	FA	CAR	328.248	327.241	[M+H]+	C18H33NO4	95401	118420	119910	458670	98666	92312	145650	113220	68448	223560	315920	333570	108080	156100	67977	122640	256230	275230	242950	-	-	-	-	-	-	--
MEDP1419	Carnitine C10:0	FA	CAR	316.25	315.241	[M+H]+	C17H33NO4	508890	1018200	922100	1331300	254600	366150	1447400	946870	716040	531220	743800	708960	489260	963120	626990	409970	845200	880700	862080	-	-	-	-	-	-	--
MEDP1422	Carnitine C8-OH	FA	CAR	304.2	303.205	[M+H]+	C15H29NO5	206600	287660	313450	451760	133500	126640	436370	389700	263430	183710	255100	244120	205670	279560	204820	143630	268410	268490	269360	-	-	-	-	-	-	--
MEDP1424	Carnitine C9:0	FA	CAR	302.2	301.225	[M+H]+	C16H31NO4	12403	16662	17917	24229	8993.8	13967	18753	20302	13517	7670.8	15929	12302	10031	24958	10172	7074.5	25321	15207	17732	-	-	-	-	-	-	--
MEDP1428	Carnitine C8:1	FA	CAR	286.201	285.194	[M+H]+	C15H27NO4	175470	210950	169440	305410	99421	121020	238770	145910	111010	152460	176070	153820	125480	210540	110550	97225	192920	172230	171990	-	-	-	-	-	-	--
MEDP1429	Carnitine C5:DC	FA	CAR	276.181	275.137	[M+H]+	C12H21NO6	61834	36724	48027	80055	20905	24289	97679	84353	33507	35979	49304	51049	51009	78945	32130	44715	59633	69718	62853	-	-	-	-	-	-	--
MEDP1430	Carnitine C7:0	FA	CAR	274.165	273.194	[M+H]+	C14H27NO4	15483	10071	14264	23601	3621.5	18955	25601	22130	8950.5	11769	13204	10084	4606.5	21646	8031.3	6135.3	12294	16364	16635	-	-	-	-	-	-	--
MEDP1433	Carnitine ph-C1	FA	CAR	266.139	265.131	[M+H]+	C14H19NO4	44647	52335	54122	56420	17810	38179	108920	51472	62574	22519	27300	19406	33415	54755	30324	12934	43941	45568	47526	-	-	-	-	-	-	--
MEDP1434	Carnitine C4:DC	FA	CAR	262.128	261.121	[M+H]+	C11H19NO6	48366	55468	45505	86743	46953	50017	79306	172890	79945	39104	58864	62326	34016	31746	21942	36375	63194	41350	33064	-	-	-	-	-	-	--
MEDP1458	FFA(22:7)	FA	FFA	327.2	326.224	[M+H]+	C22H30O2	3965300	3595800	3601400	5376000	2087000	1835700	1948300	2180400	1326000	1410600	1555800	1488600	1153500	1792000	1049900	913350	2011100	1211400	1250700	-	-	-	-	-	-	--
MEDP1460	Hydroxyeicosapentaenoic acid	FA	FFA	317.212	316.203	[M+H]+	C20H28O3	11590	7056.6	11106	17541	4712.5	8214.2	15693	29405	9376.1	6354.6	8482.8	6443.4	3188.4	8508.1	5492.1	6346.6	13112	9864.6	12628	-	-	-	-	-	-	--
MEDP1463	FFA(20:6)	FA	FFA	301.2	300.208	[M+H]+	C20H28O2	29380	28415	33106	44578	17542	8587.6	19226	23689	13049	9011.3	12988	14327	8508.5	14864	10851	6186.8	13766	9199.9	7961.8	-	-	-	-	-	-	--
MEDP1500	16-Dehydroprogesterone	Hormones and hormone related compunds	Hormones and hormone related compunds	313	312.209	[M+H]+	C21H28O2	115310	105350	80099	97089	48959	49590	88835	107540	45772	28246	31677	32819	44943	70576	39294	25251	54615	35821	33790	C03207	HMDB0000995	101964	1096-38-4	18204	5926	--
MEDP1507	Phe-Asn	Amino acid and Its metabolomics	Small Peptide	280	279.122	[M+H]+	C13H17N3O4	11982	10145	7064.2	17197	19437	16832	7501.4	23620	6876.5	10873	14933	8318.8	6038.4	8532.3	8164.5	5784.2	9689.1	10213	10375	-	-	10468817	-	-	-	--
MEDP1508	Phe-Met	Amino acid and Its metabolomics	Small Peptide	297	296.119	[M+H]+	C14H20N2O3S	49713	75917	80398	76833	64241	92676	67829	93152	40169	47087	44213	30607	18773	44812	33634	31566	39846	41504	48916	-	-	7010506	15080-84-9	-	-	--
MEDP1509	Glu-Met	Amino acid and Its metabolomics	Small Peptide	279	278.094	[M+H]+	C10H18N2O5S	439780	442120	359660	572940	729430	755690	419330	256940	86566	168340	44233	189030	262820	543290	477830	684060	681280	721180	716250	-	HMDB0028825	6426949	4423-22-7	73507	-	--
MEDP1511	Met-Glu	Amino acid and Its metabolomics	Small Peptide	279	278.094	[M+H]+	C10H18N2O5S	439780	442120	359660	572940	729430	755690	419330	256940	86566	168340	44233	189030	262820	543290	477830	684060	681280	721180	716250	-	-	7015689	14517-44-3	-	-	--
MEDP1517	Carnitine C10:1	FA	CAR	314.233	313.225	[M+H]+	C17H31NO4	89150	131000	113650	141800	48329	51672	179660	126240	106020	63372	98818	78243	95985	175890	101400	67836	84016	94291	129960	-	-	-	-	-	-	--
MEDP1519	Carnitine C12:3	FA	CAR	338.233	337.225	[M+H]+	C19H31NO4	12835	17228	21035	41561	10164	19458	33656	22270	13164	31498	30495	37867	16282	31504	14343	19143	36409	36432	42644	-	-	-	-	-	-	--
MEDP1523	Carnitine C15	FA	CAR	386.327	385.319	[M+H]+	C22H43NO4	105280	85048	118330	147750	46193	56075	108310	91634	43115	56285	82698	98550	87436	125330	43576	50226	77709	76632	88158	-	-	-	-	-	-	--
MEDP1525	Carnitine C14:2:DC	FA	CAR	398.254	397.246	[M+H]+	C21H35NO6	2717100	4803600	7323900	7204100	1518800	1423700	8907500	8101700	4311100	2752400	4245100	4657100	3106800	4236600	3477600	2016400	4515600	3746000	3861500	-	-	-	-	-	-	--
MEDP1526	Carnitine C16:2-OH	FA	CAR	412.306	411.298	[M+H]+	C23H41NO5	54383	72392	118690	133140	55512	41192	130380	84363	46046	61081	74540	133710	65496	96036	43043	37815	97483	107430	107430	-	-	-	-	-	-	--
MEDP1635	Desoxycortone	Hormones and hormone related compunds	Hormones and hormone related compunds	331.226	330.219	[M+H]+	C21H30O3	16936	44701	7597.9	39080	102260	296210	6125.5	23383	53958	26398	94654	113320	24074	11844	27539	154420	171700	151390	135960	C03205	HMDB0000016	6166	64-85-7	16973	5089	--
MEDP1654	1-Methyladenosine	Nucleotide And Its metabolomics	Nucleotide and Its metabolomics	282.119	281.112	[M+H]+	C11H15N5O4	9	190350	214290	324590	296760	321600	164620	397950	163940	130320	123090	277370	209330	162470	152560	293620	204460	143620	121780	C02494	HMDB0003331	27476	15763-06-1	16020	6888	--
MEDP1655	21-Deoxycortisol	Hormones and hormone related compunds	Hormones and hormone related compunds	347.222	346.214	[M+H]+	C21H30O4	2381400	3660500	2305200	1734100	4310300	6237400	1033500	1439300	1854200	1621400	2588400	4722900	1645900	1720800	1797600	4007500	4597200	4368300	4458300	-	HMDB0004030	92827	641-77-0	-	7004	--
MEDP1657	PC(O-16:0/0:0)	GP	PC-O	482.36	481.353	[M+H]+	C24H52NO6P	77106000	73066000	66180000	86820000	49456000	56857000	60726000	63440000	30857000	37124000	34209000	34789000	35349000	47357000	38179000	25719000	42507000	34685000	34025000	C13903	-	162126	52691-62-0	-	-	--
MEDP1658	LPC(O-18:1/0:0)	GP	LPC	508.376	507.369	[M+H]+	C26H54NO6P	47133000	48611000	47848000	68275000	35747000	41291000	42125000	44058000	23806000	28453000	25980000	28532000	20798000	29845000	30525000	17630000	34405000	26336000	26073000	-	-	24779510	87907-66-2	-	-	--
MEDP1659	LPC(O-0:0/18:0)	GP	LPC	510.391	509.385	[M+H]+	C26H56NO6P	11146000	11129000	12684000	17481000	9871300	9804900	13514000	11548000	5263700	7918300	5063100	5900000	8958300	9701700	7635200	5118400	5985500	6511500	6209200	-	-	-	-	-	-	--
MEDP1662	N6,N6,N6-Trimethyl-L-lysine	Amino acid and Its metabolomics	Amino acid derivatives	189.159	188.153	[M+H]+	C9H20N2O2	510490	455170	444680	529950	393870	481100	490330	464600	233780	324880	287880	272840	231800	347940	247880	311900	391040	382080	413470	C03793	-	440120	23284-33-5	-	-	ko00310,ko01100
MEDP1666	Leu-Val-Ser	Amino acid and Its metabolomics	Small Peptide	318.202	317.195	[M+H]+	C14H27N3O5	86948	45991	268180	78924	44293	42771	32439	84582	113190	49542	58617	40131	32214	37046	23159	24242	28412	28485	34409	-	-	9858135	-	-	-	--
MEDP1667	Phe-Glu	Amino acid and Its metabolomics	Small Peptide	295.127	294.122	[M+H]+	C14H18N2O5	25703	21872	46716	47431	21626	21711	24401	39765	35998	24894	24875	21316	14466	16124	13236	15391	16844	22152	17080	-	-	151134	3617-45-6	-	-	--
MEDP1670	Gly-Gly-Phe	Amino acid and Its metabolomics	Small Peptide	280.129	279.122	[M+H]+	C13H17N3O4	266470	227970	261460	277600	179190	315990	239260	213960	91044	148970	152420	134700	105710	221230	126780	111210	152820	172200	168480	-	-	6993373	6234-26-0	-	-	--
MEDP1686	LPE(15:0/0:0)	GP	LPC	440.277	439.27	[M+H]+	C20H42NO7P	136750	85631	75045	95583	69737	57581	75748	91200	22410	37329	36537	35282	50695	83227	30821	45413	60490	46550	39224	-	HMDB0011502	52925150	-	-	-	--
MEDP1689	LPC(22:2/0:0)	GP	LPC	576.403	575.395	[M+H]+	C30H58NO7P	455060	464520	346480	111770	138580	140380	211290	266210	129450	73341	55267	81328	150530	285910	152460	63675	87671	95408	84432	-	-	-	-	-	-	--
MEDP1693	LPC(12:0/0:0)	GP	LPC	440.278	439.27	[M+H]+	C20H42NO7P	70582	61994	109420	75587	33471	26882	111030	129610	48679	35635	54929	88742	51649	62500	35504	46854	53765	57534	68075	-	-	3045268	-	-	-	--
MEDP1695	LPC(O-16:1/0:0)	GP	LPC-O	480.344	479.338	[M+H]+	C24H50NO6P	6536300	6443000	6406500	9000800	7548500	9402000	5368600	5567200	2350000	4236500	3713400	3785900	3045200	4343200	2681600	3089900	5846600	4385300	4256500	-	-	-	97802-53-4	-	-	--
MEDP1696	LPC(18:4/0:0)	GP	LPC	516.309	515.301	[M+H]+	C26H46NO7P	103830	152140	171870	212290	104040	115090	238780	274080	159820	93660	97647	105370	41601	50918	46553	60020	98949	87586	81015	-	-	-	-	-	-	--
MEDP1698	Sphingosyl-phosphocholine	SL	SM	506.312	465.346	[M+K]+	C23H50N2O5P	5619000	3994700	4603600	6464300	3349500	3773300	3999300	4700300	2432700	2944900	2826500	2818000	2287100	3221000	2875800	1799700	3189400	2839400	2721900	-	-	-	-	-	-	--
MEDP1699	LPC(0:0/16:1)	GP	LPC	494.315	493.317	[M+H]+	C24H48NO7P	5673700	17181000	16901000	14807000	6156500	6343300	25860000	23098000	12638000	5449700	6262500	8260800	4843700	6620200	7650500	4872800	7454900	6984400	6458600	-	-	-	-	-	-	--
MEDP1705	(E)-Guggulsterone	CoEnzyme and vitamins	CoEnzyme and vitamins	313.217	312.209	[M+H]+	C21H28O2	73606	65232	65134	65369	39382	34843	73701	61434	34180	23604	22356	27186	40277	50661	38218	23899	39003	24274	22352	-	-	6439929	39025-24-6	-	-	--
MEDP1706	(Z)-Guggulsterone	CoEnzyme and vitamins	CoEnzyme and vitamins	313.217	312.209	[M+H]+	C21H28O2	121190	121840	77042	70526	42040	41687	117210	91487	31077	33456	38298	30369	43732	62598	33467	26980	39321	40107	31259	-	-	6450278	95975-55-6	-	-	--
MEDP1710	11-Ketoetiocholanolone	Hormones and hormone related compunds	Hormones and hormone related compunds	305.212	304.204	[M+H]+	C19H28O3	86657	80361	84214	101290	67707	88489	98024	102480	24241	46585	55650	54576	51451	61841	30208	30232	59282	68453	54491	C14552	HMDB0006031	101850	739-27-5	34135	-	--
MEDP1779	LPC(13:0/0:0)	GP	LPC	454.293	453.286	[M+H]+	C21H44NO7P	18731	9926.5	18905	21466	7425.2	11210	11766	28706	8892.2	7280.4	11802	12841	11903	20400	6956	6065.4	9361.2	7238	7106.9	-	-	24779450	20559-17-5	-	-	--
MEDP1788	N4-Acetylcytidine triphosphate	Nucleotide And Its metabolomics	Nucleotide and Its metabolomics	526.431	524.995	[M+H]+	C11H18N3O15P3	5084100	4303000	4444400	4402500	2601500	3407700	3588100	3466300	1835500	2071300	1924500	1964800	1648300	2132600	1593100	1553100	4149500	2575500	2099100	-	-	90117875	-	-	-	--
MEDP1844	alpha-D-Glucopyranoside, beta-D-fructofuranosyl	Carbohydrates and Its metabolites	Sugars	343.123	342.116	[M+H]+	C12H22O11	32733	15542	25298	41599	5169.7	25480	31140	48583	25277	22440	30504	14608	9845	6992	14832	10152	15197	15960	13448	-	-	1115	1192061-43-0	-	-	--
MEDP1860	Glu-Leu	Amino acid and Its metabolomics	Small Peptide	261.143	260.137	[M+H]+	C11H20N2O5	1258400	1474800	1763800	1239300	1151100	1280700	1553500	2564100	1255600	652190	805540	910240	462960	903300	618790	995380	1090400	1056300	1041800	-	HMDB0028823	4524287	2566-39-4	73506	-	--
MEDP1861	Glu-Tyr	Amino acid and Its metabolomics	Small Peptide	311.123	310.116	[M+H]+	C14H18N2O6	1434200	3456700	2577500	2251400	2741000	3257100	1878900	3003300	1260300	975110	843110	687850	423670	1270600	937990	1294300	1687300	1545500	1295100	-	HMDB0028831	515717	3422-39-7	73513	-	--
MEDP1863	Gly-His	Amino acid and Its metabolomics	Small Peptide	195.084	212.091	[M+H-H2O]+	C8H12N4O3	179270	161800	176120	229750	120170	130810	174940	186780	87205	102970	94696	112360	83989	83936	96419	74406	120880	131800	127680	-	HMDB0028843	417360	-	-	-	--
MEDP1870	Ile-Lys	Amino acid and Its metabolomics	Small Peptide	260.195	259.19	[M+H]+	C12H25N3O3	18962	20303	13143	31458	15679	17874	10188	16401	12890	10999	9863.2	5748.2	11366	13869	14513	7158.3	13008	8646.4	17560	-	HMDB0028912	44298547	-	-	-	--
MEDP1884	Pro-His	Amino acid and Its metabolomics	Small Peptide	235.117	252.122	[M+H-H2O]+	C11H16N4O3	9980.6	11620	13744	35881	9563.9	18426	10175	10464	4722.3	7640.5	8209.8	3072.9	7330.7	14437	8642.5	7924.1	5014.1	4996	6984.9	-	HMDB0029019	18218235	100896-87-5	-	-	--
MEDP1889	Ser-Phe	Amino acid and Its metabolomics	Small Peptide	253.118	522.357	[M+H]+	C12H16N2O4	34493	35772	28609	41356	32251	34833	28408	43263	26082	20526	27309	17871	24827	23745	22491	25130	17567	26873	30081	-	HMDB0029046	7009598	16875-28-8	71029	-	--
MEDP1901	Carnitine C9:1-OH	FA	CAR	310.201	309.194	[M+H]+	C17H27NO4	242670	219840	209640	597970	279100	245110	365720	232890	173950	267810	269000	262540	206700	274690	146220	300410	300380	280970	299380	D00432	HMDB0015334	-	-	127570	-	--
MEDP1902	LPC(16:2/0:0)	GP	LPC	492	491.301	[M+H]+	C24H46NO7P	363790	274630	502320	360950	146220	218420	378010	310450	196460	172990	160200	177120	295560	409130	229000	119840	262940	244920	232950	-	-	-	1392399-03-9	-	-	--
MEDP1913	N(Alpha)-Acetyl-Epsilon-(2-Propenal)Lysine	Amino acid and Its metabolomics	Small Peptide	243.13	242.127	[M+H]+	C11H18N2O4	38584	39711	46178	86419	55301	53036	33933	36617	36274	26404	33772	23786	26926	25814	18977	28923	26230	30302	25157	-	-	6438822	99124-74-0	-	-	--
MEDP1914	N-(1-Deoxy-1-fructosyl)phenylalanine	Amino acid and Its metabolomics	Amino acid derivatives	358	327.131	[M+H]+	C15H21NO7	65158	52530	66600	78124	50403	60554	62766	73066	30973	36627	43828	42543	33357	42769	31965	38731	50493	41393	44870	-	HMDB0037846	101039148	87251-83-0	-	-	--
MEDP1915	N-Methyl-isoleucine	Amino acid and Its metabolomics	Amino acids	146.11	145.2	[M+H]+	C7H15NO2	35461	36423	36640	60675	60135	64008	37457	39994	15902	31963	43793	28400	28940	24348	26309	24876	31849	40428	40924	-	-	560437	-	-	-	--
MEDP1916	N-Acetyl-L-phenylalanine	Amino acid and Its metabolomics	Amino acid derivatives	208.095	207.1	[M+H]+	C11H13NO3	205310	203210	193750	246120	154840	177260	223540	239140	101360	114510	129540	126270	113220	138460	97635	83501	160260	130410	109800	C03519	HMDB0000512	74839	2018-61-3	16259	5498	ko00360,ko01100
MEDP1917	CarnitineC18:1:2DC	FA	CAR	456	455.325	[M+H]+	C25H45NO6	10841	29235	32887	42150	20694	22547	31192	19232	25219	33702	36388	42484	11401	28893	12158	16652	34127	51872	40042	-	-	71464570	-	-	-	--
MEDP1919	Cyclo(Pro-Leu)	Amino acid and Its metabolomics	Small Peptide	211	210.27	[M+H]+	C11H18N2O2	25058	16648	12497	9972.1	16402	12541	15671	16976	4852.1	9659.8	6440.1	7490.7	12145	22543	8185.2	6200.8	3432.8	8810.4	7484.7	-	HMDB0034276	102892	2873-36-1	133094	-	--
MEDP1923	Cyclo(Phe-Glu)	Amino acid and Its metabolomics	Small Peptide	277.119	276.112	[M+H]+	C14H16N2O4	16251	24909	24257	47818	34212	36683	21119	40610	16388	20618	21528	25228	14438	19798	13638	21903	18260	13336	19196	-	-	-	-	-	-	--
MEDP1926	Cyclo(Pro-Phe)	Amino acid and Its metabolomics	Small Peptide	245.12	245.128	[M+H]+	C14H16N2O2	542650	440180	403420	602800	194660	154300	423210	551980	235110	175560	143370	128060	285540	428960	235070	126910	113330	98967	104370	C11847	-	-	3705-26-8	-	-	--
MEDP1928	Cyclo(Pro-Val)	Amino acid and Its metabolomics	Small Peptide	197.129	196.122	[M+H]+	C10H16N2O2	59649	66720	49858	56916	34181	48896	79726	46873	28402	28943	27012	27929	33423	39914	38840	26826	24843	31039	30142	-	-	-	5654-87-5	-	-	--
MEDP1929	Cyclo(Ser-Pro)	Amino acid and Its metabolomics	Small Peptide	185.093	184.086	[M+H]+	C8H12N2O3	54583	53447	38308	26277	27831	33601	46458	31241	15558	24600	29719	15341	23447	36502	26683	23614	25704	19306	24463	-	-	-	-	-	-	--
MEDP1930	Cyclo(Tyr-Ala)	Amino acid and Its metabolomics	Small Peptide	235.108	234.1	[M+H]+	C12H14N2O3	32616	36883	17698	14121	47524	51198	21873	19936	4827.1	18936	8988.5	14524	16109	24632	19247	9917.5	8939.3	13039	10050	-	-	-	21754-26-7	-	-	--
MEDP1933	Cyclopentylglycine	Amino acid and Its metabolomics	Amino acid derivatives	144.098	143.095	[M+H]+	C7H13NO2	50229	147000	103810	160360	155380	226400	63203	85017	35904	69645	57438	49884	45871	57259	77947	44261	92288	85304	78641	-	-	314101	2521-84-8	-	-	--
MEDP1935	Ile-Asp	Amino acid and Its metabolomics	Small Peptide	247.129	246.121	[M+H]+	C10H18N2O5	28800	28484	21464	36342	42414	41809	29572	22193	24059	25433	19539	28134	26438	26479	31140	24068	40174	33640	38685	-	HMDB0028903	-	-	-	-	--
MEDP1942	N-Methy-4-Hydroxy-Proline	Amino acid and Its metabolomics	Amino acid derivatives	146.081	145.074	[M+H]+	C6H11NO3	11777	39167	25686	16452	17108	21504	20511	16880	11162	8269.6	11760	8223.4	12702	24038	13856	8108.5	14142	12085	7664.9	-	-	11768700	4252-82-8	-	-	--
MEDP1949	5-Aminoimidazole ribonucleotide	Nucleotide And Its metabolomics	Nucleotide and Its metabolomics	296.067	295.056	[M+H]+	C8H14N3O7P	1094600	1105200	1532700	2002700	1069500	1053500	1295300	1398300	765290	1035100	890190	660130	477820	758420	623760	501360	754770	776560	563110	-	HMDB0001235	161500	25635-88-5	138560	6097	--
MEDP1954	N6-(2-Hydroxyethyl)adenosine	Nucleotide And Its metabolomics	Nucleotide and Its metabolomics	312.13	311.123	[M+H]+	C12H17N5O5	435420	558000	465440	738250	432860	426600	624150	600370	354970	291750	417880	431570	266890	343130	248240	291010	320530	294050	319580	-	-	-	4338-48-1	-	-	--
MEDP1963	S-(Methyl)glutathione	Amino acid and Its metabolomics	Amino acid derivatives	322.107	321.099	[M+H]+	C11H19N3O6S	60781	94038	60658	108550	62129	78527	90712	70942	44941	36920	45562	36239	34720	47907	41014	41430	55345	47386	40052	C11347	-	-	2922-56-7	-	-	--
MEDP1968	L-Lysine-Butanoic Acid	Amino acid and Its metabolomics	Amino acid derivatives	235.1	234.158	[M+H]+	C10H22N2O4	1013000	1106100	1008200	846790	707630	360720	1190100	1264700	1026700	590390	641880	318480	385560	404450	357850	314080	719620	658950	438830	-	-	-	80407-71-2	-	-	--
MEDP1973	D-Proline betaine	Amino acid and Its metabolomics	Amino acid derivatives	144.102	144.092	[M]+	C7H14NO2+	324170	376780	407850	460020	384660	451870	309330	400970	213840	267580	289260	224620	197280	250380	254740	223030	364360	400650	428830	C21514	-	7016562	1195-94-4	-	-	--
MEDP1974	1-Methylpiperidine-2-carboxylic acid	Amino acid and Its metabolomics	Amino acid derivatives	144.098	143.095	[M+H]+	C7H13NO2	50229	147000	103810	160360	155380	226400	63203	85017	35904	69645	57438	49884	45871	57259	77947	44261	92288	85304	78641	-	-	415939	7730-87-2	-	-	--
MEDP1981	2,8-Quinolinediol	Heterocyclic compounds	Heterocyclic compounds	162.055	161.048	[M+H]+	C9H7NO2	19715	30193	23607	49450	52616	67902	27410	27790	10641	26057	29122	44199	8076.2	20325	10723	35507	44061	37467	45412	C06342	HMDB0240311	97250	15450-76-7	-	-	--
MEDP1986	Glu-Pro	Amino acid and Its metabolomics	Small Peptide	227.1	244.106	[M+H-H2O]+	C10H16N2O5	92402	120990	105500	130770	108790	134580	74374	83123	40341	74694	73643	105240	69600	84225	57506	60840	89216	79286	66447	-	HMDB0028827	11218768	41745-47-5	73508	-	--
MEDP1990	Melibiose	Carbohydrates and Its metabolites	Sugars	381.078	342.116	[M+K]+	C12H22O11	15144	11866	18611	13670	10396	13833	13732	13437	7725.4	7174.7	5616.1	6945.6	7389.9	8576	8603.2	5249.8	11561	10008	6807.9	C05402	HMDB0000048	440658	585-99-9	-	-	ko00052,ko01100,ko02010
MEDP2002	5-Aminolevulinate	Organic acid And Its derivatives	Organic acid And Its derivatives	132.066	131.058	[M+H]+	C5H9NO3	388170	449540	360570	387550	250720	272850	424350	350170	228240	161420	185330	168840	250150	399560	336890	166890	174390	165180	225530	-	HMDB0001149	137	106-60-5	17549	6037	--
MEDP2035	N-Cinnamylglycine	Amino acid and Its metabolomics	Amino acid derivatives	206.081	205.074	[M+H]+	C11H11NO3	903570	1121000	744910	933340	547850	483150	1319600	1269900	864230	859060	577900	579980	1385600	1838300	1986800	980640	1983200	1938700	1820400	-	HMDB0011621	709625	16534-24-0	68616	-	--
MEDP2037	2-((3-Oxo-3-phenylpropyl)amino)acetic acid	Amino acid and Its metabolomics	Amino acids	208.097	207.09	[M+H]+	C11H13NO3	840250	503660	381230	259960	161220	246320	541160	426980	292400	156780	111920	134970	366220	603070	582360	144460	547210	530910	527680	-	HMDB0002042	1608347	56613-60-6	-	6455	--
MEDP2041	5-Methoxy-DL-tryptophan	Amino acid and Its metabolomics	Amino acid derivatives	235.112	234.1	[M+H]+	C12H14N2O3	32616	36883	17698	14121	47524	51198	21873	19936	4827.1	18936	8988.5	14524	16109	24632	19247	9917.5	8939.3	13039	10050	-	-	119802	28052-84-8	-	-	--
MEDP2060	Cortodoxone	Hormones and hormone related compunds	Hormones and hormone related compunds	347.22	346.214	[M+H]+	C21H30O4	453470	724710	429790	326080	802380	1165400	188880	293300	374700	290500	521920	864390	329180	330230	349350	772660	824880	789940	812790	C05488	HMDB0000015	440707	152-58-9	28324	5088	ko00140,ko01100,ko04927,ko04934
MEDP2092	2,4-Quinolinediol	Heterocyclic compounds	Heterocyclic compounds	162.055	161.048	[M+H]+	C9H7NO2	19715	30193	23607	49450	52616	67902	27410	27790	10641	26057	29122	44199	8076.2	20325	10723	35507	44061	37467	45412	C16716	-	54680871	86-95-3	-	-	--
MEDP2131	L-Isserine	Amino acid and Its metabolomics	Amino acid derivatives	106.05	105.09	[M+H]+	C3H7NO3	286420	287060	317650	415800	280420	299170	287030	337010	156660	232220	225570	209390	176120	308480	169120	226740	217860	213030	308580	-	-	6999797	632-13-3	-	-	--
MEDP2132	1-amino-1-cyclobutane carboxylic acid	Amino acid and Its metabolomics	Amino acid derivatives	116.071	115.13	[M+H]+	C5H9NO2	21029000	21798000	22848000	27509000	30630000	32308000	19794000	20885000	11713000	16391000	12952000	11118000	11991000	16315000	11963000	14785000	16901000	15781000	16152000	-	-	89643	22264-50-2	-	-	--
MEDP2176	(E)-8-methyl-6-nonenoic acid	Organic acid And Its derivatives	Organicacid and Its derivatives	171.138	170.13	[M+H]+	C10H18O2	145350	179880	167450	297710	48859	76225	193980	148710	82968	121150	124830	109370	91544	189400	103420	93488	169630	153140	153700	-	HMDB0012183	5365959	59320-77-3	81581	-	--
MEDP2223	Cork oximate	Organic acid And Its derivatives	Organicacid and Its derivatives	205.118	204.22	[M+H]+	C8H16N2O4	87446	105360	90839	90233	82596	79499	92590	114410	56378	59024	60820	73063	57952	62305	53708	60548	66672	78867	71707	-	-	5173	38937-66-5	-	-	--
MEDP2241	Sphingosine (d17:1)	SL	SPH	286.276	285.266	[M+H]+	C17H35NO2	1075300	975510	1088000	1326500	677230	856950	1010000	1274400	199750	627040	795960	683110	542750	692460	236100	538430	706580	673410	655700	-	-	5283557	6918-48-5	-	-	--
MEDP2261	(5Z)​-5-​Dodecenoic acid	FA	FFA	199.17	198.161	[M+H]+	C12H22O2	21747	25309	45051	63591	6649.6	14898	42992	42136	17410	16934	20222	23032	8981.9	67450	17764	11430	62113	30810	45141	-	HMDB0000529	5312378	2430-94-6	86595	5514	--
MEDP2265	2-Amino-3-phosphonopropionic acid	Organic acid And Its derivatives	Phosphoric acids	170.021	169.07	[M+H]+	C3H8NO5P	170340	187920	211080	101320	79178	75487	146690	159750	92143	80638	66179	76769	131360	250410	139290	127110	116940	73241	119470	C05672	HMDB0000370	3857	5652-28-8	244030	5359	ko00440,ko01100
MEDP2283	ST-638	Organic acid And Its derivatives	Organicacid and Its derivatives	355.112	354.4	[M+H]+	C19H18N2O3S	9	11409	3038.5	33068	3074.3	7892.5	140230	12734	11510	66378	8918.4	5881.6	9	54166	5108.8	5918.2	128570	120500	117140	-	-	5276	107761-24-0	-	-	--
MEDP2294	Steviol (Hydroxydehydrostevic acid)	Organic acid And Its derivatives	Organicacid and Its derivatives	319.227	318.45	[M+H]+	C20H30O3	26440	5484.7	15985	27734	17333	17721	8328.5	30957	6198.8	22352	19125	13215	8347	3671.5	11031	7415.8	8636.4	8568.5	12106	-	-	452967	471-80-7	-	-	--
MEDP2302	N-Acetyl-DL-methionine	Amino acid and Its metabolomics	Amino acid derivatives	192.07	191.25	[M+H]+	C7H13NO3S	65504	44651	43733	63564	77338	65783	17496	46309	21333	35911	26118	28865	32058	41507	34255	29186	45944	31598	40124	-	-	6180	1115-47-5	-	-	--
LIPID-N-0001	taurolithocholic acid-3-sulfate	ST	BA	281.1	563.259	[M-H]-	C26H45NO8S2	37241	33526	41687	32705	14155	30990	23967	28948	11900	9471	25265	12005	18334	10841	9559.1	14282	28148	34488	19829	C03642	HMDB0002580	440071	15324-65-9	17864	6716	ko04976
LIPID-N-0008	6,7-diketolithocholic acid	ST	BA	403.3	404.256	[M-H]-	C24H38O3	463410	463430	635990	519560	469340	500110	646130	592250	381110	492170	631220	475680	497210	392140	504390	423070	498490	461540	555070	-	-	137333800	-	-	-	--
LIPID-N-0010	Ursocholic acid	ST	BA	407.4	408.288	[M-H]-	C24H40O5	37537	55480	31600	32899	18333	34058	44738	30884	10339	8478	92136	18021	26505	22933	12051	11215	26542	46916	31964	C17644	HMDB0000917	122340	2955-27-3	81240	5871	--
LIPID-N-0015	Glycocholic acid	ST	BA	464.4	465.309	[M-H]-	C26H43NO6	80205	83079	86279	81332	85940	93314	94314	85263	60569	59928	68763	60140	64742	61238	43677	57804	76655	78654	100970	C01921	HMDB0000138	23617285	475-31-0	17687	-	ko00120,ko01100,ko04976,ko04979
LIPID-N-0016	Taurochenodeoxycholic acid	ST	BA	498.5	499.297	[M-H]-	C26H45NO6S	73674	71150	79872	93744	48556	86713	83486	122300	4363.6	7511.2	782280	5176.8	3644.6	9418.6	5283.4	8292.6	40422	54988	34788	C05465	HMDB0000951	387316	516-35-8	16525	5897	ko00120,ko04976,ko04979
LIPID-N-0017	Taurocholic acid	ST	BA	514.7	515.292	[M-H]-	C26H45NO7S	24040	19951	19006	13404	15006	15038	22024	24216	7732.4	10744	18421	11889	5775.2	17522	5981.3	11812	25067	26116	18064	C05122	HMDB0000036	6675	81-24-3	28865	5104	ko00120,ko00430,ko01100,ko04976,ko04979
LIPID-N-0022	12,13-EpOME	FA	Eicosanoid	295.227	296.235	[M-H]-	C18H32O3	8733.3	6082.5	6693.7	6724.5	3594.4	8830.1	7647.4	11265	3229.9	4824	6579.3	5159	6450.4	3406.9	5503.7	6727.7	3741.6	5256.2	4734.2	C14826	HMDB0004702	5356421	-	38299	-	ko00591,ko01100
LIPID-N-0023	9,10-EpOME	FA	Eicosanoid	295.227	296.235	[M-H]-	C18H32O3	8047.4	2417.1	3961.2	2063.3	4288.4	3085.5	11500	4123.7	3502.3	2679.6	4315.7	2986.5	2953.4	1173.2	3532.1	6931.1	4227.4	8329.2	4282.4	C14825	HMDB0004701	5283018	65167-83-1	34494	-	ko00591,ko01100
LIPID-N-0035	(±)15-HETE	FA	Eicosanoid	319.227	320.235	[M-H]-	C20H32O3	8187.7	8065.9	5486.3	4750.5	7597.2	8240.4	9525.3	10819	16226	12622	37335	24882	20798	15985	24267	24997	12200	13513	16410	C04742	HMDB0003876	9966861	54845-95-3	15558	-	ko00590,ko04750
LIPID-N-0039	(±)5-HETE	FA	Eicosanoid	319.227	320.235	[M-H]-	C20H32O3	4284.2	4680.6	3855.1	3325.4	8940.2	6040.1	7415.3	3421.2	15033	11054	21296	19188	13417	13991	27045	20763	11931	11760	11533	C04805	HMDB0011134	5280733	70608-72-9	28209	6554	ko00590,ko04750
LIPID-N-0041	11(S)-HETE	FA	Eicosanoid	319.227	320.235	[M-H]-	C20H32O3	20137	13719	18691	16250	15794	16864	30382	25570	38001	47651	150610	61187	43400	33034	60709	61720	44876	38385	43007	-	-	5283152	54886-50-9	-	-	--
LIPID-N-0044	FFA(22:6)	FA	FFA	327.232	328.24	[M-H]-	C22H32O2	13783	19225	13584	12190	16400	13683	26403	16695	25106	24871	38467	21699	32484	19539	38036	35217	22590	23178	22351	C06429	HMDB0002183	445580	-	28125	3457	ko01040
LIPID-N-0055	PGD2	FA	Eicosanoid	351.217	352.225	[M-H]-	C20H32O5	7910.1	11973	9944.6	12426	9680.8	14763	23520	15841	13928	13742	45665	24782	15230	11471	22077	21296	18148	14453	15411	C00696	HMDB0001403	448457	41598-07-6	15555	6221	ko00590,ko01100,ko04080,ko04664,ko04726,ko05143,ko05310
LIPID-N-0056	PGE2	FA	Eicosanoid	351.217	352.225	[M-H]-	C20H32O5	39855	53178	58602	55429	58360	67382	114520	97368	80047	80412	242150	124550	82553	60924	140410	120970	88628	86831	89328	C00584	HMDB0001220	5280360	363-24-6	15551	6089	ko00590,ko01100,ko04024,ko04080,ko04625,ko04726,ko04750,ko04921,ko04923,ko04924,ko04976,ko05140,ko05143,ko05146,ko05163,ko05165,ko05200,ko05323
LIPID-N-0062	TxB3	FA	Eicosanoid	367.212	368.22	[M-H]-	C20H32O6	7877.7	3198.2	9658	13076	6948.1	5434.6	7596.7	12310	432.2	124.69	911.02	318.55	304.89	740.59	189.17	336.63	3053.7	3532.4	4022.8	-	HMDB0005099	6438711	71953-80-5	-	-	--
LIPID-N-0067	FFA(10:0)	FA	FFA	171.139	172.146	[M-H]-	C10H20O2	3507800	2996500	3455400	3657000	3313400	3793300	4507900	5092900	2770700	2782800	4656400	3772600	3021000	3060400	3362100	3176800	3531600	3582900	3602000	-	HMDB0000511	2969	-	30813	336	--
LIPID-N-0071	FFA(14:0)	FA	FFA	227.201	228.209	[M-H]-	C14H28O2	1529600	1760600	1196100	1220000	966980	1404000	1246000	1641500	428430	650430	522390	400310	358730	431990	511800	541330	921520	972260	919360	C06424	HMDB0000806	11005	-	28875	196	ko00061,ko01100
LIPID-N-0072	FFA(15:0)	FA	FFA	241.217	242.225	[M-H]-	C15H30O2	835620	788660	699040	681580	582420	904520	748120	984410	294580	449350	553120	297820	371960	332820	390970	445310	574260	553340	585240	C16537	HMDB0000826	13849	-	42504	5789	--
LIPID-N-0073	FFA(16:0)	FA	FFA	255.232	256.24	[M-H]-	C16H32O2	3974000	4650100	4801300	4874700	3565100	5442200	4436500	6121700	2791300	3243400	4540100	2923800	3123500	2658400	3322900	3036300	3769000	3607200	3636500	C00249	HMDB0000220	985	-	15756	187	ko00061,ko00062,ko00071,ko01040,ko01100,ko01212
LIPID-N-0074	FFA(17:0)	FA	FFA	269.248	270.256	[M-H]-	C17H34O2	205570	267420	277520	260880	215660	338620	314570	356500	267510	300740	353420	180060	245450	228630	281530	351230	266870	281970	230770	-	HMDB0002259	10465	-	32365	6578	--
LIPID-N-0075	FFA(18:0)	FA	FFA	283.264	284.272	[M-H]-	C18H36O2	6015600	4236800	5305700	5104000	4239400	5025400	5528500	5493500	4680700	3727500	5115500	4274600	3842900	3290400	5681200	4628200	5256000	5385600	4934800	C01530	HMDB0000827	5281	-	28842	189	ko00061,ko01040,ko04745
LIPID-N-0079	FFA(24:0)	FA	FFA	367.358	368.365	[M-H]-	C24H48O2	123340	52475	100290	44980	99090	125540	62228	145490	71315	92771	77860	45818	73519	53399	63761	52021	90423	63383	62167	C08320	HMDB0002003	11197	-	28866	6427	ko01040
LIPID-N-0082	FFA(16:1)	FA	FFA	253.217	254.225	[M-H]-	C16H30O2	5102500	6821900	2590000	3201500	2212300	3830900	3654400	4333400	508520	1173600	672090	459030	509150	591590	552680	632810	2219000	2213100	1839000	C08362	HMDB0003229	445638	-	28716	188	ko00061
LIPID-N-0083	FFA(17:1)	FA	FFA	267.232	268.24	[M-H]-	C17H32O2	915510	1559600	876950	716430	870200	850470	1056600	1290800	524520	734290	562700	325410	475050	359630	491310	413120	626780	889090	586770	C12100	HMDB0030997	192796	-	-	-	--
LIPID-N-0084	FFA(18:1)	FA	FFA	281.248	282.256	[M-H]-	C18H34O2	13331000	15004000	11786000	12256000	11554000	14191000	16270000	14272000	6947900	10215000	7892100	6257600	6603000	7205600	6989000	7570300	10186000	11119000	10704000	C00712	HMDB0000207	445639	-	16196	190	ko00061,ko01040,ko04212
LIPID-N-0085	FFA(19:1)	FA	FFA	295.264	296.272	[M-H]-	C19H36O2	347850	386080	260450	349880	365750	435400	382950	426560	349120	480620	347470	271960	300230	290690	349430	253060	282870	375250	373580	-	-	52921828	-	-	-	--
LIPID-N-0086	FFA(20:1)	FA	FFA	309.279	310.287	[M-H]-	C20H38O2	1030000	1082700	791770	890170	781910	1192100	1112300	1219100	483270	800570	437870	373270	451220	466710	494900	527660	673910	632290	609290	C16526	HMDB0002231	5282768	-	32425	6563	ko01040
LIPID-N-0087	FFA(22:1)	FA	FFA	337.311	338.318	[M-H]-	C22H42O2	254510	312660	297030	381980	298670	332160	402360	430200	226110	265690	146520	115160	142210	201840	194340	129850	236860	136900	334090	C08316	HMDB0002068	5281116	-	28792	6470	ko01040
LIPID-N-0088	FFA(24:1)	FA	FFA	365.342	366.35	[M-H]-	C24H46O2	297520	385080	295670	322070	338520	461080	380450	441540	192360	368840	292030	130190	176570	253800	210330	247900	309340	335640	259650	C05950	HMDB0006059	5280877	-	27562	-	ko00590
LIPID-N-0089	FFA(16:2)	FA	FFA	251.201	252.209	[M-H]-	C16H28O2	258830	252970	267520	256020	216440	281570	407660	291150	198520	220260	182230	172040	155070	186050	225220	214300	215940	193690	204170	-	-	5312427	-	-	-	--
LIPID-N-0090	FFA(18:2)	FA	FFA	279.232	280.24	[M-H]-	C18H32O2	1837000	1727700	1153500	1190900	1050100	1387400	1567900	1506300	813040	1078000	906640	680960	882380	703170	1039400	985510	1187500	1172600	1100200	C20388	HMDB0012535	5283141	-	63977	-	--
LIPID-N-0091	FFA(20:2)	FA	FFA	307.264	308.272	[M-H]-	C20H36O2	875150	1018900	697150	823690	627710	894900	823140	829930	465720	765670	398980	363660	361920	443600	301660	495610	606440	660530	629280	C16525	HMDB0005060	6439848	-	73731	-	ko01040
LIPID-N-0092	FFA(22:2)	FA	FFA	335.295	336.303	[M-H]-	C22H40O2	561660	372110	321800	489490	243670	389190	403670	447270	114380	262720	139910	108670	109470	115030	58138	101330	235880	274860	227960	C14813	HMDB0004693	11954058	-	-	-	ko00590,ko01100
LIPID-N-0093	FFA(24:2)	FA	FFA	363.326	364.334	[M-H]-	C24H44O2	315170	323650	217090	278190	270390	292430	225530	291790	77384	98580	129340	80772	53180	146570	60237	77709	160700	200150	173140	-	-	52921853	-	-	-	--
LIPID-N-0095	FFA(20:3)	FA	FFA	305.248	306.256	[M-H]-	C20H34O2	318720	301500	241580	256810	277890	295480	408700	304280	362510	555440	563660	427880	528300	398480	639710	631390	414760	411760	395080	C03242	HMDB0002925	5280581	-	53486	259	ko00591,ko01040,ko01100
LIPID-N-0096	FFA(22:3)	FA	FFA	333.279	334.287	[M-H]-	C22H38O2	2297500	3100800	2017800	2377100	2741700	3259400	2819800	2757700	2403500	2807600	1622800	1886800	1773300	2079900	1101700	2304100	2255700	1946500	2158200	-	HMDB0002823	5312557	-	77807	195	--
LIPID-N-0098	FFA(20:4)	FA	FFA	303.232	304.24	[M-H]-	C20H32O2	2362400	1807800	1362800	1395500	1754300	1996000	2776400	1749700	6437300	5738000	8141700	6592700	6862500	4582700	11079000	8094900	4627900	4673800	4468800	C00219	HMDB0001043	5282840	-	15843	193	ko00590,ko00591,ko01040,ko01100,ko04216,ko04217,ko04270,ko04611,ko04664,ko04666,ko04723,ko04726,ko04730,ko04745,ko04750,ko04912,ko04913,ko04921,ko04923,ko04925,ko05140,ko05146
LIPID-N-0099	FFA(22:4)	FA	FFA	331.264	332.272	[M-H]-	C22H36O2	3550600	2122200	1763100	2010300	2375900	2809400	3456700	2113800	2725000	2249100	3368800	2543900	3023000	1674100	4371600	3100200	2621100	2516100	2612300	C19621	HMDB0034295	5282938	-	-	-	--
LIPID-N-0100	FFA(24:4)	FA	FFA	359.295	360.303	[M-H]-	C24H40O2	600060	425720	512750	528620	417550	530280	594490	650360	634320	465150	1055400	627050	831660	541730	977360	633330	607540	600290	601680	-	-	6440264	-	-	-	--
LIPID-N-0101	FFA(20:5)	FA	FFA	301.217	302.225	[M-H]-	C20H30O2	661270	909640	888690	919400	1121000	1036100	1825400	1177800	2955900	3273400	3586500	2802600	3030500	2158300	3525100	3760500	2263300	2159000	2185700	C06428	HMDB0001999	5282846	-	28364	6423	ko01040
LIPID-N-0102	FFA(22:5)	FA	FFA	329.248	330.256	[M-H]-	C22H34O2	1177000	1077500	985670	1076400	1314500	1514800	2107400	1226200	3123000	2996400	3547600	2872200	3398200	2168100	3903000	3676500	2327500	2273200	2111100	C14833	HMDB0004708	9858729	-	34506	-	ko00591
LIPID-N-0103	FFA(24:5)	FA	FFA	357.279	358.287	[M-H]-	C24H38O2	1372000	840430	668890	740160	982060	1094900	1536900	934740	1096200	961330	1274700	988870	1114000	706640	1914200	1270600	1069900	1080600	1059900	-	HMDB0006322	14505435	-	77527	-	--
LIPID-N-0105	FFA(24:6)	FA	FFA	355.264	356.272	[M-H]-	C24H36O2	437960	563410	412430	471150	623650	664090	946230	562010	764080	742720	1132200	848200	835490	618330	1042100	1171100	688970	742440	776570	-	HMDB0002007	11792612	-	77366	6430	--
LIPID-N-0166	LPG(16:0/0:0)	GP	LPG	483.272	484.28	[M-H]-	C22H45O9P	11660	19815	24200	17493	19985	26667	34085	22207	30500	30805	37387	31228	32049	32978	45398	32313	26839	29260	24936	-	-	42607483	-	-	-	--
LIPID-N-0167	LPG(18:0/0:0)	GP	LPG	511.304	512.311	[M-H]-	C24H49O9P	10429	16707	17560	14327	15222	21472	30738	15798	30274	36004	45250	36330	37252	30790	41772	38836	26855	28325	27021	-	-	42607484	-	-	-	--
LIPID-N-0169	LPG(16:1/0:0)	GP	LPG	481.258	482.264	[M-H]-	C22H43O9P	35842	44031	50737	39583	28105	45748	53845	52690	21706	46550	19316	18219	19205	31963	26734	21149	26450	39432	36850	-	-	52927436	-	-	-	--
LIPID-N-0170	LPG(18:1/0:0)	GP	LPG	509.288	510.296	[M-H]-	C24H47O9P	234450	368790	423210	394640	354840	405160	435290	407670	303160	451850	260580	245290	246100	340050	298350	271290	335780	367540	356460	-	-	9547135	-	-	-	--
LIPID-N-0171	LPG(18:2/0:0)	GP	LPG	507.272	508.28	[M-H]-	C24H45O9P	46300	37740	45891	37539	40196	30462	37257	41240	38762	40404	40913	34111	46979	37832	52169	37639	40802	37868	36628	-	-	52927437	-	-	-	--
LIPID-N-0172	LPG(20:4/0:0)	GP	LPG	531.27	532.28	[M-H]-	C26H45O9P	27960	5350.5	8935.7	6284.4	6464.8	9277.6	14293	4400.5	33128	24333	33215	27013	36026	15931	49518	23175	17384	22741	15016	-	-	42607485	-	-	-	--
LIPID-N-0175	LPI(16:0/0:0)	GP	LPI	571.288	572.296	[M-H]-	C25H49O12P	43106	51059	53722	46242	40669	57773	66244	69062	26971	30669	67113	51899	35790	40663	75045	45717	57361	47086	49606	-	-	42607493	-	-	-	--
LIPID-N-0176	LPI(18:0/0:0)	GP	LPI	599.32	600.327	[M-H]-	C27H53O12P	627400	661370	786200	718770	706670	870800	918560	872500	784100	844450	1576200	1271200	937680	906560	1518100	1128800	959750	958460	950300	-	HMDB0061696	71581135	327620-46-2	-	-	--
LIPID-N-0178	LPI(18:1/0:0)	GP	LPI	597.304	598.312	[M-H]-	C27H51O12P	55666	51799	63310	49141	53277	54082	80686	70702	53845	94684	129150	80685	68071	73264	107390	98840	73598	70889	65003	-	-	42607496	-	-	-	--
LIPID-N-0180	LPI(20:3/0:0)	GP	LPI	621.304	622.312	[M-H]-	C29H51O12P	27448	32418	30425	32705	18520	35156	15300	28211	6425.2	6361.5	4050.8	1561.2	3337.4	15823	6294.6	4663.2	17900	14689	20138	-	-	52928616	-	-	-	--
LIPID-N-0181	LPI(20:4/0:0)	GP	LPI	619.288	620.296	[M-H]-	C29H49O12P	14750	10433	10470	11695	12371	12047	16958	14214	17174	16765	29546	16920	22630	12541	45768	27649	19942	20837	19024	-	-	42607497	-	-	-	--
LIPID-N-0187	LPS(18:0/0:0)	GP	LPS	524.299	525.307	[M-H]-	C24H48NO9P	160590	149090	184040	185860	183490	184100	269730	203870	324520	418690	611750	537290	405850	408580	686920	522440	366770	364000	348050	-	HMDB0240606	42607474	119786-67-3	-	-	--
LIPID-N-0192	LPS(18:1/0:0)	GP	LPS	522.283	523.291	[M-H]-	C24H46NO9P	63147	49101	55097	54281	43558	60519	60935	62615	34414	34767	48819	37728	31450	37559	48778	47933	51464	45631	53361	-	HMDB0240603	9547099	89319-60-8	-	-	--
LIPID-N-0196	LPS(18:2/0:0)	GP	LPS	520.268	521.275	[M-H]-	C24H44NO9P	4700	5129	2592.5	2203.8	3901.3	4263.4	4525.6	2794.6	3925.9	7145	5180.4	3135	4056.4	2506.7	6630.3	7724.8	4784	4420.4	3677.8	-	-	52926279	-	-	-	--
LIPID-N-0197	LPS(20:3/0:0)	GP	LPS	546.283	547.291	[M-H]-	C26H46NO9P	5389.8	4754.1	4433.2	2510.2	4514.6	3999.6	7789.2	5449.5	10080	8898.7	14757	14408	9383.2	11712	11992	17813	10304	9488.3	8971.5	-	-	52926290	-	-	-	--
LIPID-N-0198	LPS(20:4/0:0)	GP	LPS	544.268	545.275	[M-H]-	C26H44NO9P	14044	8330.2	5062.1	3655.2	9468.9	10385	16587	6312.4	41269	28603	69193	57298	50443	26377	66667	63673	30092	28802	31913	-	-	42607475	-	-	-	--
LIPID-N-0200	LPS(22:5/0:0)	GP	LPS	570.283	571.291	[M-H]-	C28H46NO9P	17287	11066	10991	11714	13942	16153	18414	12655	23266	18795	39096	25699	25597	21219	44059	31939	25592	19233	19405	-	-	-	-	-	-	--
LIPID-N-0201	LPS(22:6/0:0)	GP	LPS	568.268	569.275	[M-H]-	C28H44NO9P	15980	15988	14077	14596	16669	19977	26123	18289	20358	23025	41274	30706	22679	26940	35157	28088	29601	25453	22857	-	-	52926281	-	-	-	--
LIPID-N-0202	PC(14:0_14:0)	GP	PC	722.497	677.5	[M+COOH]-	C36H72NO8P	2185200	2559200	2216900	2345300	1481900	2009100	1757100	2540700	353830	641240	522300	409950	372220	544280	523280	501290	1168400	1270100	1190100	C00157	HMDB0007866	5459377	18194-24-6	45240	-	ko00564,ko00590,ko00591,ko00592,ko01100,ko04723,ko05231
LIPID-N-0203	PC(16:0_14:0)	GP	PC	750.529	705.531	[M+COOH]-	C38H76NO8P	8530400	8757500	9195100	8949500	6885400	8688600	8148200	8889000	3301800	4205100	4788500	3154800	3515800	3696800	5136200	4474400	6180900	6676700	6486700	C00157	HMDB0007965	24778679	-	75304	-	ko00564,ko00590,ko00591,ko00592,ko01100,ko04723,ko05231
LIPID-N-0204	PC(18:0_12:0)	GP	PC	750.529	705.531	[M+COOH]-	C38H76NO8P	46900	85129	96554	92994	66593	99862	105940	88720	75101	89565	73749	78863	73375	83918	49963	66605	76636	83942	89566	C00157	-	24778808	-	-	-	ko00564,ko00590,ko00591,ko00592,ko01100,ko04723,ko05231
LIPID-N-0207	PC(18:0_14:0)	GP	PC	778.56	733.562	[M+COOH]-	C40H80NO8P	313960	278300	279930	282920	286020	355330	251590	305980	161620	257950	235790	196500	148810	220070	202940	224950	271650	212790	272630	C00157	HMDB0008031	3082163	-	86089	-	ko00564,ko00590,ko00591,ko00592,ko01100,ko04723,ko05231
LIPID-N-0208	PC(16:0_18:0)	GP	PC	806.591	761.593	[M+COOH]-	C42H84NO8P	3435300	3157400	3760700	3581500	3797000	3999300	4477200	4235900	5365000	5296000	6753200	6024900	6470400	4124800	8271700	6687600	5062200	4607500	4976900	C00157	HMDB0007970	24778686	-	73000	-	ko00564,ko00590,ko00591,ko00592,ko01100,ko04723,ko05231
LIPID-N-0210	PC(18:0_18:0)	GP	PC	834.622	789.625	[M+COOH]-	C44H88NO8P	128680	77144	106480	112650	147000	144470	139750	82607	527620	241170	625590	456990	709390	230800	414390	556280	334670	312480	323730	C00157	HMDB0008036	94190	-	83718	-	ko00564,ko00590,ko00591,ko00592,ko01100,ko04723,ko05231
LIPID-N-0211	PC(16:0_22:0)	GP	PC	862.654	817.656	[M+COOH]-	C46H92NO8P	33239	29196	29075	34012	37021	31943	27299	37362	18527	22084	20488	23347	17537	17551	30978	25324	27150	31659	31151	C00157	HMDB0007985	7983123	-	86168	-	ko00564,ko00590,ko00591,ko00592,ko01100,ko04723,ko05231
LIPID-N-0216	PC(16:0_16:1)	GP	PC	776.544	731.547	[M+COOH]-	C40H78NO8P	24126000	29571000	27929000	31605000	23830000	27923000	26226000	38529000	8460500	14517000	11255000	9381300	8892400	11795000	10788000	11411000	20817000	21410000	21317000	C00157	HMDB0007969	6443788	-	74000	-	ko00564,ko00590,ko00591,ko00592,ko01100,ko04723,ko05231
LIPID-N-0217	PC(14:0_18:1)	GP	PC	776.544	731.547	[M+COOH]-	C40H78NO8P	7559700	8015500	9239700	8857000	6293700	8279400	8416900	10691000	3504000	4627900	4623100	3300000	3173200	3880100	3821700	4812000	5899600	6671600	5985300	C00157	HMDB0007872	24778618	-	73793	-	ko00564,ko00590,ko00591,ko00592,ko01100,ko04723,ko05231
LIPID-N-0218	PC(16:0_18:1)	GP	PC	804.575	759.578	[M+COOH]-	C42H82NO8P	31232000	29442000	43729000	39864000	27367000	34026000	34471000	46589000	19693000	21307000	20444000	19696000	18450000	18890000	22197000	22353000	25045000	26073000	27606000	C00157	HMDB0007972	5497103	-	73001	-	ko00564,ko00590,ko00591,ko00592,ko01100,ko04723,ko05231
LIPID-N-0220	PC(18:0_18:1)	GP	PC	832.607	787.609	[M+COOH]-	C44H86NO8P	11246000	15444000	21737000	22994000	18712000	22335000	20740000	24600000	13338000	16155000	15865000	13877000	13883000	15271000	13088000	14916000	16574000	18017000	18046000	C00157	HMDB0008037	24778815	-	86109	-	ko00564,ko00590,ko00591,ko00592,ko01100,ko04723,ko05231
LIPID-N-0221	PC(16:0_20:1)	GP	PC	832.607	787.609	[M+COOH]-	C44H86NO8P	808300	920660	1205800	1161200	947990	1019300	1075800	1224300	774520	799740	916530	752110	735190	693350	915660	855550	989670	911010	941130	C00157	HMDB0007978	52922418	-	84575	-	ko00564,ko00590,ko00591,ko00592,ko01100,ko04723,ko05231
LIPID-N-0226	PC(24:0_16:1)	GP	PC	888.669	843.672	[M+COOH]-	C48H94NO8P	60893	69529	81760	74122	74068	74895	85280	99000	25221	51014	20379	18213	16930	51157	24320	25526	52379	52106	50977	C00157	HMDB0008563	53479175	-	-	-	ko00564,ko00590,ko00591,ko00592,ko01100,ko04723,ko05231
LIPID-N-0227	PC(24:0_18:1)	GP	PC	916.701	871.703	[M+COOH]-	C50H98NO8P	69479	84527	97254	100160	63786	84930	90551	104770	36479	46126	29784	26810	30421	48295	32856	25071	54903	56761	62716	C00157	HMDB0008283	24779051	-	86216	-	ko00564,ko00590,ko00591,ko00592,ko01100,ko04723,ko05231
LIPID-N-0228	PC(16:1_16:1)	GP	PC	774.529	729.531	[M+COOH]-	C40H76NO8P	18911000	24220000	20520000	20685000	15133000	20529000	20904000	24704000	4239400	9625800	4519900	3709900	3730300	6729500	4378800	4444400	12896000	13130000	12682000	C00157	HMDB0008002	24778764	-	83717	-	ko00564,ko00590,ko00591,ko00592,ko01100,ko04723,ko05231
LIPID-N-0229	PC(14:0_18:2)	GP	PC	774.529	729.531	[M+COOH]-	C40H76NO8P	1015800	480800	612670	551760	371450	463410	629140	603080	216570	305040	215390	222850	233040	307000	297760	269250	429290	434560	435750	C00157	HMDB0007874	24778624	-	86094	-	ko00564,ko00590,ko00591,ko00592,ko01100,ko04723,ko05231
LIPID-N-0231	PC(16:1_18:1)	GP	PC	802.56	757.562	[M+COOH]-	C42H80NO8P	19039000	23858000	23991000	23138000	18048000	23556000	21322000	28723000	6922400	11412000	7359600	6987800	5745400	8586500	7492600	7502600	17525000	17002000	16058000	C00157	HMDB0008004	24778766	-	84810	-	ko00564,ko00590,ko00591,ko00592,ko01100,ko04723,ko05231
LIPID-N-0234	PC(17:0_18:2)	GP	PC	816.575	771.578	[M+COOH]-	C43H82NO8P	132590	62831	81281	67198	82216	114200	97194	100870	75825	49200	67814	62059	85362	53476	24240	59077	67080	35034	62738	C00157	-	52922491	-	-	-	ko00564,ko00590,ko00591,ko00592,ko01100,ko04723,ko05231
LIPID-N-0235	PC(18:1_18:1)	GP	PC	830.591	785.593	[M+COOH]-	C44H84NO8P	27514000	32927000	39020000	39625000	31029000	37609000	33287000	49660000	17156000	25199000	18698000	16288000	15063000	20567000	15189000	19241000	25849000	24013000	25638000	C00157	HMDB0000593	10350317	68737-67-7	74669	-	ko00564,ko00590,ko00591,ko00592,ko01100,ko04723,ko05231
LIPID-N-0236	PC(18:0_18:2)	GP	PC	830.591	785.593	[M+COOH]-	C44H84NO8P	4685800	1850600	2328400	2012500	2563500	2520800	3274100	2513700	3060400	3068000	3641900	2734200	2919100	3160400	3461300	3374500	3091400	3011900	3006200	C00157	HMDB0008039	6441487	-	84822	-	ko00564,ko00590,ko00591,ko00592,ko01100,ko04723,ko05231
LIPID-N-0238	PC(18:1_19:1)	GP	PC	844.607	799.609	[M+COOH]-	C45H86NO8P	778730	1140400	1206900	1259200	905060	1058800	1114800	1545200	476420	628660	532880	398550	419620	582390	317400	506360	731580	713880	881770	C00157	-	52922691	-	-	-	ko00564,ko00590,ko00591,ko00592,ko01100,ko04723,ko05231
LIPID-N-0239	PC(18:1_20:1)	GP	PC	858.622	813.625	[M+COOH]-	C46H88NO8P	713050	1313200	1522700	1328000	897560	1270200	1104300	1418000	536550	810230	460120	438070	398370	565700	329220	473000	953410	965040	837060	C00157	HMDB0008077	53478733	-	-	-	ko00564,ko00590,ko00591,ko00592,ko01100,ko04723,ko05231
LIPID-N-0241	PC(18:0_20:2)	GP	PC	858.622	813.625	[M+COOH]-	C46H88NO8P	273050	303710	350790	387290	273920	416710	328390	386100	215920	377550	157520	187120	167390	292300	122680	183550	336290	299540	290640	C00157	HMDB0008045	24778847	-	-	-	ko00564,ko00590,ko00591,ko00592,ko01100,ko04723,ko05231
LIPID-N-0243	PC(18:1_24:1)	GP	PC	914.685	869.687	[M+COOH]-	C50H96NO8P	72590	78185	101000	111780	85553	103570	94523	118000	34457	58165	37621	31386	33324	47747	32001	42558	67197	72236	63876	C00157	HMDB0008092	53478755	-	89703	-	ko00564,ko00590,ko00591,ko00592,ko01100,ko04723,ko05231
LIPID-N-0244	PC(24:0_18:2)	GP	PC	914.685	869.687	[M+COOH]-	C50H96NO8P	16625	5762.7	5363	10257	8726	9219.8	7807.4	11924	3438.6	8027.3	5573.3	2473.1	3930.9	7615.6	3932.2	4065.1	8161.7	8218.2	11375	C00157	HMDB0008157	53478795	-	89589	-	ko00564,ko00590,ko00591,ko00592,ko01100,ko04723,ko05231
LIPID-N-0245	PC(14:1_18:2)	GP	PC	772.513	727.515	[M+COOH]-	C40H74NO8P	657430	923770	687490	663940	522650	798370	700280	753190	566040	1064000	392240	358630	379710	731790	606340	447860	610300	672010	581690	C00157	HMDB0007907	52922264	-	88906	-	ko00564,ko00590,ko00591,ko00592,ko01100,ko04723,ko05231
LIPID-N-0247	PC(16:1_16:2)	GP	PC	772.513	727.515	[M+COOH]-	C40H74NO8P	141530	201350	363780	352190	193690	190970	359920	384400	152870	275060	119020	110480	122390	226590	90266	137800	174750	170660	192430	C00157	-	-	-	-	-	ko00564,ko00590,ko00591,ko00592,ko01100,ko04723,ko05231
LIPID-N-0250	PC(16:1_18:2)	GP	PC	800.544	755.547	[M+COOH]-	C42H78NO8P	3185800	2428400	2075100	2164600	1845500	2275700	2560200	2662700	913690	1544200	1305500	960020	1002000	1181200	1291900	1260900	1762900	1682500	1671700	C00157	HMDB0008006	24778768	-	84567	-	ko00564,ko00590,ko00591,ko00592,ko01100,ko04723,ko05231
LIPID-N-0253	PC(15:0_20:3)	GP	PC	814.56	769.562	[M+COOH]-	C43H80NO8P	110840	203100	266030	263580	171090	227420	127310	319250	17234	50380	13176	10044	17404	62956	11870	19591	115200	115410	100670	C00157	HMDB0007948	52922328	-	-	-	ko00564,ko00590,ko00591,ko00592,ko01100,ko04723,ko05231
LIPID-N-0254	PC(18:1_18:2)	GP	PC	828.575	783.578	[M+COOH]-	C44H82NO8P	6709900	2942000	3746200	4512100	4105100	4316700	5436300	4303100	2697000	4108800	3397000	2818600	3011000	3287300	3052100	3277700	4586200	4478300	4033600	C00157	HMDB0008072	53478723	-	89691	-	ko00564,ko00590,ko00591,ko00592,ko01100,ko04723,ko05231
LIPID-N-0255	PC(16:0_20:3)	GP	PC	828.575	783.578	[M+COOH]-	C44H82NO8P	717070	623240	793000	657800	694840	839200	990690	1007600	889160	935830	1008700	898540	900050	859400	1077000	982340	876520	880100	866430	C00157	HMDB0007980	24778715	-	86119	-	ko00564,ko00590,ko00591,ko00592,ko01100,ko04723,ko05231
LIPID-N-0259	PC(20:1_18:2)	GP	PC	856.607	811.609	[M+COOH]-	C46H86NO8P	163760	112260	99247	101600	83589	60600	109440	125080	53496	111720	64113	77351	73507	52092	65809	63585	96154	79441	85245	C00157	HMDB0008303	52923115	-	89105	-	ko00564,ko00590,ko00591,ko00592,ko01100,ko04723,ko05231
LIPID-N-0260	PC(20:2_18:1)	GP	PC	856.607	811.609	[M+COOH]-	C46H86NO8P	419840	655210	656100	706890	512700	729800	599860	783830	292330	459750	191580	230120	215880	319920	139540	266150	418230	412780	492380	C00157	HMDB0008335	52923173	-	89080	-	ko00564,ko00590,ko00591,ko00592,ko01100,ko04723,ko05231
LIPID-N-0262	PC(18:0_22:3)	GP	PC	884.638	839.64	[M+COOH]-	C48H90NO8P	39584	39505	53744	52288	38028	47846	38917	52816	46120	42933	17971	27812	27907	30887	23005	29634	38083	33618	40527	C00157	-	24778867	-	-	-	ko00564,ko00590,ko00591,ko00592,ko01100,ko04723,ko05231
LIPID-N-0266	PC(16:1_18:3)	GP	PC	798.529	753.531	[M+COOH]-	C42H76NO8P	197140	124830	157580	149880	102510	162940	158320	152850	51986	88364	58553	37008	41877	45819	50657	45527	86190	87297	96158	C00157	HMDB0008200	52922835	-	89443	-	ko00564,ko00590,ko00591,ko00592,ko01100,ko04723,ko05231
LIPID-N-0270	PC(18:2_18:2)	GP	PC	826.56	781.562	[M+COOH]-	C44H80NO8P	774890	182060	249650	218030	228130	216640	256680	232910	157490	215710	186230	136740	183380	152390	167520	204080	257340	193020	230400	C00157	HMDB0008138	5288075	998-06-1	42027	-	ko00564,ko00590,ko00591,ko00592,ko01100,ko04723,ko05231
LIPID-N-0271	PC(18:3_18:1)	GP	PC	826.56	781.562	[M+COOH]-	C44H80NO8P	522330	489970	542390	528280	374770	508000	551950	575740	220590	290690	256350	160860	219080	276870	258680	211330	375920	406480	364360	C00157	HMDB0008073	53478725	-	89692	-	ko00564,ko00590,ko00591,ko00592,ko01100,ko04723,ko05231
LIPID-N-0272	PC(16:0_20:4)	GP	PC	826.56	781.562	[M+COOH]-	C44H80NO8P	5786800	2695600	3744000	3554600	3475200	3675500	5131200	4161100	8456700	5337800	8747000	7679300	8182300	5457200	10610000	8228500	6009400	5802800	6254600	C00157	HMDB0008203	7983442	-	86127	-	ko00564,ko00590,ko00591,ko00592,ko01100,ko04723,ko05231
LIPID-N-0274	PC(20:3_18:1)	GP	PC	854.591	809.593	[M+COOH]-	C46H84NO8P	558020	624260	659900	672190	614770	758290	1012100	777270	973060	1112200	1159600	937930	861090	932950	927700	1060500	885710	889540	819470	C00157	HMDB0008401	52923233	-	89292	-	ko00564,ko00590,ko00591,ko00592,ko01100,ko04723,ko05231
LIPID-N-0275	PC(18:0_20:4)	GP	PC	854.591	809.593	[M+COOH]-	C46H84NO8P	4276800	1944900	2427700	2382600	3520300	3248700	4582600	2616200	10338000	6930800	11523000	9560500	10346000	5985000	12515000	10046000	6604800	6539700	6292400	C00157	HMDB0008048	16219824	-	74965	-	ko00564,ko00590,ko00591,ko00592,ko01100,ko04723,ko05231
LIPID-N-0276	PC(22:4_16:0)	GP	PC	854.591	809.593	[M+COOH]-	C46H84NO8P	1049500	328190	500330	494480	327430	474290	551930	547460	392750	283180	403920	394710	389480	297480	509560	387650	439120	480890	476160	C00157	HMDB0008626	52923621	-	88859	-	ko00564,ko00590,ko00591,ko00592,ko01100,ko04723,ko05231
LIPID-N-0285	PC(20:4_16:1)	GP	PC	824.544	779.547	[M+COOH]-	C44H78NO8P	2050300	1312000	1261500	1351800	1235600	1587200	2380100	1447500	2248800	1873300	2792100	1859300	2312300	1517200	3082600	2310100	2140300	1830100	1816500	C00157	HMDB0008430	52923283	-	88878	-	ko00564,ko00590,ko00591,ko00592,ko01100,ko04723,ko05231
LIPID-N-0290	PC(18:1_20:4)	GP	PC	852.575	807.578	[M+COOH]-	C46H82NO8P	4409000	2159500	3019400	2595300	3363100	3704300	5341200	3047800	8136300	5732700	8372500	7337900	7420000	4967100	9380800	7867400	5362600	5566200	5307700	C00157	HMDB0008114	24778948	-	74671	-	ko00564,ko00590,ko00591,ko00592,ko01100,ko04723,ko05231
LIPID-N-0291	PC(16:0_22:5)	GP	PC	852.575	807.578	[M+COOH]-	C46H82NO8P	670350	335390	533990	653610	568770	566360	752420	674850	1086000	842420	1423600	1066600	1156400	809390	1043800	1160800	796330	766170	801230	C00157	HMDB0007989	24778735	-	84795	-	ko00564,ko00590,ko00591,ko00592,ko01100,ko04723,ko05231
LIPID-N-0292	PC(20:5_18:0)	GP	PC	852.575	807.578	[M+COOH]-	C46H82NO8P	67777	90649	126960	96677	152350	156150	247860	116580	386110	316220	352780	257720	325080	316770	340080	328320	260430	234200	246180	C00157	HMDB0008497	52923351	-	88924	-	ko00564,ko00590,ko00591,ko00592,ko01100,ko04723,ko05231
LIPID-N-0295	PC(20:1_20:4)	GP	PC	880.607	835.609	[M+COOH]-	C48H86NO8P	87055	48820	72642	46134	76666	58559	109810	59781	147870	100170	139340	119790	125700	75571	148470	137200	74431	80408	81863	C00157	HMDB0008312	52923133	-	-	-	ko00564,ko00590,ko00591,ko00592,ko01100,ko04723,ko05231
LIPID-N-0296	PC(18:0_22:5)	GP	PC	880.607	835.609	[M+COOH]-	C48H86NO8P	422700	232410	333950	351910	336060	327130	523020	381520	740560	589390	835180	716250	796000	569580	738860	737260	534830	550230	551440	C00157	HMDB0008661	53479285	-	-	-	ko00564,ko00590,ko00591,ko00592,ko01100,ko04723,ko05231
LIPID-N-0297	PC(22:4_18:1)	GP	PC	880.607	835.609	[M+COOH]-	C48H86NO8P	500720	238290	335590	296050	297070	344330	378800	347670	243810	166660	224220	187030	233920	147310	206790	215000	288560	289480	289090	C00157	HMDB0008629	53479251	-	-	-	ko00564,ko00590,ko00591,ko00592,ko01100,ko04723,ko05231
LIPID-N-0301	PC(22:5_14:1)	GP	PC	822.529	777.531	[M+COOH]-	C44H76NO8P	47794	78129	83652	92543	96529	119660	167630	102930	407230	742570	326700	316910	306270	318180	339260	248990	253260	256670	226840	C00157	HMDB0008690	53479343	-	88430	-	ko00564,ko00590,ko00591,ko00592,ko01100,ko04723,ko05231
LIPID-N-0303	PC(16:0_22:6)	GP	PC	850.56	805.562	[M+COOH]-	C46H80NO8P	583990	482920	672240	653290	699040	625370	877770	829890	834560	693840	1118400	852460	880760	651430	931300	1004100	766390	706150	743700	C00157	HMDB0007991	6441886	-	74963	-	ko00564,ko00590,ko00591,ko00592,ko01100,ko04723,ko05231
LIPID-N-0304	PC(18:2_20:4)	GP	PC	850.56	805.562	[M+COOH]-	C46H80NO8P	414300	108770	121150	150100	163540	163290	238030	142500	295520	192360	308870	183520	265630	134790	306670	258060	241960	243860	194630	C00157	HMDB0008147	24778979	-	84563	-	ko00564,ko00590,ko00591,ko00592,ko01100,ko04723,ko05231
LIPID-N-0306	PC(16:1_22:5)	GP	PC	850.56	805.562	[M+COOH]-	C46H80NO8P	159680	107290	122680	107390	79872	112680	172870	171360	285040	253830	225480	193010	233820	203100	240390	213640	229750	189990	168720	C00157	HMDB0008693	53479349	-	88434	-	ko00564,ko00590,ko00591,ko00592,ko01100,ko04723,ko05231
LIPID-N-0309	PC(16:0_24:6)	GP	PC	878.591	833.593	[M+COOH]-	C48H84NO8P	18934	16990	12406	5504.5	18931	13251	40451	32051	38387	23911	30000	28454	31796	23282	36040	36256	38945	35895	29077	C00157	-	-	-	-	-	ko00564,ko00590,ko00591,ko00592,ko01100,ko04723,ko05231
LIPID-N-0310	PC(18:1_22:5)	GP	PC	878.591	833.593	[M+COOH]-	C48H84NO8P	235430	152390	190910	216150	185960	218660	320880	206850	336000	366880	455330	348830	359430	281870	293120	410790	316420	280340	294090	C00157	-	-	-	-	-	ko00564,ko00590,ko00591,ko00592,ko01100,ko04723,ko05231
LIPID-N-0311	PC(20:2_20:4)	GP	PC	878.591	833.593	[M+COOH]-	C48H84NO8P	119120	42639	38982	29406	47905	62577	56185	44261	131910	91786	150700	92154	78009	68338	112830	104720	50447	77591	73247	C00157	HMDB0008345	52923195	-	-	-	ko00564,ko00590,ko00591,ko00592,ko01100,ko04723,ko05231
LIPID-N-0320	PC(18:2_22:6)	GP	PC	874.56	829.562	[M+COOH]-	C48H80NO8P	54497	29471	33915	40283	24564	38359	49837	32780	25103	25142	56091	23188	24015	34427	32094	38886	27588	34063	24904	C00157	HMDB0008156	24778983	-	-	-	ko00564,ko00590,ko00591,ko00592,ko01100,ko04723,ko05231
LIPID-N-0322	PE(16:0_14:0)	GP	PE	662.476	663.484	[M-H]-	C35H70NO8P	378750	365570	364080	388090	214150	332510	240250	318760	124950	145480	156210	138390	107010	136840	198120	152840	185480	217100	191170	C00350	HMDB0008920	446670	-	-	-	ko00563,ko00564,ko01100,ko04136,ko04140,ko04723,ko05130,ko05167
LIPID-N-0323	PE(16:0_16:0)	GP	PE	690.507	691.515	[M-H]-	C37H74NO8P	1115700	1017800	867930	1157600	741240	1008500	1001000	1220600	862640	960040	1114800	854770	1045400	881430	1483700	1185700	1022500	1029400	870040	C00350	HMDB0008923	445468	923-61-5	73005	-	ko00563,ko00564,ko01100,ko04136,ko04140,ko04723,ko05130,ko05167
LIPID-N-0324	PE(18:0_14:0)	GP	PE	690.507	691.515	[M-H]-	C37H74NO8P	185660	191840	186880	198070	160950	191150	202220	230920	70046	147130	78697	70235	94723	126510	108950	80704	131630	156760	164590	C00350	HMDB0005325	447790	-	-	-	ko00563,ko00564,ko01100,ko04136,ko04140,ko04723,ko05130,ko05167
LIPID-N-0325	PE(16:0_18:0)	GP	PE	718.539	719.547	[M-H]-	C39H78NO8P	624040	602090	615010	643320	587420	656800	872290	685380	825270	826860	1013900	1054600	1039300	852430	1447900	997470	852540	869060	861380	C00350	HMDB0008925	5326793	-	73006	-	ko00563,ko00564,ko01100,ko04136,ko04140,ko04723,ko05130,ko05167
LIPID-N-0329	PE(16:1_14:0)	GP	PE	660.46	661.468	[M-H]-	C35H68NO8P	524750	689670	473470	517460	335700	535410	518330	646260	66957	131280	79552	55438	63131	134270	70245	93410	264650	282330	303060	C00350	HMDB0008953	52924219	-	-	-	ko00563,ko00564,ko01100,ko04136,ko04140,ko04723,ko05130,ko05167
LIPID-N-0331	PE(16:1_16:0)	GP	PE	688.492	689.5	[M-H]-	C37H72NO8P	8577100	11559000	11202000	11827000	7841200	12305000	10260000	14161000	1230500	2874100	1618500	1346300	1293800	2311000	1872700	1503300	5967600	6461400	6166900	C00350	HMDB0008956	52924223	-	-	-	ko00563,ko00564,ko01100,ko04136,ko04140,ko04723,ko05130,ko05167
LIPID-N-0332	PE(14:0_18:1)	GP	PE	688.492	689.5	[M-H]-	C37H72NO8P	889600	928150	951360	899850	591430	979010	837260	1168200	219120	491040	275380	240740	184790	370380	294530	265280	479620	515300	598870	C00350	HMDB0008827	53479551	-	-	-	ko00563,ko00564,ko01100,ko04136,ko04140,ko04723,ko05130,ko05167
LIPID-N-0333	PE(15:0_18:1)	GP	PE	702.509	703.515	[M-H]-	C38H74NO8P	322740	352820	304250	424660	195130	348510	375770	596270	83163	114530	57047	40616	28614	79340	29876	72016	204380	301250	285030	C00350	-	52924245	-	-	-	ko00563,ko00564,ko01100,ko04136,ko04140,ko04723,ko05130,ko05167
LIPID-N-0334	PE(16:0_18:1)	GP	PE	716.523	717.531	[M-H]-	C39H76NO8P	10990000	13478000	15102000	15650000	10737000	13297000	14669000	16569000	5442500	6663200	6297400	5026600	5738800	6845200	6680700	6151200	9560700	9827100	10281000	C00350	HMDB0005320	5283496	-	73007	-	ko00563,ko00564,ko01100,ko04136,ko04140,ko04723,ko05130,ko05167
LIPID-N-0335	PE(16:1_18:0)	GP	PE	716.523	717.531	[M-H]-	C39H76NO8P	1499000	1757100	1823000	1827000	1335900	1895800	1802500	1868700	476210	1112800	440840	462290	426880	636690	524040	499370	1277600	1276500	1111700	C00350	HMDB0008958	52924227	-	-	-	ko00563,ko00564,ko01100,ko04136,ko04140,ko04723,ko05130,ko05167
LIPID-N-0336	PE(17:0_18:1)	GP	PE	730.54	731.547	[M-H]-	C40H78NO8P	884050	858360	1242800	1155100	949990	1213700	1160100	1364900	596320	729390	620830	616220	625580	667150	697590	710480	957970	850650	829310	C00350	-	52924910	-	-	-	ko00563,ko00564,ko01100,ko04136,ko04140,ko04723,ko05130,ko05167
LIPID-N-0337	PE(20:1_16:0)	GP	PE	744.554	745.562	[M-H]-	C41H80NO8P	151230	188710	210120	249300	103340	180840	189010	214960	48940	77812	62032	42976	43794	58325	40785	35602	114940	113020	124770	C00350	HMDB0009250	52924544	-	-	-	ko00563,ko00564,ko01100,ko04136,ko04140,ko04723,ko05130,ko05167
LIPID-N-0338	PE(18:1_18:0)	GP	PE	744.554	745.562	[M-H]-	C41H80NO8P	15933000	20445000	22788000	24712000	18215000	22805000	23419000	26786000	12580000	18068000	15680000	13809000	13014000	15691000	13883000	15000000	18534000	17169000	19317000	C00350	HMDB0009057	9546755	-	84234	-	ko00563,ko00564,ko01100,ko04136,ko04140,ko04723,ko05130,ko05167
LIPID-N-0339	PE(20:1_18:0)	GP	PE	772.586	773.593	[M-H]-	C43H84NO8P	83968	180100	248230	248380	144520	158580	138290	132250	97847	136870	78692	81463	74371	100710	61225	96871	141210	164460	192460	C00350	HMDB0009255	52924553	-	-	-	ko00563,ko00564,ko01100,ko04136,ko04140,ko04723,ko05130,ko05167
LIPID-N-0340	PE(20:0_18:1)	GP	PE	772.586	773.593	[M-H]-	C43H84NO8P	73774	98959	108000	97102	89663	104200	83964	107480	37275	57488	27682	40341	39677	38960	29485	24863	59978	67525	65879	C00350	HMDB0009224	9546835	-	-	-	ko00563,ko00564,ko01100,ko04136,ko04140,ko04723,ko05130,ko05167
LIPID-N-0342	PE(24:0_16:1)	GP	PE	800.617	801.625	[M-H]-	C45H88NO8P	87532	113420	139550	146680	103820	125110	116320	170300	36843	81344	29851	34777	32147	64484	34066	36922	81524	93824	85652	C00350	-	-	-	-	-	ko00563,ko00564,ko01100,ko04136,ko04140,ko04723,ko05130,ko05167
LIPID-N-0343	PE(22:0_18:1)	GP	PE	800.617	801.625	[M-H]-	C45H88NO8P	14725	14451	19467	19678	11102	18618	17225	20855	5300.8	11973	4570.8	4308	3614.1	8497.2	5097.5	5840.6	14523	12678	9557.2	C00350	HMDB0009487	9546853	-	-	-	ko00563,ko00564,ko01100,ko04136,ko04140,ko04723,ko05130,ko05167
LIPID-N-0344	PE(22:1_18:0)	GP	PE	800.617	801.625	[M-H]-	C45H88NO8P	29927	57088	48981	60359	40332	50176	41063	58029	34140	69887	19240	18433	21299	46060	20373	28430	38989	37648	41579	C00350	HMDB0009519	53479857	-	-	-	ko00563,ko00564,ko01100,ko04136,ko04140,ko04723,ko05130,ko05167
LIPID-N-0345	PE(24:0_18:1)	GP	PE	828.648	829.656	[M-H]-	C47H92NO8P	123210	131690	160050	161030	142560	179590	163520	205240	53183	86021	39208	35019	37961	88718	43347	42623	111130	104840	99980	C00350	HMDB0009719	9546993	-	-	-	ko00563,ko00564,ko01100,ko04136,ko04140,ko04723,ko05130,ko05167
LIPID-N-0346	PE(18:2_14:0)	GP	PE	686.476	687.484	[M-H]-	C37H70NO8P	89804	49976	43684	47441	60293	62412	75941	61295	21802	37398	23664	25475	19904	26107	35966	25170	43404	46003	45004	C00350	HMDB0008829	52924943	-	-	-	ko00563,ko00564,ko01100,ko04136,ko04140,ko04723,ko05130,ko05167
LIPID-N-0347	PE(16:1_16:1)	GP	PE	686.476	687.484	[M-H]-	C37H70NO8P	7711600	8877800	4892600	4991000	3607200	5163200	4688100	7066300	419610	1435700	432870	332020	299970	813000	443580	454220	3108000	3295100	3320100	C00350	HMDB0005342	9546809	-	-	-	ko00563,ko00564,ko01100,ko04136,ko04140,ko04723,ko05130,ko05167
LIPID-N-0348	PE(16:1_17:1)	GP	PE	700.495	701.5	[M-H]-	C38H72NO8P	1047300	1019700	736500	763350	527140	737900	734270	894010	111950	422430	157960	106680	89862	201600	187440	178810	463780	569440	446440	C00350	-	52924225	-	-	-	ko00563,ko00564,ko01100,ko04136,ko04140,ko04723,ko05130,ko05167
LIPID-N-0349	PE(18:1_16:1)	GP	PE	714.507	715.515	[M-H]-	C39H74NO8P	16632000	19602000	15411000	15375000	11465000	15945000	17373000	21303000	3192900	9097400	2607600	2385800	2401900	5068200	2489700	3066900	11081000	11315000	9929800	C00350	HMDB0009023	53479622	-	-	-	ko00563,ko00564,ko01100,ko04136,ko04140,ko04723,ko05130,ko05167
LIPID-N-0350	PE(18:2_16:0)	GP	PE	714.507	715.515	[M-H]-	C39H74NO8P	2465100	2053600	1544400	2211200	1662200	1856900	2670800	2255800	884660	1342700	1062900	815660	982380	1115600	1125300	1027000	1530400	1434900	1732200	C00350	HMDB0009088	52924895	-	-	-	ko00563,ko00564,ko01100,ko04136,ko04140,ko04723,ko05130,ko05167
LIPID-N-0351	PE(17:1_18:1)	GP	PE	728.521	729.531	[M-H]-	C40H76NO8P	1215900	1491500	1467300	1303700	951950	1492000	1534000	1566700	551490	970780	513390	381590	481190	648800	547730	531930	980740	996930	812730	C00350	-	52924273	-	-	-	ko00563,ko00564,ko01100,ko04136,ko04140,ko04723,ko05130,ko05167
LIPID-N-0352	PE(18:1_18:1)	GP	PE	742.539	743.547	[M-H]-	C41H78NO8P	26452000	42305000	38993000	41734000	31605000	43783000	36660000	46609000	13761000	25327000	14441000	12640000	13672000	19508000	13579000	15480000	27403000	30460000	28548000	C00350	HMDB0009025	53479624	-	-	-	ko00563,ko00564,ko01100,ko04136,ko04140,ko04723,ko05130,ko05167
LIPID-N-0353	PE(18:0_18:2)	GP	PE	742.539	743.547	[M-H]-	C41H78NO8P	4666700	2275100	2799900	2620500	2150900	2866000	3713600	3096500	2261000	3370700	2868800	2284200	2398800	3156100	3165700	2720600	2760200	3302100	3180100	C00350	HMDB0008994	9546749	-	-	-	ko00563,ko00564,ko01100,ko04136,ko04140,ko04723,ko05130,ko05167
LIPID-N-0354	PE(20:2_16:0)	GP	PE	742.539	743.547	[M-H]-	C41H78NO8P	281260	225790	358030	232420	196080	235230	253700	377330	58567	122980	95615	61774	74488	108480	83081	95975	182130	182820	200090	C00350	HMDB0009286	52924578	-	-	-	ko00563,ko00564,ko01100,ko04136,ko04140,ko04723,ko05130,ko05167
LIPID-N-0358	PE(20:1_18:1)	GP	PE	770.57	771.578	[M-H]-	C43H82NO8P	474610	700520	718930	839850	537900	743990	752510	876770	272050	565740	230800	213770	197650	374970	188430	263950	457970	586160	492520	C00350	HMDB0009256	53479718	-	-	-	ko00563,ko00564,ko01100,ko04136,ko04140,ko04723,ko05130,ko05167
LIPID-N-0359	PE(22:2_18:0)	GP	PE	798.601	799.609	[M-H]-	C45H86NO8P	74599	69293	91304	97463	63288	90819	55525	91571	36686	98537	20766	22140	25691	65193	29057	32354	74632	64020	70286	C00350	HMDB0009489	52924725	-	-	-	ko00563,ko00564,ko01100,ko04136,ko04140,ko04723,ko05130,ko05167
LIPID-N-0362	PE(18:1_22:1)	GP	PE	798.601	799.609	[M-H]-	C45H86NO8P	166740	188090	189120	201990	151580	188360	161600	221280	48718	108410	33718	31582	34079	75012	34509	35305	127410	115490	117190	C00350	-	52924725	-	-	-	ko00563,ko00564,ko01100,ko04136,ko04140,ko04723,ko05130,ko05167
LIPID-N-0363	PE(18:1_24:1)	GP	PE	826.633	827.64	[M-H]-	C47H90NO8P	128510	136210	179870	175860	132540	169050	154960	193870	40456	86225	36624	34525	32099	79475	33305	34609	96688	94079	108570	C00350	HMDB0009527	53479865	-	-	-	ko00563,ko00564,ko01100,ko04136,ko04140,ko04723,ko05130,ko05167
LIPID-N-0365	PE(18:3_16:0)	GP	PE	712.492	713.5	[M-H]-	C39H72NO8P	683250	736980	629790	696420	451090	659150	644520	791590	86366	162110	98232	65498	86503	121760	116910	100440	321900	367140	361150	C00350	HMDB0009154	9546752	-	-	-	ko00563,ko00564,ko01100,ko04136,ko04140,ko04723,ko05130,ko05167
LIPID-N-0366	PE(16:1_18:2)	GP	PE	712.492	713.5	[M-H]-	C39H72NO8P	1526400	1670900	1064700	1164900	878250	1117100	1201900	1405500	231800	577650	282750	224050	217270	332070	289950	268760	726740	734150	742480	C00350	HMDB0008961	52924917	-	-	-	ko00563,ko00564,ko01100,ko04136,ko04140,ko04723,ko05130,ko05167
LIPID-N-0367	PE(17:1_18:2)	GP	PE	726.511	727.515	[M-H]-	C40H74NO8P	212500	154100	114560	88877	137210	141930	169110	103680	79498	125140	63108	60216	82481	54408	89748	83533	105350	122840	119720	C00350	-	52924274	-	-	-	ko00563,ko00564,ko01100,ko04136,ko04140,ko04723,ko05130,ko05167
LIPID-N-0368	PE(18:1_18:2)	GP	PE	740.523	741.531	[M-H]-	C41H76NO8P	4304100	4468700	3192200	3786600	3167600	3058800	5266000	3476000	1923300	3464000	2101400	1280500	1616700	2012000	2082500	1991400	3406600	2733400	2301000	C00350	HMDB0009060	9546753	-	74977	-	ko00563,ko00564,ko01100,ko04136,ko04140,ko04723,ko05130,ko05167
LIPID-N-0372	PE(20:3_18:0)	GP	PE	768.554	769.562	[M-H]-	C43H80NO8P	591990	536760	711890	539960	600350	616870	812080	769070	781480	1000300	961670	982200	917430	604800	1052400	1090400	817410	900670	858360	C00350	HMDB0009121	52924386	-	-	-	ko00563,ko00564,ko01100,ko04136,ko04140,ko04723,ko05130,ko05167
LIPID-N-0379	PE(18:0_24:3)	GP	PE	824.617	825.625	[M-H]-	C47H88NO8P	40724	55792	57529	55854	48712	56677	44688	59549	56555	73734	52914	46006	48337	64826	46360	58030	60434	58734	59045	C00350	HMDB0009264	52924562	-	-	-	ko00563,ko00564,ko01100,ko04136,ko04140,ko04723,ko05130,ko05167
LIPID-N-0380	PE(20:4_14:0)	GP	PE	710.476	711.484	[M-H]-	C39H70NO8P	173170	160340	143090	168630	121720	117440	203260	168940	97431	100240	128440	105900	96231	110440	151690	116790	152980	109340	154510	C00350	HMDB0009382	52924636	-	-	-	ko00563,ko00564,ko01100,ko04136,ko04140,ko04723,ko05130,ko05167
LIPID-N-0381	PE(18:3_16:1)	GP	PE	710.476	711.484	[M-H]-	C39H70NO8P	216560	326630	184140	161770	115240	170230	156390	225550	16084	44513	22304	13035	12026	20869	24599	15093	89826	75272	94183	C00350	HMDB0009122	52924387	-	-	-	ko00563,ko00564,ko01100,ko04136,ko04140,ko04723,ko05130,ko05167
LIPID-N-0382	PE(18:2_18:2)	GP	PE	738.507	739.515	[M-H]-	C41H74NO8P	625910	289190	196530	187090	129780	188730	198490	229900	55269	142030	62585	54378	75359	69001	86864	101620	152750	152360	129770	C00350	HMDB0005350	9546812	20707-71-5	84846	-	ko00563,ko00564,ko01100,ko04136,ko04140,ko04723,ko05130,ko05167
LIPID-N-0383	PE(16:0_20:4)	GP	PE	738.507	739.515	[M-H]-	C41H74NO8P	7405300	6464900	6881200	7275300	5298800	6702000	9604300	8190800	6689600	6238700	7207300	6377800	7271400	5814900	9168300	7632700	7380200	7218100	7075500	C00350	HMDB0008937	9546800	-	73009	-	ko00563,ko00564,ko01100,ko04136,ko04140,ko04723,ko05130,ko05167
LIPID-N-0384	PE(18:3_18:1)	GP	PE	738.507	739.515	[M-H]-	C41H74NO8P	1351500	1506300	1000600	1026400	705780	1031300	1017300	1311900	207920	418220	187920	151090	171880	274020	225850	195450	635160	620090	620920	C00350	HMDB0009124	53479673	-	-	-	ko00563,ko00564,ko01100,ko04136,ko04140,ko04723,ko05130,ko05167
LIPID-N-0386	PE(17:0_20:4)	GP	PE	752.524	753.531	[M-H]-	C42H76NO8P	691980	610040	661270	597850	682550	591420	1107400	810770	1200100	964750	1430600	1057200	1232500	731950	2001500	1424200	996370	1093400	1101900	C00350	-	5283493	-	-	-	ko00563,ko00564,ko01100,ko04136,ko04140,ko04723,ko05130,ko05167
LIPID-N-0387	PE(20:4_18:0)	GP	PE	766.539	767.547	[M-H]-	C43H78NO8P	7256000	6030200	6946300	7417600	6237100	6698900	10009000	7675200	9891900	9219900	11812000	10612000	10377000	7990100	13138000	10772000	9553400	9554000	8867400	C00350	HMDB0009387	52924644	-	-	-	ko00563,ko00564,ko01100,ko04136,ko04140,ko04723,ko05130,ko05167
LIPID-N-0388	PE(18:1_20:3)	GP	PE	766.539	767.547	[M-H]-	C43H78NO8P	334630	570130	448910	403780	693440	760870	457230	462530	568630	1091500	775600	855750	734210	814610	935650	967250	517420	384290	557650	C00350	HMDB0009034	53479633	-	-	-	ko00563,ko00564,ko01100,ko04136,ko04140,ko04723,ko05130,ko05167
LIPID-N-0389	PE(16:0_22:4)	GP	PE	766.539	767.547	[M-H]-	C43H78NO8P	5788800	2210700	2363800	2856900	1739800	2466700	2788700	2947600	1725600	1194400	1611800	1172400	1572700	1189900	2408800	1572100	2401500	2296600	2068100	C00350	HMDB0008943	9546817	-	84549	-	ko00563,ko00564,ko01100,ko04136,ko04140,ko04723,ko05130,ko05167
LIPID-N-0392	PE(18:0_22:4)	GP	PE	794.57	795.578	[M-H]-	C45H82NO8P	3775400	2025800	2566000	2541000	2005100	2490500	2714400	2521500	1854900	1567400	2310100	1700900	1940900	1471100	2855700	1915800	2286100	2183100	2248500	C00350	HMDB0009009	52924901	-	74484	-	ko00563,ko00564,ko01100,ko04136,ko04140,ko04723,ko05130,ko05167
LIPID-N-0393	PE(20:4_20:0)	GP	PE	794.57	795.578	[M-H]-	C45H82NO8P	30604	33034	32834	47280	30646	31928	55416	49796	17854	18520	19416	22012	25022	24947	23494	20043	24177	33782	40262	C00350	HMDB0009394	52924652	-	-	-	ko00563,ko00564,ko01100,ko04136,ko04140,ko04723,ko05130,ko05167
LIPID-N-0396	PE(16:1_20:4)	GP	PE	736.492	737.5	[M-H]-	C41H72NO8P	2044600	2399200	1602100	1667800	1469300	1709600	2727700	2186700	1113000	1298500	1244800	949680	1042200	976450	1343700	1185200	1432900	1513500	1538200	C00350	HMDB0008970	52924915	-	-	-	ko00563,ko00564,ko01100,ko04136,ko04140,ko04723,ko05130,ko05167
LIPID-N-0397	PE(16:0_20:5)	GP	PE	736.492	737.5	[M-H]-	C41H72NO8P	167940	389280	389800	455190	323880	448470	647500	513850	282860	411560	452910	291710	315720	320960	330110	411830	373450	367250	373990	C00350	HMDB0008939	52924919	-	-	-	ko00563,ko00564,ko01100,ko04136,ko04140,ko04723,ko05130,ko05167
LIPID-N-0398	PE(17:0_20:5)	GP	PE	750.507	751.515	[M-H]-	C42H74NO8P	17027	22413	50357	43085	44911	37859	76307	27786	52054	53819	53616	43127	45982	23708	67540	40471	32060	52574	53672	C00350	-	52924256	-	-	-	ko00563,ko00564,ko01100,ko04136,ko04140,ko04723,ko05130,ko05167
LIPID-N-0399	PE(18:1_20:4)	GP	PE	764.523	765.531	[M-H]-	C43H76NO8P	798300	799780	713440	837630	620610	778030	891310	781650	696640	661240	695130	567120	604160	492520	672190	636330	696690	655620	732100	C00350	HMDB0009036	53479635	-	-	-	ko00563,ko00564,ko01100,ko04136,ko04140,ko04723,ko05130,ko05167
LIPID-N-0400	PE(18:0_20:5)	GP	PE	764.523	765.531	[M-H]-	C43H76NO8P	352100	623380	708200	774880	621680	746750	1049000	821920	1199500	1275400	1271000	943980	958870	1119400	1107400	993070	991220	914830	1012600	C00350	HMDB0009453	52924674	-	-	-	ko00563,ko00564,ko01100,ko04136,ko04140,ko04723,ko05130,ko05167
LIPID-N-0401	PE(16:0_22:5)	GP	PE	764.523	765.531	[M-H]-	C43H76NO8P	2458500	1559800	1943200	1791700	1316300	1750900	2290800	2202200	2560200	2285000	2823100	2107300	2526900	2272800	2926200	2759600	2266100	2317700	2296100	C00350	HMDB0009005	52924902	-	-	-	ko00563,ko00564,ko01100,ko04136,ko04140,ko04723,ko05130,ko05167
LIPID-N-0402	PE(17:0_22:5)	GP	PE	778.545	779.547	[M-H]-	C44H78NO8P	237060	186050	132220	180310	123010	199010	196190	160580	308910	370850	406870	320640	310370	299200	424060	374370	306430	262440	275550	C00350	-	-	-	-	-	ko00563,ko00564,ko01100,ko04136,ko04140,ko04723,ko05130,ko05167
LIPID-N-0403	PE(18:0_22:5)	GP	PE	792.554	793.562	[M-H]-	C45H80NO8P	3606700	2849600	3379500	3306500	2876000	2999600	4371700	3669900	5276500	4733400	6306500	5016500	5043800	4574700	6341500	5709200	4303800	4567000	4496400	C00350	HMDB0009586	53479897	-	-	-	ko00563,ko00564,ko01100,ko04136,ko04140,ko04723,ko05130,ko05167
LIPID-N-0404	PE(18:0_24:5)	GP	PE	820.586	821.593	[M-H]-	C47H84NO8P	1446.8	4631.3	18276	7592.5	8040.5	15370	20994	17624	11716	14088	5623.2	14772	15899	9282.8	10567	9488.4	9815.2	6954.6	12412	C00350	HMDB0009593	52924823	-	-	-	ko00563,ko00564,ko01100,ko04136,ko04140,ko04723,ko05130,ko05167
LIPID-N-0407	PE(14:0_22:6)	GP	PE	734.476	735.484	[M-H]-	C41H70NO8P	45525	50055	58979	65899	32990	53782	63637	58460	56797	54394	75839	68598	54959	53814	75274	69520	71650	53288	70773	C00350	HMDB0008847	52924936	-	-	-	ko00563,ko00564,ko01100,ko04136,ko04140,ko04723,ko05130,ko05167
LIPID-N-0409	PE(20:5_16:1)	GP	PE	734.476	735.484	[M-H]-	C41H70NO8P	82653	157950	118350	107020	105020	123590	170350	127820	53496	117710	74255	43009	46433	92425	62484	43318	107110	103210	102030	C00350	HMDB0009452	52924670	-	-	-	ko00563,ko00564,ko01100,ko04136,ko04140,ko04723,ko05130,ko05167
LIPID-N-0411	PE(15:0_22:6)	GP	PE	748.493	749.5	[M-H]-	C42H72NO8P	18343	20103	15587	17091	13374	19828	34089	20416	38077	30335	64629	55450	62837	41342	54626	45043	33540	33550	46357	C00350	HMDB0008913	52924176	-	-	-	ko00563,ko00564,ko01100,ko04136,ko04140,ko04723,ko05130,ko05167
LIPID-N-0412	PE(20:5_18:1)	GP	PE	762.507	763.515	[M-H]-	C43H74NO8P	576520	898020	901640	1045800	753100	924570	1234100	994340	830540	1242800	683160	656560	674270	894050	668340	882660	820120	896340	870250	C00350	HMDB0009454	53479832	-	-	-	ko00563,ko00564,ko01100,ko04136,ko04140,ko04723,ko05130,ko05167
LIPID-N-0413	PE(22:6_16:0)	GP	PE	762.507	763.515	[M-H]-	C43H74NO8P	3729700	3470100	3910000	4322600	3269800	3738700	5740600	3988900	5924000	4651900	6775000	5037500	6676500	5168700	6713100	6645800	5240500	5222300	5363800	C00350	HMDB0009682	52924862	-	-	-	ko00563,ko00564,ko01100,ko04136,ko04140,ko04723,ko05130,ko05167
LIPID-N-0414	PE(17:0_22:6)	GP	PE	776.52	777.531	[M-H]-	C44H76NO8P	71163	80467	65812	99127	88553	47434	137390	81707	153760	176200	263920	172910	225360	136490	302450	183260	152480	141400	141270	C00350	-	52924909	-	-	-	ko00563,ko00564,ko01100,ko04136,ko04140,ko04723,ko05130,ko05167
LIPID-N-0415	PE(22:6_18:0)	GP	PE	790.539	791.547	[M-H]-	C45H78NO8P	4319000	4527000	6088000	5530800	5066900	6023000	7165600	6329200	8512100	7045700	9998800	7401600	8364600	6643400	9421500	9171500	7308100	7073500	6001400	C00350	HMDB0009012	9546798	-	78266	-	ko00563,ko00564,ko01100,ko04136,ko04140,ko04723,ko05130,ko05167
LIPID-N-0416	PE(18:1_22:5)	GP	PE	790.539	791.547	[M-H]-	C45H78NO8P	2740200	2465500	2515700	2605000	1713200	2197100	2894300	2606300	2838600	3094300	2836300	2621300	2847600	2727700	2658700	3151700	2827300	2865000	2725100	C00350	HMDB0009684	52924843	-	-	-	ko00563,ko00564,ko01100,ko04136,ko04140,ko04723,ko05130,ko05167
LIPID-N-0421	PE(20:4_22:2)	GP	PE	818.57	819.578	[M-H]-	C47H82NO8P	276230	220720	201540	228440	180480	267080	238860	219170	189780	152640	188670	147120	126930	131670	225240	136250	204810	182300	171090	C00350	HMDB0009404	52924660	-	-	-	ko00563,ko00564,ko01100,ko04136,ko04140,ko04723,ko05130,ko05167
LIPID-N-0423	PE(16:1_22:6)	GP	PE	760.492	761.5	[M-H]-	C43H72NO8P	494220	528150	452300	438540	441570	431160	607800	530730	339010	388350	455760	402790	400760	288500	472890	515580	451420	435240	454770	C00350	HMDB0008979	52924914	-	-	-	ko00563,ko00564,ko01100,ko04136,ko04140,ko04723,ko05130,ko05167
LIPID-N-0425	PE(17:1_22:6)	GP	PE	774.506	775.515	[M-H]-	C44H74NO8P	39540	22931	21671	33093	31860	59010	79100	37573	61527	56916	124100	94223	94415	61492	115720	75060	37580	76401	55452	C00350	-	52924291	-	-	-	ko00563,ko00564,ko01100,ko04136,ko04140,ko04723,ko05130,ko05167
LIPID-N-0426	PE(22:6_18:1)	GP	PE	788.523	789.531	[M-H]-	C45H76NO8P	3582500	4717500	4346800	4302800	3435500	3699900	5332500	4709100	4612800	5066700	5556200	4645200	4446200	3782100	5207400	5135900	4686700	4383200	4943100	C00350	HMDB0009685	53479975	-	-	-	ko00563,ko00564,ko01100,ko04136,ko04140,ko04723,ko05130,ko05167
LIPID-N-0428	PE(22:6_20:1)	GP	PE	816.554	817.562	[M-H]-	C47H80NO8P	38778	46222	41196	63423	42594	52582	71134	65505	63546	67986	52105	40169	52577	61601	41742	71719	63444	68102	56197	C00350	HMDB0009692	52924852	-	-	-	ko00563,ko00564,ko01100,ko04136,ko04140,ko04723,ko05130,ko05167
LIPID-N-0430	PE(22:6_18:2)	GP	PE	786.507	787.515	[M-H]-	C45H74NO8P	67213	55719	59119	83773	41766	51075	94783	57498	69399	67933	75794	65224	63892	49304	62791	60148	66162	73210	57754	C00350	HMDB0009687	52924845	-	-	-	ko00563,ko00564,ko01100,ko04136,ko04140,ko04723,ko05130,ko05167
LIPID-N-0432	PG(16:0_16:0)	GP	PG	721.51	722.51	[M-H]-	C38H75O10P	120590	129650	186940	158010	126750	150680	170880	138650	306580	313690	324030	305950	411780	179920	472070	420690	291300	310620	216520	-	HMDB0010570	446440	-	73205	-	--
LIPID-N-0433	PG(18:0_16:0)	GP	PG	749.541	750.541	[M-H]-	C40H79O10P	8385.9	6527.6	19917	16876	41263	36648	62232	21693	148060	113940	141670	87957	143220	70589	125260	180380	64966	83367	79159	-	HMDB0010600	52927153	-	73207	-	--
LIPID-N-0435	PG(18:0_18:0)	GP	PG	777.577	778.572	[M-H]-	C42H83O10P	20460	50986	58634	55927	73559	74502	109450	57615	241980	140980	243180	207490	302890	123130	185030	285840	155720	179350	129190	-	HMDB0010602	24779552	-	-	-	--
LIPID-N-0436	PG(16:0_16:1)	GP	PG	719.494	720.494	[M-H]-	C38H73O10P	68921	117000	111850	106340	71058	75684	156760	131010	65461	118870	65983	52952	78288	73404	99936	72985	94122	91240	83362	-	HMDB0010571	52927174	-	-	-	--
LIPID-N-0437	PG(18:1_14:0)	GP	PG	719.494	720.494	[M-H]-	C38H73O10P	53553	53441	72796	60786	43042	70549	63780	74669	65340	58220	82103	82237	79954	57577	82114	74204	80559	56265	67110	-	-	460605	-	-	-	--
LIPID-N-0438	PG(16:0_18:1)	GP	PG	747.525	748.525	[M-H]-	C40H77O10P	2623700	3244700	3642700	3670300	3053400	3504000	5467700	3796500	7463300	5437700	8672400	7055500	10866000	5520100	7226800	8773300	6033500	5714900	6271600	-	-	5283509	-	-	-	--
LIPID-N-0440	PG(18:0_18:1)	GP	PG	775.557	776.557	[M-H]-	C42H81O10P	725600	1129700	1318800	1472200	1384300	1612600	2004100	1503600	2395600	2691300	2439700	2088000	2637100	1761800	2006100	2471100	1905500	2112900	1744900	-	HMDB0010604	24779551	-	73242	-	--
LIPID-N-0441	PG(16:1_16:1)	GP	PG	717.478	718.478	[M-H]-	C38H71O10P	221130	270490	231230	191600	159270	208450	215650	292880	42139	120070	47651	49462	40418	40225	61326	57582	138670	130260	131810	-	HMDB0010586	52927230	-	-	-	--
LIPID-N-0442	PG(18:1_16:1)	GP	PG	745.51	746.51	[M-H]-	C40H75O10P	1521100	3922700	2861600	2637400	2177400	3116000	3212000	3151300	2192000	4866600	1231200	1349600	1410500	3532000	1840600	1509400	2589200	2867800	2663500	-	HMDB0010631	52927146	-	89398	-	--
LIPID-N-0444	PG(18:2_16:0)	GP	PG	745.51	746.51	[M-H]-	C40H75O10P	58659	17172	14864	19925	23661	33283	52272	22334	63854	53108	108530	42210	80136	32477	67611	87269	33780	28500	53364	-	HMDB0010645	52927142	-	89351	-	--
LIPID-N-0445	PG(17:1_18:1)	GP	PG	759.514	760.525	[M-H]-	C41H77O10P	109700	184650	181130	178800	189390	215870	233830	243440	268350	311590	259300	135600	293110	243140	344610	272330	197030	221800	207790	-	-	-	-	-	-	--
LIPID-N-0446	PG(18:1_18:1)	GP	PG	773.541	774.541	[M-H]-	C42H79O10P	1249400	2257800	1841500	2374500	2117500	2093900	4550600	894390	8813800	6379100	11254000	8556000	12107000	6145500	7583900	9993900	5528700	5294300	6276200	-	-	460605	-	-	-	--
LIPID-N-0447	PG(18:0_18:2)	GP	PG	773.541	774.541	[M-H]-	C42H79O10P	79120	29398	36432	28486	36548	40685	66081	19678	118170	98928	177220	116610	177560	118130	163270	183120	106230	110410	114640	-	HMDB0010605	52927245	-	89266	-	--
LIPID-N-0449	PG(20:1_18:1)	GP	PG	801.572	802.572	[M-H]-	C44H83O10P	847070	854610	936710	1082200	745750	929540	807430	1200900	452160	472270	553020	507500	502970	440430	607030	509250	736490	705490	672830	-	-	52926805	-	-	-	--
LIPID-N-0450	PG(18:2_16:1)	GP	PG	743.494	744.494	[M-H]-	C40H73O10P	27669	33350	25068	3377.1	22546	23962	13896	9929.1	25082	29612	27428	31677	24653	6423.4	42853	48299	25063	30038	37401	-	HMDB0010646	52926611	-	-	-	--
LIPID-N-0451	PG(18:2_18:1)	GP	PG	771.525	772.525	[M-H]-	C42H77O10P	2566800	3016100	2604800	2509700	1863700	2571700	2359200	2693100	1946900	3584900	1372500	1279300	1319700	2412900	2039500	1487800	2180600	2223800	2105500	-	HMDB0010649	52926615	-	89348	-	--
LIPID-N-0453	PG(18:2_18:2)	GP	PG	769.51	770.51	[M-H]-	C42H75O10P	404650	244680	211070	255450	125670	214530	276070	252400	220360	244670	208010	163920	206500	224900	349800	178670	273840	245310	229630	-	HMDB0010650	52927219	-	89361	-	--
LIPID-N-0454	PG(16:0_20:4)	GP	PG	769.51	770.51	[M-H]-	C42H75O10P	26138	12796	14100	12720	16240	16674	24544	23784	56093	52086	124820	61618	106360	25709	99756	95107	51944	66315	55462	-	HMDB0010580	24779550	-	84526	-	--
LIPID-N-0455	PG(18:0_20:4)	GP	PG	797.541	798.541	[M-H]-	C44H79O10P	50384	59718	29038	35735	56226	45214	61983	51225	144880	102770	211510	205390	279800	106590	150710	305180	132960	135960	127360	-	HMDB0010610	24779553	-	75646	-	--
LIPID-N-0456	PG(18:1_20:3)	GP	PG	797.541	798.541	[M-H]-	C44H79O10P	56408	131490	143790	133130	107420	113910	63269	38825	436350	379660	399530	204600	562950	280920	329790	425820	214340	291900	249000	-	HMDB0010639	52926600	-	89394	-	--
LIPID-N-0457	PG(18:2_18:3)	GP	PG	767.494	768.494	[M-H]-	C42H73O10P	106380	19592	22724	31078	24332	32102	38320	30468	33268	35394	36793	37555	32748	36333	62275	42763	42151	41524	43006	-	HMDB0010651	52926616	-	89378	-	--
LIPID-N-0458	PG(16:1_20:4)	GP	PG	767.494	768.494	[M-H]-	C42H73O10P	147220	80544	71600	79552	89872	106810	168840	105980	189120	215710	215620	180270	173090	176890	301140	182000	168210	169480	182860	-	HMDB0010595	52927164	-	89072	-	--
LIPID-N-0459	PG(18:1_20:4)	GP	PG	795.525	796.525	[M-H]-	C44H77O10P	532890	312580	350780	346290	350780	416550	505780	384340	1313700	1042300	933040	750130	1013400	797570	1681400	942460	849580	688400	644590	-	HMDB0010640	52927144	-	89357	-	--
LIPID-N-0460	PG(18:1_20:5)	GP	PG	793.51	794.51	[M-H]-	C44H75O10P	64903	113660	157740	127790	166680	151690	254410	150730	700760	673770	583650	621360	684640	481850	845370	630180	447540	468330	448340	-	-	52927143	-	-	-	--
LIPID-N-0461	PG(16:0_22:6)	GP	PG	793.51	794.51	[M-H]-	C44H75O10P	35209	82281	110770	115970	130080	107280	196690	128110	330870	326990	406250	305370	345090	389030	504190	411600	254380	250390	276950	-	HMDB0010584	52926307	-	89088	-	--
LIPID-N-0462	PG(18:0_22:6)	GP	PG	821.541	822.541	[M-H]-	C46H79O10P	15761	60658	60715	72853	72710	47720	89428	72777	238180	231370	161570	120190	91201	175490	162550	195030	127600	116490	121350	-	-	52926846	-	-	-	--
LIPID-N-0463	PG(18:1_22:5)	GP	PG	821.541	822.541	[M-H]-	C46H79O10P	117440	384490	560800	435570	671000	673110	815190	406970	2526500	2512300	1939100	1917000	2043500	2194700	2388200	1895100	1462900	1553400	1702000	-	-	-	-	-	-	--
LIPID-N-0464	PG(16:1_22:6)	GP	PG	791.486	792.494	[M-H]-	C44H73O10P	88373	143670	166100	168880	174220	228010	331860	210940	294370	406900	424710	346390	354040	392800	423140	363090	354440	320270	310540	-	HMDB0010599	52927163	-	-	-	--
LIPID-N-0465	PG(18:1_22:6)	GP	PG	819.525	820.525	[M-H]-	C46H77O10P	133860	302770	384960	375810	501670	541130	604300	445360	1315900	1277300	1302400	1159400	1118200	1076600	1303600	1191700	884280	865330	894860	-	HMDB0010644	52926308	-	89352	-	--
LIPID-N-0466	PG(18:2_22:6)	GP	PG	817.51	818.51	[M-H]-	C46H75O10P	49038	45133	50168	47256	71842	64597	94393	60573	200330	194480	250580	214250	223500	181780	282810	243020	158830	148600	164740	-	HMDB0010659	52926310	-	89365	-	--
LIPID-N-0467	PG(20:2_22:6)	GP	PG	845.51	846.541	[M-H]-	C48H79O10P	60160	168280	183070	180330	206890	230780	260700	198860	680400	679500	430130	500160	543680	581170	453350	563800	389500	390100	401610	-	-	52926853	-	-	-	--
LIPID-N-0468	PG(20:3_22:6)	GP	PG	843.513	844.525	[M-H]-	C48H77O10P	8084.1	34574	32115	28350	50066	48734	69433	39501	217380	163950	185870	211650	197670	155920	230830	199210	127180	135170	129150	-	-	52926884	-	-	-	--
LIPID-N-0469	PI(16:0_18:0)	GP	PI	837.557	838.557	[M-H]-	C43H83O13P	62900	55991	125700	101040	57064	110430	57839	152990	15576	45013	71040	54839	46788	55820	48130	34817	81587	76888	70535	-	HMDB0009781	52928331	-	-	-	--
LIPID-N-0471	PI(18:0_18:0)	GP	PI	865.588	866.588	[M-H]-	C45H87O13P	142220	179260	230380	284640	145440	226200	178380	273230	105250	160680	97583	103900	107860	186650	63943	120710	185460	178050	125710	-	HMDB0009808	42607490	-	88556	-	--
LIPID-N-0474	PI(15:0_16:1)	GP	PI	793.495	794.495	[M-H]-	C40H75O13P	39626	56568	61223	37089	70771	75607	142630	44794	268370	268520	213850	177480	187250	284400	235400	224870	165440	179120	151050	-	-	52927626	-	-	-	--
LIPID-N-0475	PI(16:0_16:1)	GP	PI	807.51	808.51	[M-H]-	C41H77O13P	244680	227600	285240	245560	216270	245460	265990	331210	137170	225370	304410	198700	209830	226530	285680	220230	211700	256000	245150	-	HMDB0009779	52928334	-	88396	-	--
LIPID-N-0478	PI(16:0_18:1)	GP	PI	835.541	836.541	[M-H]-	C43H81O13P	933090	1072100	1645900	1590000	1074500	1275500	1179700	1819300	450100	713580	790930	714640	559540	888510	824590	798080	1034800	1076000	929550	-	HMDB0009782	53480051	-	88392	-	--
LIPID-N-0479	PI(18:0_17:1)	GP	PI	849.549	850.557	[M-H]-	C44H83O13P	18195	27769	54346	55986	15611	54843	67159	53944	50816	71369	42559	56975	43780	62062	60602	68700	63029	60902	64853	-	-	52927734	-	-	-	--
LIPID-N-0480	PI(17:0_18:1)	GP	PI	849.549	850.557	[M-H]-	C44H83O13P	312880	335420	394710	331950	263820	353910	380060	507920	271430	196180	319180	252650	242930	231700	231410	275730	332360	390370	257350	-	-	52927748	-	-	-	--
LIPID-N-0482	PI(18:0_18:1)	GP	PI	863.573	864.573	[M-H]-	C45H85O13P	1608900	2403100	3254700	3547700	2193200	2872800	2533600	3499900	1155700	2104700	1671200	1630400	1312900	2220300	1136100	1825600	2218500	2550800	2118000	-	-	52928410	-	-	-	--
LIPID-N-0484	PI(18:0_19:1)	GP	PI	877.581	892.604	[M-H]-	C47H89O13P	74914	53549	58097	51875	38799	68733	81024	78658	95206	64708	113080	98564	107240	71201	126150	91939	89086	79176	78876	-	-	52927739	-	-	-	--
LIPID-N-0488	PI(16:1_17:1)	GP	PI	819.502	820.51	[M-H]-	C42H77O13P	4037	20995	12511	11049	7089.3	7719	17320	17174	3701	21541	2790.1	4889.7	11414	4891.9	15842	7361	12802	8634.8	10542	-	-	52927630	-	-	-	--
LIPID-N-0489	PI(13:0_20:2)	GP	PI	819.502	820.51	[M-H]-	C42H77O13P	1976.9	4058.7	8695.6	6409.7	8466.4	7566.9	10636	3667.9	48898	26174	28936	21665	25928	20229	43296	24674	20905	19757	18629	-	-	52927505	-	-	-	--
LIPID-N-0490	PI(18:2_16:0)	GP	PI	833.526	834.526	[M-H]-	C43H79O13P	118430	91660	98080	86986	60652	78810	79518	103700	23129	56482	48364	45912	42699	40315	63607	47495	90695	62848	83838	-	HMDB0009846	52928300	-	88640	-	--
LIPID-N-0491	PI(16:1_18:1)	GP	PI	833.526	834.526	[M-H]-	C43H79O13P	902300	891050	1013400	886330	705870	879520	854350	1213100	356540	1059900	542760	378730	380260	706260	433150	447720	650630	818760	713500	-	HMDB0009801	52928326	-	88562	-	--
LIPID-N-0493	PI(17:1_18:1)	GP	PI	847.534	848.541	[M-H]-	C44H81O13P	39389	100540	106440	132120	95737	105850	155280	156370	49517	160570	125950	101220	72161	127030	121520	123630	118250	110330	126490	-	-	52927680	-	-	-	--
LIPID-N-0495	PI(18:0_18:2)	GP	PI	861.557	862.557	[M-H]-	C45H83O13P	1528200	582500	685690	746680	561270	753640	782270	611670	411920	620530	741320	473930	590480	634710	680640	556970	717750	760010	708670	-	HMDB0009809	52928409	-	-	-	--
LIPID-N-0496	PI(18:1_18:1)	GP	PI	861.557	862.557	[M-H]-	C45H83O13P	5473300	6420300	8751300	9378900	6160400	7328900	7382400	9391900	3023900	6404400	3781100	3234600	3165300	4848200	3584800	3929400	5288000	5552700	6218400	-	-	-	-	-	-	--
LIPID-N-0499	PI(18:0_19:2)	GP	PI	875.565	876.573	[M-H]-	C46H85O13P	152180	178260	266970	189060	160740	201790	352000	256480	324520	217070	487850	374480	358840	258790	398240	346660	242450	256120	228390	-	-	-	-	-	-	--
LIPID-N-0502	PI(18:0_20:2)	GP	PI	889.588	890.588	[M-H]-	C47H87O13P	350800	485930	582490	624460	501120	562600	434270	670540	84953	94325	34366	39904	28386	203740	36414	64737	272440	285880	235230	-	HMDB0009876	52927990	-	89148	-	--
LIPID-N-0506	PI(18:3_16:0)	GP	PI	831.51	832.51	[M-H]-	C43H77O13P	73988	72585	46316	43999	26187	45804	42475	48211	5496.2	5528	2851.8	2410.3	1483	9205	2749.9	3446.6	24994	31141	20532	-	-	52927793	-	-	-	--
LIPID-N-0508	PI(18:1_18:2)	GP	PI	859.541	860.541	[M-H]-	C45H81O13P	436740	505940	473770	559030	405530	525010	430960	640010	294520	731960	317490	305290	283340	519960	311670	385360	481460	489780	511430	-	HMDB0009838	52928384	-	88611	-	--
LIPID-N-0509	PI(16:0_20:3)	GP	PI	859.541	860.541	[M-H]-	C45H81O13P	748330	902200	1140200	1149600	789020	999610	919550	1231500	99626	191840	94438	86895	77757	201810	128720	100170	572230	537610	490930	-	HMDB0009788	52928328	-	88389	-	--
LIPID-N-0512	PI(18:1_19:2)	GP	PI	873.549	874.557	[M-H]-	C46H83O13P	104380	85132	170910	92701	113320	128250	159150	169140	96870	99458	153210	146260	133590	113090	141450	183840	116890	150590	110470	-	-	-	-	-	-	--
LIPID-N-0515	PI(18:1_20:2)	GP	PI	887.573	888.573	[M-H]-	C47H85O13P	206210	239490	356930	383690	148100	246870	172640	357720	70406	243870	76647	86803	57613	166490	46171	80287	187630	180030	219160	-	-	52927755	-	-	-	--
LIPID-N-0519	PI(18:0_22:3)	GP	PI	915.604	916.604	[M-H]-	C49H89O13P	50367	30874	38882	40157	34315	29349	59765	46880	13051	17522	39227	12530	16859	30090	34508	26118	32748	37347	30592	-	-	-	-	-	-	--
LIPID-N-0521	PI(18:2_18:2)	GP	PI	857.526	858.526	[M-H]-	C45H79O13P	20360	45206	23783	42711	29498	34570	35773	52961	31536	50415	24926	13756	17399	48082	21761	20583	31592	39268	24091	-	HMDB0009850	52928380	-	-	-	--
LIPID-N-0522	PI(16:0_20:4)	GP	PI	857.526	858.526	[M-H]-	C45H79O13P	394400	271960	297670	327970	324920	328020	544980	418710	266870	234510	379270	258910	288230	191150	571940	305830	344230	341250	371120	-	HMDB0009789	52928411	-	-	-	--
LIPID-N-0523	PI(17:0_20.4)	GP	PI	871.534	872.541	[M-H]-	C46H81O13P	169700	90295	161740	156990	172460	144910	232170	176880	257980	197620	318560	263530	305540	158100	424440	250400	211170	226020	184400	-	-	9547141	-	-	-	--
LIPID-N-0524	PI(18:0_20:4)	GP	PI	885.557	886.557	[M-H]-	C47H83O13P	8429700	3654100	6030400	5680800	5367800	5615800	8259000	6280200	6182000	4669800	8543900	6448100	7867500	3705800	9885200	7140800	6774800	6521900	5788300	-	HMDB0009815	42607491	-	-	-	--
LIPID-N-0525	PI(20:3_18:1)	GP	PI	885.557	886.557	[M-H]-	C47H83O13P	1549500	2018800	2597200	2362200	1666000	2171600	1921600	2465800	607150	1284500	356770	418830	392590	887480	365960	497860	1313600	1544700	1058200	-	HMDB0009881	53480095	-	89131	-	--
LIPID-N-0529	PI(18:0_22:4)	GP	PI	913.588	914.588	[M-H]-	C49H87O13P	374110	208940	342300	266360	292870	298640	469100	326110	145530	168990	254620	154560	185470	182000	225060	222290	243120	266400	265870	-	HMDB0009817	53480065	-	88573	-	--
LIPID-N-0533	PI(20:4_16:1)	GP	PI	855.51	856.51	[M-H]-	C45H77O13P	27735	10547	14968	18365	10985	12411	30890	22254	16032	15021	27427	20400	23134	14498	31862	26408	18962	23019	24595	-	-	52928047	-	-	-	--
LIPID-N-0538	PI(20:4_18:1)	GP	PI	883.541	884.541	[M-H]-	C47H81O13P	856720	557690	691920	693930	664650	695080	1103300	796860	915350	868690	1282300	920770	1125400	641150	1379000	1151600	972510	834580	981640	-	HMDB0009895	53480102	-	89128	-	--
LIPID-N-0539	PI(18:0_20:5)	GP	PI	883.541	884.541	[M-H]-	C47H81O13P	27715	28695	21908	49420	32744	58470	55843	56218	55271	52835	92108	61701	91978	68712	81012	68264	62438	28172	72684	-	-	52928081	-	-	-	--
LIPID-N-0541	PI(18:1_22:4)	GP	PI	911.573	912.573	[M-H]-	C49H85O13P	195520	109330	157530	146030	154900	164010	207210	188150	101260	146720	178030	106220	133310	109190	162380	118180	130690	161370	170460	-	-	52927760	-	-	-	--
LIPID-N-0543	PI(20:4_20:1)	GP	PI	911.573	912.573	[M-H]-	C49H85O13P	42805	18659	28464	41489	36740	20416	43736	49560	34681	22181	55309	18719	35700	19213	73247	42597	34137	40158	42097	-	HMDB0009898	52928060	-	89122	-	--
LIPID-N-0544	PI(18:0_22:5)	GP	PI	911.573	912.573	[M-H]-	C49H85O13P	267460	120880	231430	205660	214430	229120	332380	229050	293380	345580	407970	302620	294830	321580	395520	343820	344850	251380	282870	-	-	-	-	-	-	--
LIPID-N-0549	PI(18:1_20:5)	GP	PI	881.526	882.526	[M-H]-	C47H79O13P	47172	49587	70677	66298	49812	80365	111490	72157	108360	139530	121490	96937	94082	87168	126240	105850	109700	101680	99788	-	-	52928279	-	-	-	--
LIPID-N-0551	PI(18:0_22:6)	GP	PI	909.557	910.557	[M-H]-	C49H83O13P	91526	61083	108780	111480	104870	140840	135020	120840	114210	112550	221330	157370	130250	102980	166150	164360	139990	129240	153850	-	HMDB0009821	52927465	-	88600	-	--
LIPID-N-0553	PI(18:1_22:5)	GP	PI	909.557	910.557	[M-H]-	C49H83O13P	43443	24058	27332	35583	27779	41771	46179	46865	82153	119600	124120	97765	85597	84729	60237	100880	70883	61450	61455	-	-	-	-	-	-	--
LIPID-N-0556	PI(18:1_22:6)	GP	PI	907.541	908.541	[M-H]-	C49H81O13P	48676	57992	58324	69373	55968	73749	79768	63048	140200	191830	176030	132770	156830	150160	200550	196950	114380	115070	86697	-	-	52927466	-	-	-	--
LIPID-N-0560	PS(16:0_16:0)	GP	PS	734.497	735.505	[M-H]-	C38H74NO10P	310520	82015	166310	169510	144190	156320	185420	206680	115640	60348	158410	114650	101310	83212	168520	146590	149860	104110	159420	C02737	HMDB0000614	9547090	40290-42-4	84523	-	ko00260,ko00564,ko01100,ko05140,ko05146,ko05322
LIPID-N-0561	PS(18:0_16:0)	GP	PS	762.529	763.536	[M-H]-	C40H78NO10P	231280	69151	186070	127770	86028	134150	176060	179020	112020	98187	202850	138690	132110	93983	215940	144050	152690	124390	154400	C02737	HMDB0012376	52925997	-	90035	-	ko00260,ko00564,ko01100,ko05140,ko05146,ko05322
LIPID-N-0563	PS(18:0_18:0)	GP	PS	790.56	791.568	[M-H]-	C42H82NO10P	4134400	4687800	4774800	4687400	3928500	4864400	6146600	4825900	7123600	5741700	9275600	6775900	6986300	5377100	8765200	8756200	6167700	7415700	6316000	C02737	HMDB0012378	9547096	-	84519	-	ko00260,ko00564,ko01100,ko05140,ko05146,ko05322
LIPID-N-0565	PS(16:0_16:1)	GP	PS	732.482	733.489	[M-H]-	C38H72NO10P	109510	123510	136190	139780	105810	143400	137980	194620	29726	60090	68887	38604	42652	64625	30043	55623	117050	93792	84745	C02737	HMDB0012355	52926017	-	89824	-	ko00260,ko00564,ko01100,ko05140,ko05146,ko05322
LIPID-N-0566	PS(17:0_16:1)	GP	PS	746.497	747.505	[M-H]-	C39H74NO10P	86343	89864	82623	54382	80356	59889	122270	52584	86730	103650	87271	60413	60968	13778	103110	56084	126470	87718	78283	C02737	-	52925340	-	-	-	ko00260,ko00564,ko01100,ko05140,ko05146,ko05322
LIPID-N-0567	PS(16:0_18:1)	GP	PS	760.513	761.521	[M-H]-	C40H76NO10P	1326600	1002100	1218600	1728500	1136500	1160500	1561200	1969900	605130	1059700	1196900	976600	926060	895970	956360	622010	1284900	1013300	1347900	C02737	HMDB0012357	5283499	-	34086	-	ko00260,ko00564,ko01100,ko05140,ko05146,ko05322
LIPID-N-0568	PS(18:0_16:1)	GP	PS	760.513	761.521	[M-H]-	C40H76NO10P	662660	993680	813840	795790	563650	1042400	1110400	899240	533980	906360	561190	499570	439380	781760	652780	659290	690530	721910	775610	C02737	HMDB0012377	52925996	-	90036	-	ko00260,ko00564,ko01100,ko05140,ko05146,ko05322
LIPID-N-0570	PS(18:0_18:1)	GP	PS	788.544	789.552	[M-H]-	C42H80NO10P	4685900	4750800	7502700	7642500	6206400	6527700	7098300	7569500	4467100	6685400	5847300	4752800	4508500	5576700	5261100	5297000	6400500	5654100	5681800	C02737	HMDB0010163	59720717	-	79096	-	ko00260,ko00564,ko01100,ko05140,ko05146,ko05322
LIPID-N-0571	PS(18:1_19:0)	GP	PS	802.56	803.568	[M-H]-	C43H82NO10P	289580	364060	375140	425030	302540	327190	276080	380630	153710	177690	123450	159660	151660	142680	152090	180620	257050	289480	190890	C02737	-	52925442	-	-	-	ko00260,ko00564,ko01100,ko05140,ko05146,ko05322
LIPID-N-0572	PS(18:1_20:0)	GP	PS	816.575	817.583	[M-H]-	C44H84NO10P	1284600	1687000	2115100	2209900	1412600	1697800	1041600	2418800	235290	483050	156330	172750	191630	272200	164410	187270	1105400	930570	862070	C02737	HMDB0112350	131819724	-	-	-	ko00260,ko00564,ko01100,ko05140,ko05146,ko05322
LIPID-N-0575	PS(16:1_18:1)	GP	PS	758.497	759.505	[M-H]-	C40H74NO10P	294620	251780	351800	384260	288550	250820	361740	437520	110470	213260	164310	118900	119020	191280	112700	120900	216280	254680	216240	C02737	HMDB0012368	52926009	-	90032	-	ko00260,ko00564,ko01100,ko05140,ko05146,ko05322
LIPID-N-0577	PS(18:0_18:2)	GP	PS	786.529	787.536	[M-H]-	C42H78NO10P	1168000	440970	654050	652230	761600	745620	910480	723360	991170	1159000	1315200	947560	899860	1256300	1197700	1135800	1018300	969100	1072400	C02737	HMDB0012380	9547091	-	84513	-	ko00260,ko00564,ko01100,ko05140,ko05146,ko05322
LIPID-N-0578	PS(18:1_19:1)	GP	PS	800.544	801.552	[M-H]-	C43H80NO10P	206970	233270	274980	261830	219110	246180	262340	305970	115250	145500	122130	94156	89418	121510	104440	94159	195320	170800	170160	C02737	-	52925443	-	-	-	ko00260,ko00564,ko01100,ko05140,ko05146,ko05322
LIPID-N-0579	PS(18:1_20:1)	GP	PS	814.56	815.568	[M-H]-	C44H82NO10P	183320	285300	318320	355820	182900	307570	187560	371020	51235	54853	67907	33781	53111	75186	79309	66702	147450	154610	159660	C02737	HMDB0112412	52926063	-	-	-	ko00260,ko00564,ko01100,ko05140,ko05146,ko05322
LIPID-N-0582	PS(18:0_18:3)	GP	PS	784.513	785.521	[M-H]-	C42H76NO10P	183120	78214	109630	87193	93119	112940	110880	111700	70864	110830	170300	106720	126490	131780	151020	89424	154030	127770	106600	C02737	-	52925425	-	-	-	ko00260,ko00564,ko01100,ko05140,ko05146,ko05322
LIPID-N-0584	PS(18:0_20:3)	GP	PS	812.544	813.552	[M-H]-	C44H80NO10P	730570	405640	816970	668400	716340	722390	949360	831370	1038300	1059800	1544000	1241600	1133700	1097500	1530600	987070	1033100	1109600	724540	C02737	HMDB0012382	52925994	-	84512	-	ko00260,ko00564,ko01100,ko05140,ko05146,ko05322
LIPID-N-0586	PS(18:0_22:3)	GP	PS	840.575	841.583	[M-H]-	C46H84NO10P	139170	147210	198110	239270	151310	182350	199860	228970	143200	141750	128240	160060	106420	159220	103670	139590	145230	152800	139020	C02737	-	-	-	-	-	ko00260,ko00564,ko01100,ko05140,ko05146,ko05322
LIPID-N-0587	PS(16:0_20:4)	GP	PS	782.497	783.505	[M-H]-	C42H74NO10P	63658	29503	33228	38592	36456	35025	56314	63599	83239	73441	125440	112510	99517	55824	152250	91322	75049	74434	99066	C02737	HMDB0012361	24779544	-	90029	-	ko00260,ko00564,ko01100,ko05140,ko05146,ko05322
LIPID-N-0589	PS(18:0_20:4)	GP	PS	810.529	811.536	[M-H]-	C44H78NO10P	1108100	586510	691480	584660	802700	859210	1232800	673900	2426500	1848000	3446900	2556100	2651000	1719500	3500700	2590800	1854600	1798800	1846800	C02737	HMDB0012383	24779545	-	79113	-	ko00260,ko00564,ko01100,ko05140,ko05146,ko05322
LIPID-N-0591	PS(22:4_18:0)	GP	PS	838.56	839.568	[M-H]-	C46H82NO10P	429310	205780	301660	257760	242370	214510	326080	335900	162710	118880	195300	171670	180900	142200	264190	169990	227120	220090	271010	C02737	HMDB0112793	52925908	-	-	-	ko00260,ko00564,ko01100,ko05140,ko05146,ko05322
LIPID-N-0592	PS(16:0_20:5)	GP	PS	780.482	781.489	[M-H]-	C42H72NO10P	8076.2	2988.2	7154.2	1926.7	7915.1	5926.7	18694	15466	19338	17590	32512	21883	30512	22255	26063	38418	9162	21509	12679	C02737	HMDB0112348	52926010	-	-	-	ko00260,ko00564,ko01100,ko05140,ko05146,ko05322
LIPID-N-0593	PS(18:0_20:5)	GP	PS	808.513	809.521	[M-H]-	C44H76NO10P	48626	47433	44691	57158	68925	68434	111430	89034	341270	373830	362820	341670	311690	305040	298040	393430	222000	191560	236770	C02737	HMDB0112378	52925993	-	-	-	ko00260,ko00564,ko01100,ko05140,ko05146,ko05322
LIPID-N-0595	PS(18:0_22:5)	GP	PS	836.544	837.552	[M-H]-	C46H80NO10P	2234500	1770400	2321700	2364400	1806100	2485100	2796800	2397700	2924300	2777200	4697400	3142600	3557800	3125000	3720000	3249500	3100400	2987800	2543800	C02737	HMDB0010166	53480355	-	90040	-	ko00260,ko00564,ko01100,ko05140,ko05146,ko05322
LIPID-N-0596	PS(16:0_22:6)	GP	PS	806.497	807.505	[M-H]-	C44H74NO10P	144160	176510	205610	176260	276940	227700	420140	245460	287170	289220	605320	508960	372600	288980	540760	493590	294850	344440	371400	C02737	HMDB0012362	46891805	-	79103	-	ko00260,ko00564,ko01100,ko05140,ko05146,ko05322
LIPID-N-0598	PS(18:0_22:6)	GP	PS	834.529	835.536	[M-H]-	C46H78NO10P	2495300	2724600	3948100	3523700	3923200	4219600	4921200	4261200	3973900	4120500	5913400	4250300	4293900	4431900	4767000	4795300	4285300	4585500	4207300	C02737	HMDB0010167	24779546	-	79098	-	ko00260,ko00564,ko01100,ko05140,ko05146,ko05322
LIPID-N-0599	PS(18:1_22:6)	GP	PS	832.513	833.521	[M-H]-	C46H76NO10P	123000	178200	177250	186150	188370	164990	239310	179470	128980	245960	185690	188480	183900	198600	192110	187730	178480	188110	203230	C02737	HMDB0012395	52925155	-	90025	-	ko00260,ko00564,ko01100,ko05140,ko05146,ko05322
LIPID-N-0602	CerP(d18:1/16:0)	SP	CerP	616.471	617.478	[M-H]-	C34H68NO6P	23619	19800	31212	29262	18979	31894	27382	44375	48814	35806	32938	43954	44618	56711	39583	34375	28206	44425	24944	-	HMDB0010700	5283581	-	73145	-	--
LIPID-N-0609	CerP(d18:1/18:1)	SP	CerP	642.486	643.494	[M-H]-	C36H70NO6P	66705	86409	93110	63529	60670	55963	87013	104590	123660	97707	54279	99041	113820	140220	104330	171570	101930	112050	85495	-	-	-	-	-	-	--
LIPID-N-0616	LPA(0:0/18:0)	GP	LPA	437.267	438.275	[M-H]-	C21H43O7P	7621.1	8811.7	12192	21944	8878.2	11910	13351	8759.8	15228	18218	28619	20607	16649	15637	31447	24055	18192	16646	13730	C00681	HMDB0007850	76041074	-	-	-	ko00561,ko00564,ko01100,ko04072,ko04080,ko04540,ko04810,ko04975,ko04977,ko05130,ko05200
LIPID-N-0624	PA(16:0_18:0)	GP	PA	675.496	676.504	[M-H]-	C37H73O8P	65090	84115	133020	117650	102400	131710	150030	121170	115120	116610	209860	174510	189750	112860	341750	173570	141700	156190	136840	C00416	-	460605	-	-	-	ko00561,ko00564,ko01100,ko04024,ko04070,ko04072,ko04666,ko04912,ko04975,ko05200,ko05212,ko05231
LIPID-N-0635	PA(18:1_18:1)	GP	PA	699.496	700.504	[M-H]-	C39H73O8P	161010	258850	245970	334360	154480	163730	180740	258790	88426	106620	88051	45668	41705	105540	73497	101230	181370	151120	147220	C00416	HMDB0007865	14057128	14268-17-8	83775	-	ko00561,ko00564,ko01100,ko04024,ko04070,ko04072,ko04666,ko04912,ko04975,ko05200,ko05212,ko05231
LIPID-N-0643	PA(16:1_22:4)	GP	PA	721.481	722.489	[M-H]-	C41H71O8P	214360	158510	141380	148600	107980	157700	201070	189190	184440	156340	161080	171300	203080	140370	243790	199310	172510	221510	145650	C00416	-	460605	-	-	-	ko00561,ko00564,ko01100,ko04024,ko04070,ko04072,ko04666,ko04912,ko04975,ko05200,ko05212,ko05231
LIPID-N-0647	PA(18:0_22:6)	GP	PA	747.496	748.504	[M-H]-	C43H73O8P	122230	194330	179970	141460	117590	249710	260620	190360	256400	209980	277830	206050	242100	246280	232080	313710	187900	226050	169680	C00416	-	460605	-	-	-	ko00561,ko00564,ko01100,ko04024,ko04070,ko04072,ko04666,ko04912,ko04975,ko05200,ko05212,ko05231
LIPID-N-0650	PA(18:1_22:6)	GP	PA	745.481	746.489	[M-H]-	C43H71O8P	543080	733420	437440	634160	533040	539740	722050	665280	446590	712380	453400	334010	405560	358110	476940	448380	433740	580520	591980	C00416	-	460605	-	-	-	ko00561,ko00564,ko01100,ko04024,ko04070,ko04072,ko04666,ko04912,ko04975,ko05200,ko05212,ko05231
LIPID-N-0665	LPG(20:2)	GP	LPG	535.304	536.311	[M-H]-	C26H49O9P	11926	21708	25491	21247	15637	18740	21655	20045	22616	37290	10503	11120	13267	20444	9443.7	14230	16264	19595	16230	-	-	52927447	-	-	-	--
LIPID-N-0668	LPG(22:4)	GP	LPG	559.304	560.311	[M-H]-	C28H49O9P	14140	4453.3	5829.7	4199.8	11802	5737.7	7458.9	4672.6	17758	14479	10447	13199	17936	11266	21181	13198	11378	10455	12912	-	-	52927440	-	-	-	--
LIPID-N-0681	LPI(17:0)	GP	LPI	585.304	586.312	[M-H]-	C26H51O12P	10391	8893.3	9599	11180	9433.4	12333	14616	13771	10789	14373	27673	19923	15729	14994	35095	18522	14652	17025	15264	-	-	52928624	-	-	-	--
LIPID-N-0695	FFA(19:0)	FA	FFA	297.279	298.287	[M-H]-	C19H38O2	1293300	1041400	1131100	1216800	1218300	1506200	1523000	1905600	860150	1054800	1482600	1216900	942850	971670	1249800	1074300	1163900	1363000	1465400	-	HMDB0000772	12591	-	39246	5738	--
LIPID-N-0700	FFA(28:0)	FA	FFA	423.42	424.428	[M-H]-	C28H56O2	36606	64671	67852	65385	73035	75445	85372	95740	72545	47236	93119	32145	46487	37920	47118	58571	57164	57133	46788	-	HMDB0002348	10470	-	31001	6638	--
LIPID-N-0719	FFA(19:2)	FA	FFA	293.248	294.256	[M-H]-	C19H34O2	891900	1297300	871820	935770	899350	1054500	1257700	1022400	543220	907480	698630	558910	529480	670490	607680	543170	817900	749800	808610	-	-	52921851	-	-	-	--
LIPID-N-0729	PE(O-16:0_16:0)	GP	PE-O	676.528	677.536	[M-H]-	C37H76NO7P	50124	62564	77707	72472	73818	65947	74695	92469	55311	55345	78219	57957	90306	55496	107690	78282	53713	79100	80592	-	-	52925038	-	-	-	--
LIPID-N-0730	PE(O-18:0_16:0)	GP	PE-O	704.559	705.567	[M-H]-	C39H80NO7P	52157	57866	79662	94757	72109	84895	78363	109120	39154	54816	48547	49606	38043	56242	58315	51603	64752	65895	67485	-	-	52925029	-	-	-	--
LIPID-N-0731	PE(O-20:0_16:0)	GP	PE-O	732.591	733.599	[M-H]-	C41H84NO7P	4098.8	8498.2	12118	8370.6	14939	13151	25719	14898	24698	39818	43308	35261	41154	25410	96667	46303	40713	39327	34725	-	-	52925026	-	-	-	--
LIPID-N-0732	PE(O-16:0_20:0)	GP	PE-O	732.591	733.599	[M-H]-	C41H84NO7P	24662	32403	42264	44841	26790	34248	21933	42165	5025.1	12730	3521.9	2160.6	3628.1	10834	4447.4	6592.4	22832	19235	23150	-	-	9547049	-	-	-	--
LIPID-N-0734	PE(O-16:1_16:0)	GP	PE-O	674.512	675.52	[M-H]-	C37H74NO7P	369200	501120	625750	620100	560740	663580	877020	706780	619360	639310	1038000	991700	949050	593410	1644400	960520	774470	697210	725870	-	-	-	-	-	-	--
LIPID-N-0736	PE(O-16:0_18:1)	GP	PE-O	702.544	703.552	[M-H]-	C39H78NO7P	876640	1197900	1365700	1457100	845250	1288100	873510	1524100	309980	560330	412970	263970	304660	444820	283180	307810	758050	744800	725720	-	HMDB0011157	42607455	-	-	-	--
LIPID-N-0738	PE(O-18:0_18:1)	GP	PE-O	730.575	731.583	[M-H]-	C41H82NO7P	127060	142940	239620	222190	105890	211800	111790	351220	29141	77651	47483	19746	26480	44085	27723	26303	99011	166300	152920	-	-	52924982	-	-	-	--
LIPID-N-0741	PE(O-20:0_18:1)	GP	PE-O	758.606	759.614	[M-H]-	C43H86NO7P	9919.3	21396	15267	21425	16812	19029	14577	27663	12359	16289	16332	14435	15629	20263	20669	18052	16165	19056	22849	-	-	52925007	-	-	-	--
LIPID-N-0742	PE(O-18:0_20:1)	GP	PE-O	758.606	759.614	[M-H]-	C43H86NO7P	134650	173800	203300	254410	112860	173360	83528	253660	10810	44695	5746.4	6588.2	8218.5	25779	7228.4	9404.7	101710	87225	90936	-	-	52924989	-	-	-	--
LIPID-N-0748	PE(O-16:1_16:1)	GP	PE-O	672.497	673.505	[M-H]-	C37H72NO7P	3309600	4609200	3153200	3475300	2114100	3389100	2461200	4101000	941890	2050000	993540	734930	759680	1408000	908440	978700	2227200	1968600	2426800	-	-	-	-	-	-	--
LIPID-N-0750	PE(O-16:1_18:1)	GP	PE-O	700.528	701.536	[M-H]-	C39H76NO7P	10486000	13832000	13400000	13864000	9936300	12294000	10716000	14300000	3787200	6991000	4658000	3603500	3699700	5678400	3930800	4294100	8272600	9567100	8803500	-	-	-	-	-	-	--
LIPID-N-0751	PE(O-17:1_18:1)	GP	PE-O	714.544	715.552	[M-H]-	C40H78NO7P	149170	180670	170830	180900	168250	210620	169810	269140	98066	168180	80034	93537	80179	145120	93631	153960	125130	117380	120870	-	-	-	-	-	-	--
LIPID-N-0753	PE(O-18:1_18:1)	GP	PE-O	728.559	729.567	[M-H]-	C41H80NO7P	3100000	4306300	4179600	4921200	2926900	4195300	2985400	5022100	598090	1727000	501540	474360	468600	1025600	531100	718580	2373000	2730700	2608800	-	-	-	-	-	-	--
LIPID-N-0755	PE(O-16:1_20:1)	GP	PE-O	728.559	729.567	[M-H]-	C41H80NO7P	702900	902950	1287900	1078400	751550	925170	705050	1114500	117850	325750	67472	70952	89321	246400	69237	103620	608770	489530	503800	-	-	-	-	-	-	--
LIPID-N-0758	PE(O-18:1_20:1)	GP	PE-O	756.591	757.599	[M-H]-	C43H84NO7P	648610	886170	961560	1167700	617720	960480	464220	1167400	74197	248560	39548	32816	35026	169090	42872	51674	447880	453520	448670	-	-	-	-	-	-	--
LIPID-N-0759	PE(O-16:1_22:1)	GP	PE-O	756.591	757.599	[M-H]-	C43H84NO7P	989510	1504500	1677200	1802600	1097100	1490600	906200	1902100	276070	654890	128080	146850	125780	779290	211780	194210	875480	891710	837770	-	-	-	-	-	-	--
LIPID-N-0760	PE(O-20:1_18:1)	GP	PE-O	756.591	757.599	[M-H]-	C43H84NO7P	46276	66990	72524	75039	68600	84104	67877	83204	47718	71607	62245	54156	60348	72345	72119	62346	74713	80619	80173	-	-	-	-	-	-	--
LIPID-N-0763	PE(O-18:1_22:1)	GP	PE-O	784.622	785.63	[M-H]-	C45H88NO7P	319730	455420	467690	568100	327980	474170	254310	580590	78229	165620	31759	37808	38221	170600	48630	41986	243460	270830	248750	-	-	-	-	-	-	--
LIPID-N-0765	PE(O-22:1_18:1)	GP	PE-O	784.622	785.63	[M-H]-	C45H88NO7P	12990	17200	17556	15733	16086	20185	21305	18729	14659	15794	15212	20008	19023	22672	16612	17255	17225	20093	16218	-	-	-	-	-	-	--
LIPID-N-0769	PE(O-16:2_16:1)	GP	PE-O	670.481	671.489	[M-H]-	C37H70NO7P	266770	364930	257590	216410	140300	198220	214710	273050	87284	161730	44109	47717	67984	124460	109420	83672	184630	210350	164590	-	-	-	-	-	-	--
LIPID-N-0771	PE(O-17:2_18:1)	GP	PE-O	712.528	713.536	[M-H]-	C40H76NO7P	160720	267580	244270	317200	165190	233980	234920	325420	99087	150500	148290	113370	110790	146270	143700	96751	181580	183850	196600	-	-	-	-	-	-	--
LIPID-N-0772	PE(O-16:0_20:3)	GP	PE-O	726.544	727.552	[M-H]-	C41H78NO7P	94120	138880	178650	242040	96586	135840	121030	178560	14338	89457	26195	21836	8835.3	54186	16926	8148.2	107210	113400	102520	-	-	52925031	-	-	-	--
LIPID-N-0773	PE(O-18:1_18:2)	GP	PE-O	726.544	727.552	[M-H]-	C41H78NO7P	585280	472670	370030	467610	303260	407010	286340	440180	88304	205890	75225	74060	82077	133490	73466	102390	261030	270110	247120	-	-	-	-	-	-	--
LIPID-N-0774	PE(O-18:2_18:1)	GP	PE-O	726.544	727.552	[M-H]-	C41H78NO7P	11216000	13589000	13699000	14293000	9207800	13239000	9573800	17180000	4025000	7222300	4425800	3626400	3394300	6241400	3470300	4743800	8935000	9548000	9466200	-	-	-	-	-	-	--
LIPID-N-0775	PE(O-18:2_19:1)	GP	PE-O	740.559	741.567	[M-H]-	C42H80NO7P	74430	130910	152500	143280	89993	113820	96871	150980	37619	66938	31480	22843	20536	58353	25185	25156	84510	74306	66790	-	-	-	-	-	-	--
LIPID-N-0776	PE(O-18:0_20:3)	GP	PE-O	754.575	755.583	[M-H]-	C43H82NO7P	76529	78898	133890	130120	75321	85161	80428	157800	10834	54907	7226.1	8935.8	6274.1	25652	3627.5	8763.8	55248	52254	56989	-	-	52924991	-	-	-	--
LIPID-N-0779	PE(O-16:0_22:3)	GP	PE-O	754.575	755.583	[M-H]-	C43H82NO7P	140820	115410	191980	202770	116660	162240	120930	252520	39790	88667	43844	29165	34276	58303	36511	35809	124110	127750	98363	-	-	-	-	-	-	--
LIPID-N-0781	PE(O-18:2_22:1)	GP	PE-O	782.606	783.614	[M-H]-	C45H86NO7P	1052000	1556400	1451200	1705400	1035400	1424000	853600	1752800	256750	638660	122090	133550	132340	702650	183530	168020	876730	887250	843660	-	-	-	-	-	-	--
LIPID-N-0783	PE(O-18:1_22:2)	GP	PE-O	782.606	783.614	[M-H]-	C45H86NO7P	301670	411950	358330	440220	197100	387280	153860	419650	34703	107400	15263	17142	16822	102450	29212	22522	186710	202370	194420	-	-	-	-	-	-	--
LIPID-N-0784	PE(O-18:0_22:3)	GP	PE-O	782.606	783.614	[M-H]-	C45H86NO7P	72103	102850	113260	147480	76448	79547	88161	125080	20912	29203	11994	11623	9975.2	34737	10187	10676	47155	54669	70111	-	-	-	-	-	-	--
LIPID-N-0786	PE(O-18:2_24:1)	GP	PE-O	810.638	811.645	[M-H]-	C47H90NO7P	56079	84301	92982	101940	66158	90813	64684	110930	36681	78248	18111	16664	15718	79845	24045	24149	59094	63815	63167	-	-	-	-	-	-	--
LIPID-N-0788	PE(O-16:0_20:4)	GP	PE-O	724.528	725.536	[M-H]-	C41H76NO7P	1523100	1257600	1327400	1485900	1149600	1385300	1760700	1603100	1624500	1618400	1487500	1272400	1339700	1104900	1871800	1389600	1548100	1479100	1443300	-	-	42607456	-	-	-	--
LIPID-N-0789	PE(O-16:1_20:3)	GP	PE-O	724.528	725.536	[M-H]-	C41H76NO7P	996630	1272700	364140	206880	510300	1064800	678720	1115700	411480	724970	422660	332420	277760	432640	333170	344540	282020	622250	603170	-	-	-	-	-	-	--
LIPID-N-0790	PE(O-18:3_18:1)	GP	PE-O	724.528	725.536	[M-H]-	C41H76NO7P	793000	511160	583570	632810	347560	529510	378730	650550	117350	152040	72433	64995	120180	173010	145720	87060	320760	299650	271360	-	-	-	-	-	-	--
LIPID-N-0791	PE(O-18:2_18:2)	GP	PE-O	724.528	725.536	[M-H]-	C41H76NO7P	2285700	1917100	1499900	1398000	949360	1386900	1009200	2044900	550070	1113400	505470	463210	570100	763320	483350	551060	1243600	936870	1050100	-	-	-	-	-	-	--
LIPID-N-0792	PE(O-16:0_22:4)	GP	PE-O	752.559	753.567	[M-H]-	C43H80NO7P	244350	181780	192190	256440	167140	262230	325470	173160	166850	191160	199640	133970	182610	73720	223770	161660	163430	159360	164360	-	-	52924972	-	-	-	--
LIPID-N-0793	PE(O-18:0_20:4)	GP	PE-O	752.559	753.567	[M-H]-	C43H80NO7P	71831	81027	88967	84123	102530	63429	84554	132200	82739	101230	41812	59554	62584	48946	24563	79134	54615	91939	55533	-	-	52925027	-	-	-	--
LIPID-N-0795	PE(O-18:2_20:2)	GP	PE-O	752.559	753.567	[M-H]-	C43H80NO7P	925400	1441000	1402900	1438100	791640	1097100	673820	1486200	158220	409000	102150	101390	101810	313110	94017	124440	684620	671450	663880	-	-	-	-	-	-	--
LIPID-N-0796	PE(O-18:0_22:4)	GP	PE-O	780.591	781.599	[M-H]-	C45H84NO7P	152860	113660	104810	129100	67870	91576	142610	178250	45206	54105	46420	31745	41432	42229	75923	51424	93017	90151	81688	-	-	52924995	-	-	-	--
LIPID-N-0799	PE(O-22:1_20:3)	GP	PE-O	808.622	809.63	[M-H]-	C47H88NO7P	9426.9	7833.4	9396.9	11612	7228.2	10305	8678.7	13896	4156.6	6398.7	871.64	2231.9	1056.6	5963.8	1041.7	1765	8596.1	7427.5	6306	-	-	-	-	-	-	--
LIPID-N-0800	PE(O-18:2_24:2)	GP	PE-O	808.622	809.63	[M-H]-	C47H88NO7P	195750	298250	283930	300290	169320	254060	148670	329370	55794	154620	22536	26949	22961	173580	29047	36644	149570	166090	155780	-	-	-	-	-	-	--
LIPID-N-0806	PE(O-15:1_20:4)	GP	PE-O	708.497	709.505	[M-H]-	C40H72NO7P	179580	233420	149040	333870	261170	301980	391090	174340	504100	497470	486280	403500	477430	416490	651460	456920	442760	402610	323120	-	-	-	-	-	-	--
LIPID-N-0807	PE(O-16:0_20:5)	GP	PE-O	722.512	723.52	[M-H]-	C41H74NO7P	42366	57075	45617	45857	31461	36619	54803	87974	49397	58059	27232	26560	51708	44869	35396	61358	57399	64466	47867	-	-	52925030	-	-	-	--
LIPID-N-0809	PE(O-16:1_20:4)	GP	PE-O	722.512	723.52	[M-H]-	C41H74NO7P	21195000	18567000	21098000	20538000	16384000	22283000	23947000	24067000	23561000	18997000	23964000	18919000	22137000	17896000	30613000	22291000	24729000	23239000	21706000	-	-	-	-	-	-	--
LIPID-N-0810	PE(O-20:5_16:0)	GP	PE-O	722.512	723.52	[M-H]-	C41H74NO7P	23610	25345	30388	49739	24520	27289	51242	46296	12387	39885	70172	47613	55551	41419	73849	39630	52222	47594	39691	-	-	-	-	-	-	--
LIPID-N-0811	PE(O-17:1_20:4)	GP	PE-O	736.528	737.536	[M-H]-	C42H76NO7P	506080	365670	459050	262190	365630	392900	193390	514010	699480	495750	649570	576880	452360	262720	760650	338370	526300	260560	505550	-	-	-	-	-	-	--
LIPID-N-0814	PE(O-18:1_20:4)	GP	PE-O	750.544	751.552	[M-H]-	C43H78NO7P	8823800	6851500	7642700	7789900	6168800	7622300	8242000	8089600	5554300	4366700	4682700	4129400	4698900	3809800	6378700	4770300	6474600	6283000	6195900	-	-	-	-	-	-	--
LIPID-N-0816	PE(O-17:1_22:4)	GP	PE-O	764.559	765.567	[M-H]-	C44H80NO7P	128450	89522	127590	139040	115040	128700	121180	158980	52687	68240	92171	47614	66501	42904	77724	79205	125860	102590	83279	-	-	-	-	-	-	--
LIPID-N-0819	PE(O-18:2_22:3)	GP	PE-O	778.575	779.583	[M-H]-	C45H82NO7P	2283400	3411500	3431700	3695100	2124600	3397300	2067400	4081200	985600	1123700	539750	528990	550770	1222100	569200	763810	1774200	1856100	1733700	-	-	-	-	-	-	--
LIPID-N-0820	PE(O-18:1_22:4)	GP	PE-O	778.575	779.583	[M-H]-	C45H82NO7P	2559200	2150900	2457400	2525500	1713600	2207000	2157300	2874700	665540	495550	537080	423150	455740	460030	907700	564490	1380400	1417800	1358900	-	-	-	-	-	-	--
LIPID-N-0821	PE(O-20:1_20:4)	GP	PE-O	778.575	779.583	[M-H]-	C45H82NO7P	131480	112890	145500	140700	118430	119620	151270	140030	141670	117120	159550	119030	155050	108230	202480	152610	152790	146380	139000	-	-	-	-	-	-	--
LIPID-N-0823	PE(O-16:1_24:4)	GP	PE-O	778.575	779.583	[M-H]-	C45H82NO7P	343970	215440	223830	241320	199160	287630	265990	345710	205400	137050	258120	156060	198300	129770	378510	214800	205060	255200	230220	-	-	-	-	-	-	--
LIPID-N-0825	PE(O-22:1_20:4)	GP	PE-O	806.606	807.614	[M-H]-	C47H86NO7P	41796	40423	60555	56399	44601	53262	64656	61750	51861	53806	61353	48701	68111	60329	89847	56504	60233	59043	58238	-	-	-	-	-	-	--
LIPID-N-0826	PE(O-20:1_22:4)	GP	PE-O	806.606	807.614	[M-H]-	C47H86NO7P	27058	19285	24088	24472	18779	28219	17959	26515	12132	9117.9	10426	8345.7	10858	6880.8	15689	10891	20804	17831	17714	-	-	-	-	-	-	--
LIPID-N-0828	PE(O-18:1_24:4)	GP	PE-O	806.606	807.614	[M-H]-	C47H86NO7P	125040	114390	114620	128560	97290	130360	140890	148160	50832	24327	39639	30543	31196	34710	77581	39824	80958	87747	78475	-	-	-	-	-	-	--
LIPID-N-0831	PE(O-16:1_20:5)	GP	PE-O	720.497	721.505	[M-H]-	C41H72NO7P	924430	1242400	1611900	1579900	1431000	1558000	2155300	1960700	1631300	2184600	1416400	1565800	1098300	1845000	1446300	1784300	1585400	1638600	1693200	-	-	-	-	-	-	--
LIPID-N-0833	PE(O-16:2_20:4)	GP	PE-O	720.497	721.505	[M-H]-	C41H72NO7P	1886500	1644100	1463900	1963500	1506700	1694700	2051700	1950300	1813800	1521800	1825100	1362600	1771000	1423100	2817000	2211700	1836400	1870800	1948900	-	-	-	-	-	-	--
LIPID-N-0834	PE(O-17:1_20:5)	GP	PE-O	734.512	735.52	[M-H]-	C42H74NO7P	25696	16146	24185	25911	36280	23110	68773	8225.7	36260	110700	47561	52125	27766	56790	44464	64249	30417	24083	41259	-	-	-	-	-	-	--
LIPID-N-0835	PE(O-15:1_22:5)	GP	PE-O	734.512	735.52	[M-H]-	C42H74NO7P	78386	128290	82946	123220	114790	118500	226380	171480	236580	244760	248320	218150	216800	176590	307060	229910	191400	179280	140650	-	-	-	-	-	-	--
LIPID-N-0836	PE(O-17:2_20:4)	GP	PE-O	734.512	735.52	[M-H]-	C42H74NO7P	585290	463470	476800	528360	418810	510910	638580	601470	723990	697900	702600	632420	752940	635090	1030200	782040	574810	608510	665680	-	-	-	-	-	-	--
LIPID-N-0837	PE(O-18:2_20:4)	GP	PE-O	748.528	749.536	[M-H]-	C43H76NO7P	28146000	24905000	25412000	27346000	22496000	24485000	26764000	27499000	26667000	22505000	23395000	23113000	24937000	20431000	29500000	26068000	23630000	27429000	23533000	-	-	-	-	-	-	--
LIPID-N-0838	PE(O-18:1_20:5)	GP	PE-O	748.528	749.536	[M-H]-	C43H76NO7P	57203	47613	120690	118340	80539	109480	132640	124750	99982	215070	62977	65250	93416	107970	58885	71149	99195	101830	121280	-	-	-	-	-	-	--
LIPID-N-0840	PE(O-16:1_22:5)	GP	PE-O	748.528	749.536	[M-H]-	C43H76NO7P	8734100	8655000	10903000	11466000	9318800	9407300	12765000	11764000	10349000	10526000	10831000	10402000	10988000	9873700	13640000	11975000	11043000	11333000	10622000	-	-	-	-	-	-	--
LIPID-N-0841	PE(O-17:1_22:5)	GP	PE-O	762.544	763.552	[M-H]-	C44H78NO7P	79194	78755	163340	116370	135980	128710	189690	144320	252400	238660	189230	129220	228300	121770	265210	203520	187890	178110	130390	-	-	-	-	-	-	--
LIPID-N-0842	PE(O-18:1_22:5)	GP	PE-O	776.559	777.567	[M-H]-	C45H80NO7P	1727900	2061900	2474100	2445700	1980700	2413900	2773400	2737100	1617900	1498100	1600300	1417100	1542900	1426600	1720800	1562100	1967000	1943800	1976700	-	-	-	-	-	-	--
LIPID-N-0843	PE(O-18:0_22:6)	GP	PE-O	776.559	777.567	[M-H]-	C45H80NO7P	19227	26003	16308	27468	16500	27633	53128	47763	16577	48243	50821	36671	24358	32056	17983	54598	33143	43929	26006	-	-	52923729	-	-	-	--
LIPID-N-0847	PE(O-18:1_24:5)	GP	PE-O	804.591	805.599	[M-H]-	C47H84NO7P	118780	142640	190350	167230	132050	170640	168170	203410	45424	22735	24901	26548	19255	29124	62916	26804	92062	107750	98214	-	-	-	-	-	-	--
LIPID-N-0852	PE(O-16:2_20:5)	GP	PE-O	718.481	719.489	[M-H]-	C41H70NO7P	20994	34898	52100	37244	41878	23762	62765	49913	31613	53415	39146	25698	40139	46038	43498	39488	46373	31141	33182	-	-	-	-	-	-	--
LIPID-N-0853	PE(O-14:1_22:6)	GP	PE-O	718.481	719.489	[M-H]-	C41H70NO7P	21978	29533	35548	36022	40343	37477	65301	48506	39416	46422	54655	38812	44784	46722	54643	53424	39356	40231	41677	-	-	-	-	-	-	--
LIPID-N-0854	PE(O-15:1_22:6)	GP	PE-O	732.497	733.505	[M-H]-	C42H72NO7P	140820	164590	193010	145940	146610	141250	210490	176790	282270	274820	321650	255450	324140	201220	340610	261370	231110	201150	234570	-	-	-	-	-	-	--
LIPID-N-0855	PE(O-18:3_20:4)	GP	PE-O	746.512	747.52	[M-H]-	C43H74NO7P	5560600	997890	973720	977490	850570	996670	903100	789900	997460	574040	719690	567500	738450	483300	1505200	849250	1156300	1224900	1274200	-	-	-	-	-	-	--
LIPID-N-0856	PE(O-18:2_20:5)	GP	PE-O	746.512	747.52	[M-H]-	C43H74NO7P	700340	1209500	1848900	1721800	1326600	1468000	1530500	1579700	1919700	1752400	991480	779500	1166200	1743000	1253200	1693400	1330500	1318300	1570600	-	-	-	-	-	-	--
LIPID-N-0857	PE(O-16:1_22:6)	GP	PE-O	746.512	747.52	[M-H]-	C43H74NO7P	2188600	2967600	3527100	3894100	3354900	4001200	4646100	4022400	4874900	4522200	5604400	4369800	5042800	4011000	5627000	5219400	4085300	4251800	4277700	-	-	-	-	-	-	--
LIPID-N-0858	PE(O-17:1_22:6)	GP	PE-O	760.528	761.536	[M-H]-	C44H76NO7P	41143	160770	144540	93520	115080	144640	269870	148310	195330	254520	64564	145920	278960	164720	212250	154330	174010	116930	151630	-	-	-	-	-	-	--
LIPID-N-0859	PE(O-18:1_22:6)	GP	PE-O	774.544	775.552	[M-H]-	C45H78NO7P	749540	1075300	1195000	1224100	1070500	1182200	1357700	1361600	952280	1003800	1077800	907020	967670	850320	958070	985730	1047900	1011700	1047100	-	-	-	-	-	-	--
LIPID-N-0860	PE(O-20:3_20:4)	GP	PE-O	774.544	775.552	[M-H]-	C45H78NO7P	180950	84453	93036	78256	71938	91454	91044	94430	86272	42602	58336	61696	78737	49970	95564	82950	77021	90651	84664	-	-	-	-	-	-	--
LIPID-N-0861	PE(O-18:2_22:5)	GP	PE-O	774.544	775.552	[M-H]-	C45H78NO7P	7439900	7459100	8364900	8374400	6643400	7372500	9300700	10013000	6989400	7241800	7218400	6339300	7256000	6704400	8089100	8086100	8157300	7955200	7635600	-	-	-	-	-	-	--
LIPID-N-0865	PE(O-20:1_22:6)	GP	PE-O	802.575	803.583	[M-H]-	C47H82NO7P	15964	17803	22183	23552	19826	19657	28755	29807	21770	25067	32794	21049	24430	26031	27048	27439	26427	26234	23706	-	-	-	-	-	-	--
LIPID-N-0868	PE(O-16:2_22:6)	GP	PE-O	744.497	745.505	[M-H]-	C43H72NO7P	107880	120520	129140	157230	143880	131330	203950	148570	224780	198250	257630	236210	198060	153700	271440	261020	189310	190720	199070	-	-	-	-	-	-	--
LIPID-N-0869	PE(O-18:3_20:5)	GP	PE-O	744.497	745.505	[M-H]-	C43H72NO7P	33332	23072	43964	30255	45077	25370	50692	27277	22919	35804	17462	15216	32899	37909	17743	19058	37567	21972	14588	-	-	-	-	-	-	--
LIPID-N-0870	PE(O-17:2_22:6)	GP	PE-O	758.512	759.52	[M-H]-	C44H74NO7P	75310	122140	117380	133180	122810	112620	190540	176110	247760	202040	298650	183230	222110	160770	247920	234300	155370	201160	165350	-	-	-	-	-	-	--
LIPID-N-0871	PE(O-18:2_22:6)	GP	PE-O	772.528	773.536	[M-H]-	C45H76NO7P	1814400	2789600	3602000	3476300	2814100	3414600	4002100	3385600	4187600	4373800	4472800	4258600	4484700	4390200	4048700	4897200	4049600	3734300	3941200	-	-	-	-	-	-	--
LIPID-N-0872	PE(O-18:3_22:5)	GP	PE-O	772.528	773.536	[M-H]-	C45H76NO7P	730850	165860	189580	144230	90429	99006	100140	161390	130270	71432	108440	94931	121300	112770	188970	104550	123570	189690	168360	-	-	-	-	-	-	--
LIPID-N-0905	PC(18:1_20:5)	GP	PC	850.56	805.562	[M+COOH]-	C46H80NO8P	102950	171190	181000	200460	178800	173360	273200	234520	349280	382020	456150	309840	320950	350460	341530	360030	279050	314500	285700	C00157	HMDB0008083	24778898	-	86186	-	ko00564,ko00590,ko00591,ko00592,ko01100,ko04723,ko05231
LIPID-N-0906	PC(15:0_18:1)	GP	PC	790.56	745.562	[M+COOH]-	C41H80NO8P	898020	1091600	1088900	1177300	971750	1339300	1431600	1209900	933930	1626500	1323600	841230	850780	798080	1280400	1142600	1172800	932180	1092500	C00157	HMDB0007938	24778662	-	-	-	ko00564,ko00590,ko00591,ko00592,ko01100,ko04723,ko05231
LIPID-N-0907	PC(18:0_22:1)	GP	PC	888.669	843.672	[M+COOH]-	C48H94NO8P	11497	23118	27270	29618	18246	22953	19685	24686	11122	17098	10697	8145.9	7509.1	11186	10274	13852	18529	14054	20632	C00157	HMDB0008052	24778866	-	86196	-	ko00564,ko00590,ko00591,ko00592,ko01100,ko04723,ko05231
LIPID-N-0908	PC(16:0_20:2)	GP	PC	830.591	785.593	[M+COOH]-	C44H84NO8P	462890	458820	574470	604060	428030	452070	528970	605320	437740	425940	380690	358210	332100	290020	382840	466200	557590	434160	494470	C00157	HMDB0007979	52922420	-	84574	-	ko00564,ko00590,ko00591,ko00592,ko01100,ko04723,ko05231
LIPID-N-0911	PC(14:0_15:0)	GP	PC	736.513	691.515	[M+COOH]-	C37H74NO8P	318840	486730	297760	364800	237450	373900	348730	413740	148140	220280	219290	134540	194370	180700	250120	214780	241040	262920	261410	C00157	HMDB0007868	24778611	-	-	-	ko00564,ko00590,ko00591,ko00592,ko01100,ko04723,ko05231
LIPID-N-0957	LNAPE(16:0/N-16:0)	GP	LNAPE	690.507	691.515	[M-H]-	C37H74NO8P	1021900	1142400	1106700	1051200	934340	774470	1110800	1144600	445510	546150	474400	420900	327570	459230	651930	394760	550940	723520	842280	-	-	-	-	-	-	--
LIPID-N-0958	LNAPE(16:1/N-16:0)	GP	LNAPE	688.492	689.5	[M-H]-	C37H72NO8P	6760800	8464000	8749300	8195100	6196100	8466300	7972000	10659000	1129300	2423100	1251200	794600	978790	1764300	1350700	1151300	4690000	4547600	4699000	-	-	-	-	-	-	--
LIPID-N-0959	LNAPE(16:0/N-18:1)	GP	LNAPE	716.523	717.531	[M-H]-	C39H76NO8P	6715100	7912000	8476600	9107200	5733800	7291000	8660600	9728700	3735500	5206600	4006800	3443900	3655000	4562500	4253800	4089900	6435900	6278100	6344700	-	-	-	-	-	-	--
LIPID-N-0964	LNAPE(18:1/N-18:2)	GP	LNAPE	740.523	741.531	[M-H]-	C41H76NO8P	2355500	2465200	1308000	2197000	1774000	2076100	2067600	2240600	934210	1774100	908730	791110	688850	1279000	974630	1059200	1683200	1399000	1580200	-	-	-	-	-	-	--
LIPID-N-0965	LNAPE(18:2/N-18:2)	GP	LNAPE	738.507	739.515	[M-H]-	C41H74NO8P	485920	227510	192400	211510	146080	176940	229960	232880	81635	130830	81914	58941	69282	97192	95461	87153	130730	174120	165020	-	-	-	-	-	-	--
LIPID-N-0966	LNAPE(24:5/N-18:0)	GP	LNAPE	820.586	821.593	[M-H]-	C47H84NO8P	8140.4	8275.7	9782.1	11045	9650.1	12288	14735	9094.1	7335.5	13254	22262	8524.1	12188	7967.5	19981	13852	13949	9861	8269.1	-	-	-	-	-	-	--
LIPID-N-0967	LNAPE(20:5/N-16:1)	GP	LNAPE	734.476	735.484	[M-H]-	C41H70NO8P	39641	49624	28647	27495	27352	38822	67307	36583	14981	27315	18721	12682	14626	20810	17594	16979	25219	21692	21587	-	-	-	-	-	-	--
LIPID-N-0968	LNAPE(20:4/N-18:2)	GP	LNAPE	762.507	763.515	[M-H]-	C43H74NO8P	281670	178820	193020	142430	132400	185050	244100	274990	121210	135750	124380	172640	157350	125010	198230	156950	162410	159420	184560	-	-	-	-	-	-	--
LIPID-N-0969	LNAPE(20:5/N-18:1)	GP	LNAPE	762.507	763.515	[M-H]-	C43H74NO8P	173360	273410	261850	312700	243620	234570	421570	225360	216340	379040	227430	173000	238320	282490	174330	249220	296390	273770	280210	-	-	-	-	-	-	--
LIPID-N-0972	LNAPE(22:5/N-20:2)	GP	LNAPE	816.554	817.562	[M-H]-	C47H80NO8P	131470	190190	219520	201090	195000	186540	247300	230350	249370	161210	261710	288430	241870	213580	269090	294570	234250	222360	230040	-	-	-	-	-	-	--
LIPID-P-0001	DL-Carnitine	FA	CAR	162.113	161.105	[M+H]+	C7H15NO3	218160	249150	260980	207820	207290	280790	230760	167700	218280	110040	181140	195840	223520	147960	127190	128420	212370	213850	217690	C00318	HMDB0000062	10917	541-15-1	16347	52	ko04714,ko04976,ko05415
LIPID-P-0002	Carnitine C2:0	FA	CAR	204.124	203.116	[M+H]+	C9H17NO4	660100	794610	1023300	912590	794410	960310	627990	609390	588550	311540	565470	568450	638640	356200	354980	374110	756560	678950	690290	C02571	HMDB0000201	7045767	3040-38-8	57589	-	ko04931
LIPID-P-0003	Carnitine C3:0	FA	CAR	218.14	217.131	[M+H]+	C10H19NO4	102400	74019	114320	114680	87580	120160	81906	89737	99271	63188	72229	87018	88141	76752	65559	56056	109510	94822	94612	C03017	HMDB0000824	107738	17298-37-2	28867	5787	--
LIPID-P-0004	Carnitine C4:0	FA	CAR	232.155	231.147	[M+H]+	C11H21NO4	148470	121750	171050	173360	141250	192710	145940	119830	95839	34095	65085	75181	100960	60343	43538	53916	134380	112880	108690	C02862	HMDB0002013	213144	25576-40-3	21949	6436	--
LIPID-P-0005	Carnitine C5:0	FA	CAR	246.171	245.163	[M+H]+	C12H23NO4	96382	112180	136990	123770	88506	113890	134370	165130	85092	87526	149500	108210	131950	111870	122250	122860	155600	133770	117820	C02301	HMDB0000688	6426851	31023-24-2	73025	5657	ko04714
LIPID-P-0006	Carnitine C4-OH	FA	CAR	248.15	247.142	[M+H]+	C11H21NO5	34597	35540	33747	24293	31584	37458	31063	20655	46029	29042	33105	41995	46028	30160	18891	27067	45304	35886	33079	C02301	-	53481617	-	-	-	ko04714
LIPID-P-0007	Carnitine C6:0	FA	CAR	260.187	259.178	[M+H]+	C13H25NO4	16376	14126	20980	20856	22831	22226	20252	16585	28682	9246.2	28252	25529	28851	24892	18254	24086	24881	20920	20525	C02301	HMDB0000705	6426853	6418-78-6	70749	5673	ko04714
LIPID-P-0008	Carnitine C5-OH	FA	CAR	262.166	261.158	[M+H]+	C12H23NO5	107690	139930	98910	76816	76504	107460	84507	89692	40032	24964	29948	32123	32357	31435	20705	26546	76730	60887	63264	C02301	HMDB0062555	57357187	-	-	-	ko04714
LIPID-P-0009	Carnitine C6-OH	FA	CAR	276.182	275.173	[M+H]+	C13H25NO5	9849.3	11409	6508.5	8163.4	7708	8054.6	11433	5120	9269.9	9333.1	8145.8	7632.3	7626.6	8057	6466.6	7535.5	10821	9709.3	8952.8	C02301	HMDB0013130	53481624	-	-	-	ko04714
LIPID-P-0010	Carnitine C8:0	FA	CAR	288.218	287.21	[M+H]+	C15H29NO4	7256.1	8706.8	12078	7564.5	9298.7	8182.7	16742	5682.7	12266	7116.8	13094	8063.8	17271	13245	9048.3	9707.5	5939	9816.4	10774	C02301	HMDB0000791	11953814	25243-95-2	18102	-	ko04714
LIPID-P-0011	Carnitine C6-2OH	FA	CAR	290.161	289.153	[M+H]+	C13H23NO6	23781	27689	35902	28618	25073	32127	29785	38654	20518	18128	36761	24324	29870	24339	30167	25183	38479	30306	28418	C02301	HMDB0000552	128145	102673-95-0	70857	5536	ko04714
LIPID-P-0016	Carnitine C12-OH	FA	CAR	360.276	359.267	[M+H]+	C19H37NO5	5232.3	5686	6159.2	5565.3	5347.8	6645.4	5585.4	5689.2	7880	8530.7	8454.9	9309.5	12128	9550.6	5954.2	6719.9	8213	8126.9	7990.8	C02301	-	71464535	-	-	-	ko04714
LIPID-P-0017	Carnitine C14:0	FA	CAR	372.313	371.304	[M+H]+	C21H41NO4	106660	94298	151970	159880	190310	201120	282340	137980	362920	221570	201530	172550	267810	262270	128830	231320	212610	255570	239600	C02301	HMDB0005066	53477791	25597-07-3	84634	-	ko04714
LIPID-P-0018	Carnitine C15:0	FA	CAR	386.325	385.319	[M+H]+	C22H43NO4	19888	21939	37255	30303	47427	62617	72129	28579	105840	53387	55134	40003	63629	68078	35500	48627	48752	58934	63111	C02301	-	-	-	-	-	ko04714
LIPID-P-0019	Carnitine C12:1-2OH	FA	CAR	374.255	373.246	[M+H]+	C19H35NO6	9451.1	9148.2	11143	9313	10643	10867	12187	12149	8208.7	7432	12625	10555	14244	10323	12474	11101	10979	10099	11955	C02301	-	71464543	-	-	-	ko04714
LIPID-P-0020	Carnitine C14-OH	FA	CAR	388.307	387.298	[M+H]+	C21H41NO5	2106	2032.6	2745.7	854.36	5546.7	3863.8	3961.4	3714.2	7765.8	10461	6504.1	5542.8	3795.6	9258.6	3823.4	10552	5716.8	5688.4	7401.6	C02301	-	71464541	-	-	-	ko04714
LIPID-P-0021	Carnitine C16:0	FA	CAR	400.344	399.335	[M+H]+	C23H45NO4	1157900	1292800	2098300	2222400	2331000	2780100	3942600	2077700	4578000	2358000	2802100	2442700	3893100	3733300	1705500	3405100	3044100	3047300	3041100	C02990	HMDB0000222	11953816	2364-67-2	17490	5231	ko00071,ko01212
LIPID-P-0022	Carnitine C16-OH	FA	CAR	416.339	415.33	[M+H]+	C23H45NO5	31752	36259	67354	57079	65235	95511	107080	50954	209170	175910	145680	150510	178840	159620	75297	228000	161800	129660	130880	C02301	HMDB0013336	126456228	195207-76-2	-	-	ko04714
LIPID-P-0023	Carnitine C18:0	FA	CAR	428.375	427.366	[M+H]+	C25H49NO4	755040	934680	1089300	1104200	1176300	1360900	1613300	965520	1940900	1348100	1500700	1854800	2215600	1660900	838400	2802800	1809100	1636000	1660100	C02301	HMDB0000848	52922056	25597-09-5	84644	5811	ko04714
LIPID-P-0024	Carnitine C20:0	FA	CAR	456.404	455.397	[M+H]+	C27H53NO4	77006	98255	71314	70962	68381	92223	106440	70429	66603	49992	46978	66105	69844	49808	32776	91627	78904	74030	74451	C02301	-	53477833	-	-	-	ko04714
LIPID-P-0025	Carnitine C18-OH	FA	CAR	444.37	443.361	[M+H]+	C25H49NO5	27088	35901	35934	42735	36295	52855	51247	39754	109770	88416	84780	101790	102010	87371	39848	144510	87726	78176	78290	C02301	-	71464560	-	-	-	ko04714
LIPID-P-0026	Carnitine C3:1-2OH	FA	CAR	248.113	247.106	[M+H]+	C10H17NO6	26277	34507	30460	23723	23449	30774	24825	18913	40858	26536	29638	34615	38304	22831	14392	22171	35997	29927	26313	C02301	HMDB0002095	91825606	910825-21-7	85470	6484	ko04714
LIPID-P-0027	Carnitine C4:1-2OH	FA	CAR	262.129	261.121	[M+H]+	C11H19NO6	115380	128640	101060	78701	73960	118320	82807	85297	38530	23025	29152	32587	34948	34944	18826	22367	78472	64583	62264	C02301	HMDB0061717	71464481	-	-	-	ko04714
LIPID-P-0028	Carnitine C5:1	FA	CAR	244.155	243.147	[M+H]+	C12H21NO4	10741	13101	12051	8078.8	7465.1	13268	6842.6	7528.9	5803.7	5247.7	3285.6	4284.1	3246.1	6218.8	2088.6	3548.1	9947.7	9442.3	6538.7	C02301	HMDB0002366	91825636	64681-36-3	85520	-	ko04714
LIPID-P-0030	Carnitine C5:1-2OH	FA	CAR	274.13	273.121	[M+H]+	C12H19NO6	2427200	2607500	3356700	3131900	2498100	2965000	3368300	3648500	2313000	2301100	3769000	2809100	2892600	2538400	3151400	2594400	3256600	3048400	2963300	C02301	-	53481620	-	-	-	ko04714
LIPID-P-0035	Carnitine C12:1	FA	CAR	342.265	341.257	[M+H]+	C19H35NO4	6171.1	6272.8	8430.8	5716.7	7385.5	7486.9	4707.4	6877.7	4771.7	5684.4	3919.2	5487.2	3512.5	3306.7	4622.2	6280.9	5425.3	6326.4	4516	C02301	HMDB0013326	53481699	-	89717	-	ko04714
LIPID-P-0038	Carnitine C14:1-OH	FA	CAR	386.292	385.283	[M+H]+	C21H39NO5	2303	3300.3	4139.3	2598.9	5041.7	7127	6806.6	3304.1	10480	9720.7	7069.7	6700.2	5802.4	7616.2	4714.2	8170.1	7532.1	7090.9	9137.9	C02301	HMDB0013330	53481699	-	-	-	ko04714
LIPID-P-0039	Carnitine C16:1	FA	CAR	398.328	397.319	[M+H]+	C23H43NO4	190740	166610	215040	268540	332830	338300	481620	283070	408850	179050	208420	157690	321230	285700	145960	252550	301770	295670	295880	C02301	HMDB0006317	53477817	-	86031	-	ko04714
LIPID-P-0040	Carnitine C16:1-OH	FA	CAR	414.322	413.314	[M+H]+	C23H43NO5	30345	39017	48122	41012	38911	50695	47992	39872	59074	46137	45781	40392	37438	47054	25053	52702	64477	45938	44562	C02301	HMDB0013333	71464549	-	-	-	ko04714
LIPID-P-0042	Carnitine C18:1	FA	CAR	426.36	425.351	[M+H]+	C25H47NO4	737840	837390	1119100	1325100	1449300	1656500	2478700	1040200	2309000	1223800	1227900	1128200	2117800	1796500	795320	1951800	1674200	1581000	1586200	C02301	HMDB0005065	46907933	38677-66-6	84651	-	ko04714
LIPID-P-0044	Carnitine C22:1	FA	CAR	482.419	481.413	[M+H]+	C29H55NO4	57681	76179	71694	64193	64198	70681	86958	83766	72780	96283	103980	89106	79778	74058	147060	95868	104720	102380	89651	C02301	-	-	-	-	-	ko04714
LIPID-P-0045	Carnitine C18:1-OH	FA	CAR	442.355	441.345	[M+H]+	C25H47NO5	45338	49379	58174	62989	78871	94393	126080	60146	215500	189090	122420	122890	168280	146240	60255	218210	136030	125910	133030	C02301	HMDB0013339	71464558	-	-	-	ko04714
LIPID-P-0052	Cholesterol	ST	Cho	369.4	386.355	[M-H2O+H]+	C27H46O	1938600	2321100	2981000	2684900	2148100	2500600	3116700	3207000	2207500	2146500	2872700	2391800	2486600	2189700	2608000	2369800	2741400	2525000	2754400	C00187	HMDB0000067	5997	-	16113	-	ko00100,ko00120,ko00140,ko00981,ko01100,ko04913,ko04925,ko04927,ko04934,ko04975,ko04976,ko04977,ko04979,ko05200,ko05217,ko05417
LIPID-P-0066	CE(18:1)	ST	CE	668.644	650.6	[M+NH4]+	C45H78O2	54031	72248	96995	101270	78557	91060	124700	111350	33321	82298	34510	14123	32530	44225	36854	45282	58743	66063	51886	C14641	HMDB0000918	50938266	303-43-5	46898	5872	--
LIPID-P-0070	CE(24:1)	ST	CE	752.728	734.694	[M+NH4]+	C51H90O2	10400	11726	7857.4	11556	27231	30493	32460	8021.3	10265	43540	9163.2	6396.9	10801	15407	9869	15045	10491	14162	14213	C02530	HMDB0006728	53477888	-	-	-	ko00100,ko04913,ko04975,ko04976,ko04977,ko04979,ko05417
LIPID-P-0092	CE(22:6)	ST	CE	714.628	696.585	[M+NH4]+	C49H76O2	38351	30969	56320	60621	51215	37786	53728	31929	52654	37987	54140	41672	75200	32632	41684	94216	61360	33905	38217	C02530	HMDB0006733	53477890	70110-50-8	-	-	ko00100,ko04913,ko04975,ko04976,ko04977,ko04979,ko05417
LIPID-P-0094	SPH(d18:0)	SP	SPH	302.306	301.298	[M+H]+	C18H39NO2	82866	66623	72263	76806	72106	79986	96261	136240	33983	35551	22918	11925	18897	29520	32373	20390	59135	56766	60044	C00836	HMDB0000269	91486	-	-	-	ko00600,ko01100,ko04071
LIPID-P-0095	SPH(d16:1)	SP	SPH	272.259	271.251	[M+H]+	C16H33NO2	3170300	3229200	4030800	3781800	2876100	3773800	4011800	4517200	3738400	3319900	4314100	3946700	3881700	3386200	4482000	3375800	4583800	4063400	3923600	C00836	-	14767871	-	-	-	ko00600,ko01100,ko04071
LIPID-P-0096	SPH(d18:1)	SP	SPH	300.29	299.282	[M+H]+	C18H37NO2	2527500	2297600	3035000	2984300	2129100	2909300	2655600	2877400	2137100	2323600	2161300	1727600	2084600	2086700	3319900	2018600	2905100	2548100	2288300	C00836	-	5280335	-	-	-	ko00600,ko01100,ko04071
LIPID-P-0097	SPH(d18:2)	SP	SPH	298.275	297.267	[M+H]+	C18H35NO2	751210	653570	607140	777710	486080	646320	520560	845020	376540	306420	327560	359950	346910	304750	557780	370790	581890	595420	540070	C00836	-	11220228	-	-	-	ko00600,ko01100,ko04071
LIPID-P-0102	Cer(d18:0/16:0)	SP	Cer	540.536	539.528	[M+H]+	C34H69NO3	218400	268180	224300	243570	212830	299190	326800	204880	85024	94654	106730	85932	87192	63124	110040	86791	200500	158830	153290	C00195	HMDB0011760	5283572	-	67042	-	ko00600,ko01100,ko04071,ko04217,ko04722,ko04920,ko04931,ko04933,ko05140,ko05415
LIPID-P-0107	Cer(d18:0/24:1)	SP	Cer	650.6	649.637	[M+H]+	C42H83NO3	348680	398540	363380	392850	223870	383080	355200	453310	161330	148280	79896	58810	103120	97224	123510	108150	246550	254400	265230	C00195	HMDB0011769	5283576	-	74130	-	ko00600,ko01100,ko04071,ko04217,ko04722,ko04920,ko04931,ko04933,ko05140,ko05415
LIPID-P-0108	Cer(d18:1/14:0)	SP	Cer	510.489	509.481	[M+H]+	C32H63NO3	129320	69349	75030	102200	45927	69294	102530	90318	43054	31016	19168	31123	30677	29088	47984	36354	74200	63675	43119	C13916	HMDB0011773	5282310	-	72957	-	--
LIPID-P-0109	Cer(d18:1/16:0)	SP	Cer	538.52	537.512	[M+H]+	C34H67NO3	7301900	4670900	8221900	6249900	5416400	4062300	8374600	8012600	4383000	4521200	4421200	4725500	3507200	3238800	4331800	4545900	5558900	5509700	4705400	C00195	HMDB0004949	5283564	-	72959	7202	ko00600,ko01100,ko04071,ko04217,ko04722,ko04920,ko04931,ko04933,ko05140,ko05415
LIPID-P-0110	Cer(d18:1/17:0)	SP	Cer	552.536	551.528	[M+H]+	C35H69NO3	169260	177560	180040	130520	138460	144450	170810	275770	109090	129290	165420	80756	126930	100820	225530	147200	132880	134750	125550	C00195	-	44584335	-	-	-	ko00600,ko01100,ko04071,ko04217,ko04722,ko04920,ko04931,ko04933,ko05140,ko05415
LIPID-P-0111	Cer(d18:1/18:0)	SP	Cer	566.551	565.543	[M+H]+	C36H71NO3	1127700	1314200	1095200	1567500	954070	1172600	1203200	1441600	490070	578680	426330	326910	381880	505540	758510	493210	844290	697570	893060	C00195	HMDB0004950	5283565	-	72961	7203	ko00600,ko01100,ko04071,ko04217,ko04722,ko04920,ko04931,ko04933,ko05140,ko05415
LIPID-P-0115	Cer(d18:1/22:0)	SP	Cer	622.614	621.606	[M+H]+	C40H79NO3	3090100	2646400	3819600	2722600	2608200	3775200	3120200	4943900	1334200	1525400	1465300	1302300	1480000	1386500	1918300	1400000	3138100	2272800	2461500	C00195	HMDB0004952	5283567	-	72966	7205	ko00600,ko01100,ko04071,ko04217,ko04722,ko04920,ko04931,ko04933,ko05140,ko05415
LIPID-P-0116	Cer(d18:1/23:0)	SP	Cer	636.629	635.622	[M+H]+	C41H81NO3	645280	523460	866800	751890	483530	584110	587410	759230	386740	355460	443500	391970	619630	412180	751520	414950	472670	418070	381950	C00195	HMDB0000950	52931115	67605-84-9	84372	5896	ko00600,ko01100,ko04071,ko04217,ko04722,ko04920,ko04931,ko04933,ko05140,ko05415
LIPID-P-0117	Cer(d18:1/24:0)	SP	Cer	650.645	649.637	[M+H]+	C42H83NO3	6238900	5608100	6875600	8675900	4475400	8514200	6410800	6552100	2701000	2504200	2864700	2420800	1891100	3477300	3514000	2036800	5542900	4735800	3020500	C00195	HMDB0004956	5283571	-	72965	7209	ko00600,ko01100,ko04071,ko04217,ko04722,ko04920,ko04931,ko04933,ko05140,ko05415
LIPID-P-0118	Cer(d18:1/25:0)	SP	Cer	664.661	663.653	[M+H]+	C43H85NO3	102480	68767	117240	95930	89040	97151	72084	101930	31665	70400	53677	35561	69972	60711	58530	68640	101620	81953	91777	C00195	HMDB0004957	9547202	-	134548	7210	ko00600,ko01100,ko04071,ko04217,ko04722,ko04920,ko04931,ko04933,ko05140,ko05415
LIPID-P-0120	Cer(d18:1/16:1)	SP	Cer	536.504	535.496	[M+H]+	C34H65NO3	3637700	3416000	3426600	2840200	2558400	3484200	3075200	4358700	1169100	1415300	1536800	1230700	1126200	1262400	1899500	1316900	2688000	2360900	2326900	C00195	HMDB0035480	131751776	141980-53-2	-	-	ko00600,ko01100,ko04071,ko04217,ko04722,ko04920,ko04931,ko04933,ko05140,ko05415
LIPID-P-0123	Cer(d18:1/22:1)	SP	Cer	620.598	619.59	[M+H]+	C40H77NO3	241140	366380	410840	525820	284620	319450	224250	520010	152640	155360	116520	103060	138600	143220	219670	141080	181080	299210	347910	C00195	HMDB0011775	53481052	-	84701	-	ko00600,ko01100,ko04071,ko04217,ko04722,ko04920,ko04931,ko04933,ko05140,ko05415
LIPID-P-0124	Cer(d18:1/24:1)	SP	Cer	648.629	647.622	[M+H]+	C42H81NO3	19441000	13558000	22085000	16887000	14668000	16174000	14057000	16899000	4643000	6148700	5717300	5194800	5796100	5276500	8979300	4786800	12910000	10468000	10554000	C00195	HMDB0004953	5283568	-	74450	7206	ko00600,ko01100,ko04071,ko04217,ko04722,ko04920,ko04931,ko04933,ko05140,ko05415
LIPID-P-0125	Cer(d18:1/26:1)	SP	Cer	676.661	675.653	[M+H]+	C44H85NO3	196830	172220	202170	310620	205130	364420	225540	280430	86919	105360	98656	88375	101130	96287	110610	71558	217880	149130	122320	C00195	-	5283569	-	-	-	ko00600,ko01100,ko04071,ko04217,ko04722,ko04920,ko04931,ko04933,ko05140,ko05415
LIPID-P-0126	Cer(d16:1/16:0)	SP	Cer	510.6	509.481	[M+H]+	C32H63NO3	185930	161100	180400	162000	99725	142380	207530	174710	143510	119950	72621	153280	88386	113150	124560	117360	139810	133570	115980	C00195	-	-	-	-	-	ko00600,ko01100,ko04071,ko04217,ko04722,ko04920,ko04931,ko04933,ko05140,ko05415
LIPID-P-0131	Cer(d16:1/24:0)	SP	Cer	622.6	621.606	[M+H]+	C40H79NO3	166120	158510	118550	150830	136600	161830	179270	147820	103710	134610	63231	48557	63986	73768	90678	99179	117440	114810	99063	C00195	-	10627700	-	-	-	ko00600,ko01100,ko04071,ko04217,ko04722,ko04920,ko04931,ko04933,ko05140,ko05415
LIPID-P-0133	Cer(d18:2/14:0)	SP	Cer	508.5	507.465	[M+H]+	C32H61NO3	59640	42064	63281	43455	28733	61533	54914	63046	21146	16908	24278	16940	21851	15593	32103	8108.8	19636	43673	31267	C00195	-	52931116	-	-	-	ko00600,ko01100,ko04071,ko04217,ko04722,ko04920,ko04931,ko04933,ko05140,ko05415
LIPID-P-0134	Cer(d18:2/16:0)	SP	Cer	536.5	535.496	[M+H]+	C34H65NO3	1020900	1140900	1556700	1275200	1150500	980630	1388100	1724100	474930	539780	672680	639690	508040	734570	656780	608750	800460	687180	863050	C00195	-	52931118	-	-	-	ko00600,ko01100,ko04071,ko04217,ko04722,ko04920,ko04931,ko04933,ko05140,ko05415
LIPID-P-0139	Cer(d18:2/22:0)	SP	Cer	620.6	619.59	[M+H]+	C40H77NO3	1232500	1083600	1612000	1718400	743570	1327600	1228100	2161000	364570	305190	215350	279080	296660	294570	524990	221810	705540	787540	745330	C00195	-	52931123	-	-	-	ko00600,ko01100,ko04071,ko04217,ko04722,ko04920,ko04931,ko04933,ko05140,ko05415
LIPID-P-0140	Cer(d18:2/23:0)	SP	Cer	634.6	633.606	[M+H]+	C41H79NO3	656890	389440	368070	486210	439810	462680	503580	650810	136730	147800	242200	178050	170910	203480	297520	165480	438230	317430	221080	C00195	-	52931124	-	-	-	ko00600,ko01100,ko04071,ko04217,ko04722,ko04920,ko04931,ko04933,ko05140,ko05415
LIPID-P-0141	Cer(d18:2/24:0)	SP	Cer	648.6	647.622	[M+H]+	C42H81NO3	7064600	6579500	6353400	7591300	4896600	7823100	6357500	7692100	1615000	2454400	1587400	1373200	1742300	1798400	2995500	2502300	5920600	3570400	4085400	C00195	-	-	-	-	-	ko00600,ko01100,ko04071,ko04217,ko04722,ko04920,ko04931,ko04933,ko05140,ko05415
LIPID-P-0157	CerP(d18:1/20:3)	SP	CerP	668.502	667.494	[M+H]+	C38H70NO6P	13210	42121	17891	26210	22497	29868	72090	19920	96527	228540	102600	69759	97612	143800	95260	113720	90590	89886	73303	-	-	-	-	-	-	--
LIPID-P-0159	Coenzyme Q8	PR	CoQ	727.566	780.606	[M+H]+	C53H80O4	117010	183930	130440	175890	131680	176400	162910	146130	107080	209580	132870	86980	123150	179720	133790	131480	181930	126360	160260	C17569	HMDB0006709	5283546	-	46372	-	--
LIPID-P-0160	Coenzyme Q9	PR	CoQ	795.629	794.621	[M+H]+	C54H82O4	1344300	1374800	1043100	1307200	812370	1268900	1148000	1354700	554500	832640	635360	387970	548020	651600	575240	600270	920630	877360	884560	C01967	HMDB0006707	5280473	303-97-9	18160	-	--
LIPID-P-0161	Coenzyme Q10	PR	CoQ	863.691	862.684	[M+H]+	C59H90O4	75645	75620	66878	75222	51610	97845	82881	94653	46251	60616	44335	36982	54742	64621	63094	66872	54955	60126	48679	C11378	HMDB0001072	5281915	303-98-0	46245	-	ko04216
LIPID-P-0162	DG(8:0_16:0)	GL	DG	474.411	456.381	[M+NH4]+	C27H52O5	14789	16102	38677	34847	22887	34214	32407	28937	29396	23456	18659	13526	18768	23965	31543	17260	44955	27373	20089	C00641	HMDB0092923	102241543	-	-	-	ko00561,ko00562,ko00564,ko01100,ko04070,ko04730
LIPID-P-0169	DG(16:0_16:0)	GL	DG	586.55	568.507	[M+NH4]+	C35H68O5	1030100	1160600	1563300	1549600	878970	1382400	1252200	1645900	648350	827920	1067200	670200	892090	884930	807840	780620	1062000	1094600	1092400	C00165	HMDB0007098	644078	-	237189	4255	ko01521,ko04010,ko04012,ko04014,ko04015,ko04020,ko04024,ko04062,ko04064,ko04066,ko04071,ko04072,ko04261,ko04270,ko04361,ko04370,ko04371,ko04540,ko04611,ko04613,ko04625,ko04650,ko04658,ko04659,ko04660,ko04662,ko04664,ko04666,ko04713,ko04714,ko04720,ko04722,ko04723,ko04724,ko04725,ko04726,ko04728,ko04730,ko04745,ko04750,ko04911,ko04912,ko04915,ko04916,ko04918,ko04919,ko04920,ko04921,ko04923,ko04925…
LIPID-P-0174	DG(16:0_18:0)	GL	DG	614.582	596.538	[M+NH4]+	C37H72O5	1417900	1493200	1748600	1873200	1583500	1536800	2339200	2015000	1280400	1168100	1834900	1597300	1566000	1872300	1463000	1482300	1787800	1557400	1663300	C00165	HMDB0007100	9543688	-	86975	4274	ko01521,ko04010,ko04012,ko04014,ko04015,ko04020,ko04024,ko04062,ko04064,ko04066,ko04071,ko04072,ko04261,ko04270,ko04361,ko04370,ko04371,ko04540,ko04611,ko04613,ko04625,ko04650,ko04658,ko04659,ko04660,ko04662,ko04664,ko04666,ko04713,ko04714,ko04720,ko04722,ko04723,ko04724,ko04725,ko04726,ko04728,ko04730,ko04745,ko04750,ko04911,ko04912,ko04915,ko04916,ko04918,ko04919,ko04920,ko04921,ko04923,ko04925…
LIPID-P-0178	DG(18:0_18:0)	GL	DG	642.613	624.569	[M+NH4]+	C39H76O5	1825500	1756200	2761800	2609100	1571200	2215500	3140600	2958000	1983600	1865300	2260400	2267600	1935800	2440200	2271900	2485200	2182800	2180100	2515700	C00641	HMDB0007158	102615	-	-	-	ko00561,ko00562,ko00564,ko01100,ko04070,ko04730
LIPID-P-0182	DG(21:0_16:0)	GL	DG	656.614	638.585	[M+NH4]+	C40H78O5	256920	260090	123850	259780	169600	448820	194620	359190	9	9	9	9	9	9	9	9	131730	97994	167220	C00641	HMDB0094301	9543753	-	-	-	ko00561,ko00562,ko00564,ko01100,ko04070,ko04730
LIPID-P-0191	DG(14:0_18:1)	GL	DG	584.535	566.491	[M+NH4]+	C35H66O5	364120	392200	243080	278020	218660	274010	295620	317110	62674	138120	41260	67437	67111	77884	53433	66318	189570	213480	162260	C00641	HMDB0007014	53477952	-	88809	-	ko00561,ko00562,ko00564,ko01100,ko04070,ko04730
LIPID-P-0192	DG(16:0_16:1)	GL	DG	584.535	566.491	[M+NH4]+	C35H66O5	907770	957670	751360	761520	601730	855160	920060	976540	162690	316130	138180	140510	139630	176990	174270	158650	577010	506170	484620	C00165	HMDB0007099	9543678	-	84394	4264	ko01521,ko04010,ko04012,ko04014,ko04015,ko04020,ko04024,ko04062,ko04064,ko04066,ko04071,ko04072,ko04261,ko04270,ko04361,ko04370,ko04371,ko04540,ko04611,ko04613,ko04625,ko04650,ko04658,ko04659,ko04660,ko04662,ko04664,ko04666,ko04713,ko04714,ko04720,ko04722,ko04723,ko04724,ko04725,ko04726,ko04728,ko04730,ko04745,ko04750,ko04911,ko04912,ko04915,ko04916,ko04918,ko04919,ko04920,ko04921,ko04923,ko04925…
LIPID-P-0196	DG(16:0_18:1)	GL	DG	612.566	594.522	[M+NH4]+	C37H70O5	1211500	1743400	1262900	1438900	1134700	1389300	1432500	1480000	612380	890650	359840	312730	413380	535670	314490	590840	985900	824100	721520	C13861	HMDB0007102	5282283	-	75466	4260	--
LIPID-P-0200	DG(16:0_20:1)	GL	DG	640.597	622.554	[M+NH4]+	C39H74O5	95952	121220	103100	88944	78806	112690	95695	120600	49082	78434	36428	22699	31201	48302	25384	39409	78992	74144	60592	C00641	HMDB0007108	9543715	-	88447	4354	ko00561,ko00562,ko00564,ko01100,ko04070,ko04730
LIPID-P-0201	DG(18:0_18:1)	GL	DG	640.597	622.554	[M+NH4]+	C39H74O5	582440	789430	728550	730190	619710	602330	756400	872850	494950	661920	360200	334750	368330	535770	321110	467860	628050	524780	672990	C00641	HMDB0007160	6443547	-	75468	-	ko00561,ko00562,ko00564,ko01100,ko04070,ko04730
LIPID-P-0211	DG(16:1_16:1)	GL	DG	582.519	564.475	[M+NH4]+	C35H64O5	921910	1483000	395220	580020	400410	645830	730020	861010	36669	107980	12654	5898.8	2539.2	30440	25144	21589	309460	388900	486740	C00641	HMDB0007128	9543679	-	84417	-	ko00561,ko00562,ko00564,ko01100,ko04070,ko04730
LIPID-P-0213	DG(16:1_18:1)	GL	DG	610.55	592.507	[M+NH4]+	C37H68O5	1957900	2115800	1320600	1381900	1093800	1357600	2186600	1600000	261550	563620	173660	164850	220950	324360	187450	167600	904930	1074700	1048700	C00641	HMDB0007131	9543694	-	88500	4281	ko00561,ko00562,ko00564,ko01100,ko04070,ko04730
LIPID-P-0218	DG(18:1_18:1)	GL	DG	638.582	620.538	[M+NH4]+	C39H72O5	2635700	3973300	3552900	3521900	2908100	3794200	3617500	3296300	1277200	2090400	766120	626400	708910	1652500	790900	1157000	2349000	2211800	2395400	C00641	HMDB0007218	9543716	-	52333	-	ko00561,ko00562,ko00564,ko01100,ko04070,ko04730
LIPID-P-0219	DG(18:1_20:1)	GL	DG	666.613	648.569	[M+NH4]+	C41H76O5	205030	325300	264090	237490	228230	242010	267850	268050	128360	240090	63639	65549	89149	143660	53693	93073	176180	192010	174850	C00165	HMDB0007224	9543756	-	84436	4400	ko01521,ko04010,ko04012,ko04014,ko04015,ko04020,ko04024,ko04062,ko04064,ko04066,ko04071,ko04072,ko04261,ko04270,ko04361,ko04370,ko04371,ko04540,ko04611,ko04613,ko04625,ko04650,ko04658,ko04659,ko04660,ko04662,ko04664,ko04666,ko04713,ko04714,ko04720,ko04722,ko04723,ko04724,ko04725,ko04726,ko04728,ko04730,ko04745,ko04750,ko04911,ko04912,ko04915,ko04916,ko04918,ko04919,ko04920,ko04921,ko04923,ko04925…
LIPID-P-0229	DG(18:1_18:2)	GL	DG	636.566	618.522	[M+NH4]+	C39H70O5	232440	194960	120260	153190	148350	127340	201430	145360	127150	159270	114430	80326	102640	92682	156440	93773	198220	195850	165820	C00641	HMDB0007219	9543722	-	75450	-	ko00561,ko00562,ko00564,ko01100,ko04070,ko04730
LIPID-P-0234	DG(18:0_20:3)	GL	DG	664.585	646.554	[M+NH4]+	C41H74O5	39602	47837	42661	54962	48054	33404	44481	36796	40172	90249	51685	43132	41052	58593	49665	60940	57289	47077	55957	C00641	HMDB0007168	53478052	-	88509	-	ko00561,ko00562,ko00564,ko01100,ko04070,ko04730
LIPID-P-0237	DG(18:0_22:3)	GL	DG	692.611	674.585	[M+NH4]+	C43H78O5	53087	60216	49670	53494	39587	42699	65978	38248	32948	51231	14562	12123	28042	34946	14181	28540	57619	32954	38798	C00641	-	9543835	-	-	-	ko00561,ko00562,ko00564,ko01100,ko04070,ko04730
LIPID-P-0239	DG(16:0_20:4)	GL	DG	634.55	616.507	[M+NH4]+	C39H68O5	242980	145550	190070	163750	155490	183810	268130	149650	345900	248140	394810	273330	336960	207580	406080	341450	280770	239120	257880	C00165	HMDB0007112	9543736	-	77096	-	ko01521,ko04010,ko04012,ko04014,ko04015,ko04020,ko04024,ko04062,ko04064,ko04066,ko04071,ko04072,ko04261,ko04270,ko04361,ko04370,ko04371,ko04540,ko04611,ko04613,ko04625,ko04650,ko04658,ko04659,ko04660,ko04662,ko04664,ko04666,ko04713,ko04714,ko04720,ko04722,ko04723,ko04724,ko04725,ko04726,ko04728,ko04730,ko04745,ko04750,ko04911,ko04912,ko04915,ko04916,ko04918,ko04919,ko04920,ko04921,ko04923,ko04925…
LIPID-P-0243	DG(18:0_20:4)	GL	DG	662.582	644.538	[M+NH4]+	C41H72O5	943730	1065600	858140	829190	757980	696330	934310	780350	781910	775860	883300	566890	915830	530860	1145600	897640	898560	951560	817900	C00165	HMDB0007170	6438587	-	75728	-	ko01521,ko04010,ko04012,ko04014,ko04015,ko04020,ko04024,ko04062,ko04064,ko04066,ko04071,ko04072,ko04261,ko04270,ko04361,ko04370,ko04371,ko04540,ko04611,ko04613,ko04625,ko04650,ko04658,ko04659,ko04660,ko04662,ko04664,ko04666,ko04713,ko04714,ko04720,ko04722,ko04723,ko04724,ko04725,ko04726,ko04728,ko04730,ko04745,ko04750,ko04911,ko04912,ko04915,ko04916,ko04918,ko04919,ko04920,ko04921,ko04923,ko04925…
LIPID-P-0245	DG(18:0_22:4)	GL	DG	690.596	672.569	[M+NH4]+	C43H76O5	125320	104230	88003	72973	56138	70788	87410	95221	45783	42765	61590	46867	42071	45163	64176	44167	77517	86048	59422	C00641	HMDB0007176	9543859	-	84435	-	ko00561,ko00562,ko00564,ko01100,ko04070,ko04730
LIPID-P-0246	DG(18:1_22:3)	GL	DG	690.596	672.569	[M+NH4]+	C43H76O5	54295	82106	35901	48396	60820	52176	66481	59068	47475	57399	12414	34901	34298	35975	12089	51511	47505	47575	44784	C00641	-	9543846	-	-	-	ko00561,ko00562,ko00564,ko01100,ko04070,ko04730
LIPID-P-0248	DG(16:1_20:4)	GL	DG	632.535	614.491	[M+NH4]+	C39H66O5	77065	77285	64295	55266	72106	50491	109860	89058	59912	92086	79032	68323	80164	52676	60135	81908	86506	74578	74591	C00641	HMDB0007141	9543743	-	88489	-	ko00561,ko00562,ko00564,ko01100,ko04070,ko04730
LIPID-P-0252	DG(18:1_20:4)	GL	DG	660.566	642.522	[M+NH4]+	C41H70O5	541710	536060	415970	452170	485630	454880	718670	453250	665110	691920	646810	536260	584910	380800	703710	657540	663590	524040	544200	C00641	HMDB0007228	9543786	-	75449	-	ko00561,ko00562,ko00564,ko01100,ko04070,ko04730
LIPID-P-0253	DG(16:0_22:5)	GL	DG	660.557	642.522	[M+NH4]+	C41H70O5	53015	44797	41690	27552	33776	59800	90629	41074	87300	62888	92974	80736	83331	61339	76473	104420	64035	66681	68471	C00641	HMDB0007119	53478030	-	88478	-	ko00561,ko00562,ko00564,ko01100,ko04070,ko04730
LIPID-P-0261	DG(16:0_22:6)	GL	DG	658.55	640.507	[M+NH4]+	C41H68O5	129160	170760	132570	147560	162590	137740	253620	183300	276940	284500	295450	249080	290390	191350	268290	339870	227230	208480	228870	C00641	HMDB0007121	9543827	-	82949	-	ko00561,ko00562,ko00564,ko01100,ko04070,ko04730
LIPID-P-0266	DG(18:0_22:6)	GL	DG	686.57	668.538	[M+NH4]+	C43H72O5	97065	121320	112370	130340	112700	84914	116870	140970	122020	128350	143800	103090	118180	115370	106780	193720	136710	119550	144690	C00641	HMDB0007179	9543881	-	77129	-	ko00561,ko00562,ko00564,ko01100,ko04070,ko04730
LIPID-P-0268	DG(16:1_22:6)	GL	DG	656.52	638.491	[M+NH4]+	C41H66O5	140970	174930	120230	101700	137300	150240	233890	153820	183580	134690	142570	125590	123570	106760	90631	129300	140130	157760	141000	C00641	HMDB0007150	9543839	-	-	-	ko00561,ko00562,ko00564,ko01100,ko04070,ko04730
LIPID-P-0269	DG(18:1_22:6)	GL	DG	684.561	666.522	[M+NH4]+	C43H70O5	201420	209960	190380	219280	265130	234810	272850	243760	430960	420750	400860	357830	425220	327010	269890	428760	329310	317470	326050	C00641	HMDB0007208	53478083	-	88551	-	ko00561,ko00562,ko00564,ko01100,ko04070,ko04730
LIPID-P-0274	MG(16:0)	GL	MG	348.321	330.277	[M+NH4]+	C19H38O4	97199	97777	133740	118470	91923	110460	139750	136550	91698	82974	158020	102110	122220	105320	115360	95706	114280	111250	122510	C01885	HMDB0011564	3084463	32899-41-5	75542	-	ko00561,ko01100,ko04714,ko04923,ko04975,ko04977
LIPID-P-0276	MG(18:0)	GL	MG	376.352	358.308	[M+NH4]+	C21H42O4	103260	119610	157720	141310	110270	148510	185010	175850	109240	112080	175570	126250	148390	122930	163020	135070	155050	155970	136910	C01885	HMDB0011131	15560610	22610-61-3	75550	-	ko00561,ko01100,ko04714,ko04923,ko04975,ko04977
LIPID-P-0282	MG(18:1)	GL	MG	374.336	356.293	[M+NH4]+	C21H40O4	11508	8990	9420	5423.8	6729.5	10656	10430	10464	11349	21352	10270	5950.4	9783	10291	5298.2	8774.5	14622	10884	11468	C01885	HMDB0011566	53480977	-	-	-	ko00561,ko01100,ko04714,ko04923,ko04975,ko04977
LIPID-P-0291	HexCer(d18:1/14:0)	SP	HexCer	672.6	671.534	[M+H]+	C38H73NO8	15401	47364	34692	46257	35550	39965	58044	38790	56153	113910	41806	80030	61777	118220	54125	72420	68400	55708	77072	C01190	HMDB0012321	53481406	-	-	-	ko00600,ko01100
LIPID-P-0292	HexCer(d18:1/16:0)	SP	HexCer	700.573	699.565	[M+H]+	C40H77NO8	2576500	4337200	4308100	5095500	5252300	5448200	7847400	6031600	11191000	20166000	10298000	13350000	11766000	12003000	9848800	11082000	10109000	10870000	8664000	C01190	HMDB0004971	14035030	-	84716	7224	ko00600,ko01100
LIPID-P-0293	HexCer(d18:1/17:0)	SP	HexCer	714.588	713.581	[M+H]+	C41H79NO8	80514	112610	164670	110960	177980	131690	239620	147840	437820	489680	420790	422720	419910	459280	324310	391740	361520	405930	303960	C01190	-	-	-	-	-	ko00600,ko01100
LIPID-P-0294	HexCer(d18:1/18:0)	SP	HexCer	728.604	727.596	[M+H]+	C42H81NO8	639810	1178100	1231500	944330	829720	1015300	1307500	1342300	1320700	2344100	1170300	1031800	1235300	1694200	1023000	1129700	993670	1354200	1149700	C01190	HMDB0004972	11958364	-	84719	7225	ko00600,ko01100
LIPID-P-0296	HexCer(d18:1/20:0)	SP	HexCer	756.635	755.628	[M+H]+	C44H85NO8	307440	550420	639930	764290	554200	580550	743650	642900	728480	1046900	525190	459030	548410	624580	599780	513730	735530	580220	545020	C01190	HMDB0004973	20057356	-	84721	7226	ko00600,ko01100
LIPID-P-0297	HexCer(d18:1/22:0)	SP	HexCer	784.667	783.659	[M+H]+	C46H89NO8	1563900	2988700	2774100	3048600	2285500	2850000	2720200	2793500	2485400	3968400	2067400	1805600	2288300	3464100	2588700	2677200	2682200	2793000	2705100	C01190	HMDB0004974	10373084	-	62107	7227	ko00600,ko01100
LIPID-P-0298	HexCer(d18:1/23:0)	SP	HexCer	798.682	797.674	[M+H]+	C47H91NO8	260370	355180	609210	445250	435090	566260	630240	697280	694950	1143000	868830	794120	883280	1370000	790220	696190	761510	769050	613620	C01190	-	52931253	-	-	-	ko00600,ko01100
LIPID-P-0299	HexCer(d18:1/24:0)	SP	HexCer	812.698	811.69	[M+H]+	C48H93NO8	2660600	3844600	5926200	5297200	5238100	5161500	6334200	4522100	5745700	7485100	5268900	3563900	5376600	6457500	4938300	5732300	5034000	4834300	4817700	C01190	HMDB0004978	6321361	-	-	7231	ko00600,ko01100
LIPID-P-0300	HexCer(d18:1/25:0)	SP	HexCer	826.714	825.706	[M+H]+	C49H95NO8	48316	76621	44801	53085	46743	52656	103840	84271	117410	173020	113460	100860	84515	138950	134040	111830	115560	126540	97831	C01190	HMDB0004979	20057360	-	-	7232	ko00600,ko01100
LIPID-P-0301	HexCer(d18:1/26:0)	SP	HexCer	840.729	839.721	[M+H]+	C50H97NO8	21429	39053	43148	52169	32348	54199	40154	19839	16237	43956	36248	26751	21816	56296	12011	23236	32576	23514	40280	C01190	HMDB0004977	20057359	-	75344	7230	ko00600,ko01100
LIPID-P-0302	HexCer(d18:1/16:1)	SP	HexCer	698.557	697.549	[M+H]+	C40H75NO8	766980	935000	1076200	949900	947710	1345300	1214300	1163600	1289800	1860600	1242200	1169400	1233300	1525600	970910	1064400	1267500	1309700	1276200	C01190	-	-	-	-	-	ko00600,ko01100
LIPID-P-0303	HexCer(d18:1/18:1)	SP	HexCer	726.588	725.581	[M+H]+	C42H79NO8	64258	85136	93093	73882	64537	93814	80641	131830	53749	90324	64049	41454	46206	56759	48318	41430	72481	85055	70557	C01190	HMDB0004970	20057355	-	139140	7223	ko00600,ko01100
LIPID-P-0308	HexCer(d18:2/16:0)	SP	HexCer	698.6	697.549	[M+H]+	C40H75NO8	143480	159840	281720	213840	190970	212350	305450	205940	666560	872240	380760	763850	588600	773040	546180	691020	421520	511160	507360	C01190	HMDB0034623	52931254	127842-89-1	-	-	ko00600,ko01100
LIPID-P-0312	HexCer(d18:2/24:0)	SP	HexCer	810.7	809.674	[M+H]+	C48H91NO8	334490	410160	420620	533890	366220	473460	635060	472150	486310	665880	384520	283100	440260	617350	355500	431160	716670	510920	448580	C01190	-	-	-	-	-	ko00600,ko01100
LIPID-P-0317	Hex2Cer(d18:1/16:0)	SP	HexCer	862.6	861.618	[M+H]+	C46H87NO13	349270	500040	718590	637090	693480	384730	840240	846510	498020	588700	846090	808580	514570	665150	1434200	1048400	784340	786620	731300	C01290	HMDB0004868	53477895	-	84758	-	ko00600,ko01100
LIPID-P-0318	Hex2Cer(d18:1/18:0)	SP	HexCer	890.7	889.649	[M+H]+	C48H91NO13	20949	56632	40400	71445	50979	41976	103420	75732	79760	48067	91256	53309	40967	87689	125860	23129	54103	39045	75398	C01290	HMDB0004869	10260120	-	84759	-	ko00600,ko01100
LIPID-P-0321	Hex2Cer(d18:1/24:0)	SP	HexCer	974.8	973.743	[M+H]+	C54H103NO13	104020	233790	335440	308370	185120	229080	341400	272480	230380	264700	252290	209960	254940	235980	655290	372900	272110	356040	432680	C01290	HMDB0004875	53481001	-	84764	-	ko00600,ko01100
LIPID-P-0322	Hex2Cer(d18:1/24:1)	SP	HexCer	972.7	971.727	[M+H]+	C54H101NO13	105480	184730	230900	157200	143300	169940	262870	274880	251800	178590	206040	152850	226900	301350	394500	282080	254230	301570	150370	C01290	HMDB0004872	20057309	-	-	7129	ko00600,ko01100
LIPID-P-0323	Hex2Cer(d18:2/16:0)	SP	HexCer	860.6	859.602	[M+H]+	C46H85NO13	24095	33965	41677	24250	27940	40864	39962	29336	38375	48815	54822	23445	34381	85786	74333	34302	42672	29960	30016	C01290	-	-	-	-	-	ko00600,ko01100
LIPID-P-0325	Hex3Cer(d18:1/16:0)	SP	HexCer	1024.67	1023.67	[M+H]+	C52H97NO18	137890	86319	148120	86212	210590	190940	311780	148640	337520	297600	398190	364620	436810	316400	466090	442970	268850	270060	348700	C04737	HMDB0004879	20057315	-	-	7136	ko05131
LIPID-P-0332	SHexCer(d18:1:/16:0)	SP	HexCer	780.8	779.522	[M+H]+	C40H77NO11S	917010	1410800	1744000	1707100	1557300	1846100	2314300	1821300	3149100	3948500	3315600	2394900	2700400	3412300	3485100	3618300	2752300	2572000	2567200	C06125	HMDB0012313	24779578	-	-	-	ko00600,ko01100
LIPID-P-0350	LPC(14:0/0:0)	GP	LPC	468.309	467.301	[M+H]+	C22H46NO7P	2081300	3312700	2541200	2648900	2283600	2997700	2887200	2157500	2506400	2696300	2844400	2762000	2321300	2627400	3914600	3356900	3280900	3094200	3215100	C04230	HMDB0010379	460604	20559-16-4	64489	-	ko00564,ko05231
LIPID-P-0351	LPC(0:0/15:0)	GP	LPC	482.322	481.317	[M+H]+	C23H48NO7P	525690	657910	388020	313240	340800	382510	458240	361180	650430	663510	845420	735330	676970	489860	873110	655310	690810	583430	555660	C04230	-	-	-	-	-	ko00564,ko05231
LIPID-P-0352	LPC(15:0/0:0)	GP	LPC	482.322	481.317	[M+H]+	C23H48NO7P	973700	1683000	1103500	1210300	1172800	1830500	1467200	1303000	2508900	2325800	3062100	2774000	2851200	2087500	4035400	2949000	2455500	2320100	2280900	C04230	HMDB0010381	24779458	-	580912	-	ko00564,ko05231
LIPID-P-0353	LPC(0:0/16:0)	GP	LPC	496.34	495.332	[M+H]+	C24H50NO7P	456410	543050	469730	401020	341600	449430	459200	382400	701430	481020	771280	680250	685220	497070	722910	753510	652510	582380	531580	C04230	-	460602	-	-	-	ko00564,ko05231
LIPID-P-0354	LPC(16:0/0:0)	GP	LPC	496.34	495.332	[M+H]+	C24H50NO7P	581820	759930	734990	613960	623110	900740	939800	792670	1029900	837970	1246200	1102600	950610	936830	1544500	1297800	1104200	1026200	930220	C04230	HMDB0010382	460602	-	72998	-	ko00564,ko05231
LIPID-P-0355	LPC(0:0/17:0)	GP	LPC	510.356	509.348	[M+H]+	C25H52NO7P	427490	249510	171070	411100	92511	545730	430930	359390	1163000	415750	492230	195550	453170	457920	1412200	1320200	929100	898030	859180	C04230	-	-	-	-	-	ko00564,ko05231
LIPID-P-0356	LPC(17:0/0:0)	GP	LPC	510.356	509.348	[M+H]+	C25H52NO7P	1429200	2148900	1925500	1690900	1765500	2397700	2800400	1924100	5833800	5003900	7114200	6077400	5511600	4239000	9162900	7352300	5729300	5024400	4696400	C04230	HMDB0012108	24779463	50930-23-9	74340	-	ko00564,ko05231
LIPID-P-0357	LPC(0:0/18:0)	GP	LPC	524.372	523.364	[M+H]+	C26H54NO7P	55133	58751	59824	68483	57258	96710	112020	75510	197150	165670	157140	168920	199520	166560	123390	189390	154030	137940	132660	C04230	HMDB0011128	24779491	4421-58-3	76076	-	ko00564,ko05231
LIPID-P-0358	LPC(18:0/0:0)	GP	LPC	524.372	523.364	[M+H]+	C26H54NO7P	297340	367710	361050	310650	374580	458490	550370	393470	846780	880940	1083600	925580	872840	834730	1320500	1017000	775200	661050	730960	C04230	HMDB0010384	497299	-	73858	-	ko00564,ko05231
LIPID-P-0359	LPC(0:0/19:0)	GP	LPC	538.388	537.379	[M+H]+	C27H56NO7P	33582	65628	77612	52959	63232	76199	91878	71131	162860	141970	175270	171650	193430	146710	192940	189620	126070	120150	124800	C04230	-	-	-	-	-	ko00564,ko05231
LIPID-P-0360	LPC(19:0/0:0)	GP	LPC	538.388	537.379	[M+H]+	C27H56NO7P	63965	80796	72788	61525	65324	83965	97992	66377	214760	211050	234690	177350	237260	199920	240450	222950	181530	136750	161050	C04230	-	24779472	-	-	-	ko00564,ko05231
LIPID-P-0361	LPC(0:0/20:0)	GP	LPC	552.403	551.395	[M+H]+	C28H58NO7P	27257	36443	34014	39424	23448	32595	27125	40462	35600	32226	28080	31159	33099	34572	26395	32808	38266	31179	31981	C04230	-	-	-	-	-	ko00564,ko05231
LIPID-P-0362	LPC(20:0/0:0)	GP	LPC	552.403	551.395	[M+H]+	C28H58NO7P	80494	96634	116460	94729	87582	98340	106550	86611	145300	151930	123400	108030	140170	180220	122220	137350	127560	141040	105890	C04230	HMDB0010390	24779473	108341-80-6	74968	-	ko00564,ko05231
LIPID-P-0363	LPC(22:0/0:0)	GP	LPC	580.434	579.426	[M+H]+	C30H62NO7P	36173	55274	52491	56157	34360	50352	52128	62800	64278	86302	34045	55975	48604	75741	36084	50194	65106	63120	45786	C04230	HMDB0010398	24779479	-	-	-	ko00564,ko05231
LIPID-P-0364	LPC(24:0/0:0)	GP	LPC	608.466	607.458	[M+H]+	C32H66NO7P	170990	239620	278250	258450	268970	329410	366860	251620	261060	461670	241740	255340	260280	513120	281310	302970	335990	282470	323590	C04230	HMDB0010405	24779481	-	86260	-	ko00564,ko05231
LIPID-P-0365	LPC(26:0/0:0)	GP	LPC	636.497	635.489	[M+H]+	C34H70NO7P	22832	16292	30280	55907	28751	31015	48597	30221	43060	48199	64143	37775	38465	58557	46219	59423	56083	44603	22440	C04230	HMDB0029205	131750810	-	-	-	ko00564,ko05231
LIPID-P-0366	LPC(14:1/0:0)	GP	LPC	466.293	465.286	[M+H]+	C22H44NO7P	128610	156810	73688	55352	63835	136890	89142	77081	35303	79306	16685	29221	24743	47998	14557	37140	71129	57859	60611	C04230	HMDB0010380	24779456	-	73794	-	ko00564,ko05231
LIPID-P-0367	LPC(15:1/0:0)	GP	LPC	480.307	479.301	[M+H]+	C23H46NO7P	125860	178130	82587	73953	97073	136440	128940	83073	96451	140160	165960	95862	103320	157000	78720	135240	144370	117470	133290	C04230	-	52924041	-	-	-	ko00564,ko05231
LIPID-P-0368	LPC(16:1/0:0)	GP	LPC	494.325	493.317	[M+H]+	C24H48NO7P	29237000	39826000	26146000	22300000	22090000	33317000	30460000	24661000	23157000	23957000	23035000	22865000	18385000	19830000	22349000	23347000	29216000	29899000	26101000	C04230	HMDB0010383	24779461	76790-27-7	73851	-	ko00564,ko05231
LIPID-P-0369	LPC(17:1/0:0)	GP	LPC	508.339	507.332	[M+H]+	C25H50NO7P	335500	511180	685420	345150	478900	756390	846700	506960	1740000	1307500	1409300	1424600	1432300	1064900	1945800	1722200	1314600	958530	738130	C04230	-	42607442	-	-	-	ko00564,ko05231
LIPID-P-0370	LPC(0:0/18:1)	GP	LPC	522.356	521.348	[M+H]+	C26H52NO7P	867140	848430	691790	589560	494360	864340	600500	655550	565530	525890	763880	502680	446840	450460	322070	687720	690700	605290	616140	C04230	-	24779492	-	-	-	ko00564,ko05231
LIPID-P-0371	LPC(18:1/0:0)	GP	LPC	522.356	521.348	[M+H]+	C26H52NO7P	125490	223780	214520	152300	126560	160980	304510	56294	416730	343180	511620	403530	438800	374970	677550	521620	398750	346820	290930	C04230	HMDB0010385	53480465	-	86255	-	ko00564,ko05231
LIPID-P-0372	LPC(19:1/0:0)	GP	LPC	536.371	535.364	[M+H]+	C27H54NO7P	123060	201590	201370	191220	234220	241580	393470	147580	1179300	982070	1342400	1090900	811500	841510	1965100	1292600	893840	765820	663890	C04230	-	52924049	-	-	-	ko00564,ko05231
LIPID-P-0373	LPC(0:0/20:1)	GP	LPC	550.387	549.379	[M+H]+	C28H56NO7P	251910	342850	285250	238950	202780	299590	193540	266450	162660	178730	157910	78119	134070	194070	124740	190560	173510	229940	232000	C04230	-	-	-	-	-	ko00564,ko05231
LIPID-P-0374	LPC(20:1/0:0)	GP	LPC	550.387	549.379	[M+H]+	C28H56NO7P	572030	892490	694750	630020	657160	804000	885540	615960	1220800	1210200	1157800	980660	1067600	1030000	1384000	1363100	1190100	1004000	1066000	C04230	HMDB0010391	52924051	-	88685	-	ko00564,ko05231
LIPID-P-0375	LPC(0:0/22:1)	GP	LPC	578.419	577.411	[M+H]+	C30H60NO7P	60938	100690	93551	93332	77206	79118	83005	90878	88205	106070	69848	85602	74348	118310	94313	103000	94933	97624	90304	C04230	-	-	-	-	-	ko00564,ko05231
LIPID-P-0376	LPC(22:1/0:0)	GP	LPC	578.419	577.411	[M+H]+	C30H60NO7P	36450	54164	41691	56218	49030	63176	50297	53856	56746	81070	57192	59308	58136	93196	66194	80338	56939	57596	55955	C04230	HMDB0010399	53480471	-	88684	-	ko00564,ko05231
LIPID-P-0377	LPC(24:1/0:0)	GP	LPC	606.45	605.442	[M+H]+	C32H64NO7P	86583	120270	161650	152260	121650	130810	125850	177050	201230	273450	158670	161170	182940	307620	213410	220960	207010	192570	183730	C04230	HMDB0010406	53480477	-	88948	-	ko00564,ko05231
LIPID-P-0378	LPC(0:0/18:2)	GP	LPC	520.34	519.332	[M+H]+	C26H50NO7P	88694	64909	28563	28619	42382	76473	76478	34882	146710	119070	229360	141950	115540	121120	117980	171690	107680	102620	122890	C04230	-	-	-	-	-	ko00564,ko05231
LIPID-P-0379	LPC(18:2/0:0)	GP	LPC	520.34	519.332	[M+H]+	C26H50NO7P	99353	59394	33596	23388	48965	53868	63488	28584	168210	91662	187240	162520	153750	120540	120570	176760	124230	114790	128310	C04230	HMDB0010386	11005824	22252-07-9	28733	-	ko00564,ko05231
LIPID-P-0380	LPC(0:0/20:2)	GP	LPC	548.372	547.364	[M+H]+	C28H54NO7P	381510	350090	167430	177340	275860	256720	220380	202170	143900	237790	131700	112320	100370	292640	40517	118490	184820	154990	210250	C04230	-	-	-	-	-	ko00564,ko05231
LIPID-P-0383	LPC(18:3/0:0)	GP	LPC	518.325	517.317	[M+H]+	C26H48NO7P	541790	569100	318070	256680	328380	542600	456740	310490	564160	440830	603780	516820	456960	569760	329100	564510	565810	559640	487830	C04230	HMDB0010388	24779469	-	88697	-	ko00564,ko05231
LIPID-P-0384	LPC(20:3/0:0)	GP	LPC	546.356	545.348	[M+H]+	C28H52NO7P	914090	818300	605690	512180	552560	1092700	1025300	460330	2432100	2181000	4271600	2638400	2414700	2312100	1660100	2964700	2289300	2141200	1990800	C04230	HMDB0010393	53480467	1199257-41-4	74343	-	ko00564,ko05231
LIPID-P-0386	LPC(20:4/0:0)	GP	LPC	544.34	543.332	[M+H]+	C28H50NO7P	146380	114970	84632	75905	130940	188730	189030	85976	1281500	593940	1451200	1079400	1165800	636110	907280	1200200	666310	640540	674280	C04230	HMDB0010395	24779476	60701-99-7	74344	-	ko00564,ko05231
LIPID-P-0387	LPC(0:0/22:4)	GP	LPC	572.372	571.364	[M+H]+	C30H54NO7P	464140	290070	234670	205120	218120	350060	333540	212550	563440	276250	799110	489990	562810	343600	484150	596240	476630	384340	431280	C04230	-	-	-	-	-	ko00564,ko05231
LIPID-P-0388	LPC(22:4/0:0)	GP	LPC	572.372	571.364	[M+H]+	C30H54NO7P	463370	258880	275490	240870	269330	354690	329850	213660	618780	254510	786400	520180	514110	332570	471420	643100	477580	469580	436280	C04230	HMDB0010401	52924039	-	88953	-	ko00564,ko05231
LIPID-P-0389	LPC(20:5/0:0)	GP	LPC	542.325	541.317	[M+H]+	C28H48NO7P	139550	242290	176720	138380	248320	340290	387390	148810	2097000	1209800	2227900	1550800	1349300	1471300	1126500	2030700	1162100	1031800	1016600	C04230	HMDB0010397	11757087	-	-	-	ko00564,ko05231
LIPID-P-0390	LPC(0:0/22:5)	GP	LPC	570.364	569.348	[M+H]+	C30H52NO7P	22997	20992	17436	21153	30673	28281	41265	7994	139550	53373	217030	140480	121750	72434	97575	148910	86870	61364	95490	C04230	-	-	-	-	-	ko00564,ko05231
LIPID-P-0391	LPC(22:5/0:0)	GP	LPC	570.364	569.348	[M+H]+	C30H52NO7P	501890	481890	377080	381070	451970	701930	692490	301760	3055400	1822200	4092400	3183000	3250500	1973200	2124800	3483900	1835500	1927600	1716000	C04230	HMDB0010402	53480475	-	74348	-	ko00564,ko05231
LIPID-P-0392	LPC(22:6/0:0)	GP	LPC	568.34	567.332	[M+H]+	C30H50NO7P	773320	957280	838170	763860	1050900	1362900	1365600	774570	4001900	2503200	5878900	4488200	4252300	2796600	2937400	5104600	2903800	2897600	2650100	C04230	HMDB0010404	10415542	-	73873	-	ko00564,ko05231
LIPID-P-0393	LPC(O-14:0)	GP	LPC-O	454.33	453.322	[M+H]+	C22H48NO6P	112620	140420	159070	153780	140150	174440	204970	151980	241640	219630	240270	244870	265770	192240	234300	308370	232300	228180	219500	C04230	-	15298292	-	-	-	ko00564,ko05231
LIPID-P-0394	LPC(O-16:0)	GP	LPC-O	482.361	481.353	[M+H]+	C24H52NO6P	3391600	4998800	6137100	5691600	4920700	6142700	6175900	5570900	4831800	4293000	4648200	4610900	4780100	3792200	3973500	5734000	6106100	5301700	4991100	C04230	-	162126	-	-	-	ko00564,ko05231
LIPID-P-0395	LPC(O-18:0)	GP	LPC-O	510.392	509.385	[M+H]+	C26H56NO6P	247730	364050	375690	361050	284450	407150	447120	358390	361990	333380	313570	314450	370590	292830	244910	416790	384560	360160	330270	C04317	HMDB0011149	2733532	-	75216	-	ko00565,ko01100
LIPID-P-0396	LPC(O-20:0)	GP	LPC-O	538.424	537.416	[M+H]+	C28H60NO6P	53031	92362	88218	85770	72927	95285	131130	99509	183270	165110	191790	180970	199090	165940	146580	199180	141350	143360	138250	C04230	-	52924061	-	-	-	ko00564,ko05231
LIPID-P-0397	LPC(O-22:0)	GP	LPC-O	566.455	565.447	[M+H]+	C30H64NO6P	60622	87179	110770	73762	65722	76546	126300	91940	241530	181730	208610	137650	169450	199020	144020	157920	185550	169570	145650	C04230	-	-	-	-	-	ko00564,ko05231
LIPID-P-0398	LPC(O-14:1)	GP	LPC-O	452.314	451.306	[M+H]+	C22H46NO6P	32718	32336	25829	26316	17535	26081	27752	27165	74193	48640	87784	67076	61553	58495	97359	74010	62928	61535	59705	C04230	-	10813490	-	-	-	ko00564,ko05231
LIPID-P-0399	LPC(O-16:1)	GP	LPC-O	480.345	479.338	[M+H]+	C24H50NO6P	614790	895820	821430	821170	823370	1057800	1138300	864780	2538000	1798300	2750300	2542400	2538700	2179800	2835800	2769500	2019900	1944700	1832300	C04230	-	24779503	-	-	-	ko00564,ko05231
LIPID-P-0400	LPC(O-18:1)	GP	LPC-O	508.377	507.369	[M+H]+	C26H54NO6P	3173500	5499300	5555100	5234800	4630500	6167600	6078800	5257200	5102900	5365100	4433200	4425700	4240600	4066300	3916800	5143200	5638900	5360800	5197300	C04230	-	21672239	-	-	-	ko00564,ko05231
LIPID-P-0401	LPC(O-20:1)	GP	LPC-O	536.408	535.4	[M+H]+	C28H58NO6P	3003.7	6799.6	7978	9285.1	6410.5	9994.6	8812.2	8619.8	9148.9	6632.2	6243.5	5801.2	6716.3	7426.7	4225.6	9175.8	9271.3	9506.7	8852.4	C04230	-	-	-	-	-	ko00564,ko05231
LIPID-P-0402	LPC(O-22:1)	GP	LPC-O	564.439	563.431	[M+H]+	C30H62NO6P	2237.1	2730.1	3507.2	3880.6	3670	2594.8	5766.7	2863.1	10894	6822.2	10475	10232	10155	9518.8	13680	12215	8665.4	7580.1	6708.2	C04230	-	-	-	-	-	ko00564,ko05231
LIPID-P-0403	LPC(O-18:2)	GP	LPC-O	506.361	505.353	[M+H]+	C26H52NO6P	78101	35266	60548	57012	45818	54213	36279	56004	60204	51464	46150	49582	51319	44313	63702	62568	53494	61448	55875	C04230	HMDB0010408	24779513	-	84753	-	ko00564,ko05231
LIPID-P-0407	LPE(0:0/16:0)	GP	LPE	454.293	453.286	[M+H]+	C21H44NO7P	119900	114970	109310	102650	87802	130530	107180	108440	88189	84151	95976	93459	72846	12523	43352	84936	122290	103270	102060	-	HMDB0011473	53480922	-	-	-	--
LIPID-P-0408	LPE(16:0/0:0)	GP	LPE	454.293	453.286	[M+H]+	C21H44NO7P	1928700	2580700	2385000	1950300	1965300	2816800	3157700	2508700	1588300	1900200	2394900	2031000	1862600	1666000	3464900	2368400	2608400	2134000	2622100	-	HMDB0011503	9547069	53862-35-4	73004	-	--
LIPID-P-0409	LPE(17:0/0:0)	GP	LPE	468.305	467.301	[M+H]+	C22H46NO7P	143710	217350	206040	197940	169930	252700	246460	246120	250050	240610	335630	253820	236410	234000	461620	344240	295190	250370	225750	-	-	52925149	-	-	-	--
LIPID-P-0410	LPE(0:0/18:0)	GP	LPE	482.325	481.317	[M+H]+	C23H48NO7P	3704500	4839200	4854100	4679400	3883200	5133300	5591400	5128800	5074500	5779700	7210900	5948300	5294200	5125700	9028900	6712600	6346000	5846600	5484100	-	HMDB0011129	53480667	-	133144	-	--
LIPID-P-0411	LPE(18:0/0:0)	GP	LPE	482.325	481.317	[M+H]+	C23H48NO7P	4248100	5523700	5805400	5189200	4626700	5813700	6336800	5679000	5831100	6768600	8600000	6983100	6008100	6154100	10696000	7872200	7434800	7084100	6675300	-	HMDB0011130	9547068	69747-55-3	75036	-	--
LIPID-P-0412	LPE(20:0/0:0)	GP	LPE	510.356	509.348	[M+H]+	C25H52NO7P	14478	11866	12654	14996	15098	18904	21232	15457	13016	15269	12430	12587	14234	18622	14592	11726	19967	17126	12320	-	HMDB0011481	53480930	-	-	-	--
LIPID-P-0413	LPE(22:0/0:0)	GP	LPE	538.387	537.379	[M+H]+	C27H56NO7P	6773.6	16517	17515	24910	9791.2	21391	12542	17974	9978.1	8016.8	10193	13433	6974.7	11166	4785.8	13435	7724.4	16840	10934	-	HMDB0011490	53480939	-	-	-	--
LIPID-P-0415	LPE(16:1/0:0)	GP	LPE	452.278	451.27	[M+H]+	C21H42NO7P	182910	567280	94525	183650	211500	280330	324820	191280	143170	183580	181280	96641	165860	126530	239330	203380	306310	223020	241870	-	HMDB0011474	53480923	-	-	-	--
LIPID-P-0416	LPE(17:1/0:0)	GP	LPE	466.29	465.286	[M+H]+	C22H44NO7P	95469	138960	70985	64373	73288	84122	85499	87322	100570	138580	146920	120450	124130	113030	204500	148570	149350	119840	136010	-	-	42607464	-	-	-	--
LIPID-P-0417	LPE(0:0/18:1)	GP	LPE	480.309	479.301	[M+H]+	C23H46NO7P	1283000	1645800	1212500	1167700	1000800	1242000	1070500	1083800	499800	598530	612960	417950	418190	568730	399750	570070	1049200	804390	883890	-	HMDB0011476	53480925	-	76088	-	--
LIPID-P-0418	LPE(18:1/0:0)	GP	LPE	480.309	479.301	[M+H]+	C23H46NO7P	2223600	3274300	2256100	2176700	1756000	3123400	2782500	2186000	1981300	2495500	2424300	2050000	2021300	2025500	3143300	3043500	2971900	2847100	2467000	-	HMDB0011506	9547071	89576-29-4	74971	-	--
LIPID-P-0419	LPE(0:0/20:1)	GP	LPE	508.34	507.332	[M+H]+	C25H50NO7P	33554	45326	42885	49770	35814	51387	27077	46922	8644.5	8122.8	13736	7318.1	4530	10039	8497.5	11023	23224	18543	26979	-	HMDB0011482	53480931	-	-	-	--
LIPID-P-0420	LPE(20:1/0:0)	GP	LPE	508.34	507.332	[M+H]+	C25H50NO7P	50057	70938	50523	61791	45036	65670	66206	69524	32878	54424	42622	40987	33093	48178	51680	48958	55647	48328	47091	-	HMDB0011512	52925139	-	-	-	--
LIPID-P-0423	LPE(0:0/18:2)	GP	LPE	478.293	477.286	[M+H]+	C23H44NO7P	186450	167520	91043	107920	109420	144040	164410	94891	86741	114100	118430	100670	101420	132780	95126	110920	124940	195600	121150	-	HMDB0011477	53480926	-	76090	-	--
LIPID-P-0424	LPE(18:2/0:0)	GP	LPE	478.293	477.286	[M+H]+	C23H44NO7P	144350	122970	68875	61829	68162	64465	123510	75879	82853	114020	120090	79345	96817	94249	66657	101080	111090	109820	91617	-	HMDB0011507	52925130	85046-18-0	83058	-	--
LIPID-P-0429	LPE(0:0/20:3)	GP	LPE	504.309	503.301	[M+H]+	C25H46NO7P	103630	108830	87031	88570	49304	95609	70217	53669	118550	129170	236130	138200	112070	94892	112470	130190	111630	128880	134130	-	-	53480934	-	-	-	--
LIPID-P-0430	LPE(20:3/0:0)	GP	LPE	504.309	531.332	[M+H]+	C27H50NO7P	129920	190920	110930	127700	103500	159480	103560	142350	36175	84715	30285	23619	23679	83639	22518	44919	104360	98115	93618	-	HMDB0011516	52925141	-	-	-	--
LIPID-P-0431	LPE(22:3/0:0)	GP	LPE	532.34	531.332	[M+H]+	C27H50NO7P	32542	21545	41236	14585	18264	42456	16525	33797	19814	12978	16915	12391	15806	10995	21937	15460	24901	33101	32432	-	-	-	-	-	-	--
LIPID-P-0432	LPE(20:4/0:0)	GP	LPE	502.293	501.286	[M+H]+	C25H44NO7P	591720	682430	453540	428720	615690	776150	772180	430120	1107000	800340	1404100	1063500	977040	788270	1011800	1161100	1007400	956670	924140	-	HMDB0011487	53480936	-	72741	-	--
LIPID-P-0433	LPE(22:4/0:0)	GP	LPE	530.325	529.317	[M+H]+	C27H48NO7P	405830	279190	270870	230420	250800	341750	306140	279580	226050	148560	333760	233260	205320	167580	330820	259450	303400	275870	258580	-	HMDB0011493	53480942	-	-	-	--
LIPID-P-0434	LPE(20:5/0:0)	GP	LPE	500.278	499.27	[M+H]+	C25H42NO7P	19594	48673	18491	28691	42372	59134	49569	22753	54422	61503	75528	58056	48081	67093	45591	74167	61584	56343	58715	-	-	53480938	-	-	-	--
LIPID-P-0435	LPE(0:0/22:5)	GP	LPE	528.309	527.301	[M+H]+	C27H46NO7P	261910	262800	263830	240570	290110	332980	291480	220510	603620	377960	719680	571080	429180	453470	513790	661660	515740	488540	448750	-	HMDB0011494	53480943	-	-	-	--
LIPID-P-0436	LPE(22:5/0:0)	GP	LPE	528.309	527.301	[M+H]+	C27H46NO7P	48614	31191	8803	14419	28549	45228	42185	24673	32917	21525	31517	23777	3336.7	24804	35117	21458	24482	24038	34318	-	HMDB0011524	53480954	-	-	-	--
LIPID-P-0437	LPE(22:6/0:0)	GP	LPE	526.293	525.286	[M+H]+	C27H44NO7P	429850	592410	463750	378910	549820	634320	670730	451430	877080	605210	1332300	1031900	956980	687270	855210	1172400	924880	889010	847210	-	HMDB0011496	53480945	-	72749	-	--
LIPID-P-0438	LPE(P-16:0)	GP	LPE-P	438.3	437.291	[M+H]+	C21H44NO6P	1579600	2362500	2018300	1837500	1725400	2267500	2550000	2138800	2735600	2902200	3331500	3015800	2783100	2998200	3528100	3484800	2903300	2843100	2878800	-	HMDB0011152	42607469	174062-72-7	-	-	--
LIPID-P-0439	LPE(P-17:0)	GP	LPE-P	452.31	451.306	[M+H]+	C22H46NO6P	45754	45067	31290	31132	37722	51826	69893	42498	135590	130290	144000	142150	115740	129580	142010	163690	120410	91214	107360	-	-	-	-	-	-	--
LIPID-P-0440	LPE(P-18:0)	GP	LPE-P	466.3	465.322	[M+H]+	C23H48NO6P	482300	731050	619350	601950	493360	662360	695930	624630	634600	626900	580180	547110	594740	647550	616460	647610	729160	661210	659310	-	HMDB0240598	42607470	174062-73-8	-	-	--
LIPID-P-0441	LPE(P-20:0)	GP	LPE-P	494.3	493.353	[M+H]+	C25H52NO6P	68389	98707	108800	117030	90989	103110	115220	110050	110790	110340	150310	100370	120050	116400	129540	125980	123300	115500	120100	-	-	52925153	-	-	-	--
LIPID-P-0444	LPE(P-17:1)	GP	LPE-P	450.3	449.291	[M+H]+	C22H44NO6P	16965	21825	21536	22958	19453	29626	32246	18591	54330	53107	63075	51646	60336	61529	92020	69796	51302	52634	51902	-	-	-	-	-	-	--
LIPID-P-0445	LPE(P-18:1)	GP	LPE-P	464.3	463.306	[M+H]+	C23H46NO6P	1366500	2113900	1593400	1619600	1372000	1834300	2023800	1536400	2721800	2893700	2483400	2355200	2428000	3055700	2806700	3078900	2683000	2449900	2587100	-	-	-	-	-	-	--
LIPID-P-0473	PC(15:0_16:0)	GP	PC	720.554	719.547	[M+H]+	C39H78NO8P	70994000	58656000	58740000	62443000	55912000	58556000	68967000	67218000	56162000	55813000	65276000	55324000	57017000	40695000	84532000	63693000	61438000	58339000	64091000	C00157	HMDB0007935	24778655	-	-	-	ko00564,ko00590,ko00591,ko00592,ko01100,ko04723,ko05231
LIPID-P-0474	PC(16:0_16:0)	GP	PC	734.57	733.562	[M+H]+	C40H80NO8P	8738300	6106100	7713400	7665800	5929000	7047200	7256800	7047700	5524900	5104800	6675800	5448600	5860300	4305100	6178900	5745900	6196100	5941500	5592800	C00157	HMDB0000564	452110	-	72999	5548	ko00564,ko00590,ko00591,ko00592,ko01100,ko04723,ko05231
LIPID-P-0478	PC(16:0_24:0)	GP	PC	846.695	845.687	[M+H]+	C48H96NO8P	814100	549230	696140	798000	707960	901490	929350	811430	497060	492980	613170	475320	442510	619580	756750	494470	615990	617720	633300	C00157	HMDB0008051	24778864	-	-	-	ko00564,ko00590,ko00591,ko00592,ko01100,ko04723,ko05231
LIPID-P-0479	PC(14:0_16:1)	GP	PC	704.523	703.515	[M+H]+	C38H74NO8P	153530000	186480000	166540000	158320000	111440000	158430000	142230000	181480000	33936000	66531000	40183000	31798000	31098000	53399000	41263000	43722000	106550000	106270000	102510000	C00157	HMDB0007870	24778615	-	84578	-	ko00564,ko00590,ko00591,ko00592,ko01100,ko04723,ko05231
LIPID-P-0480	PC(15:0_16:1)	GP	PC	718.539	717.531	[M+H]+	C39H76NO8P	64417000	73355000	65192000	66776000	52962000	67157000	73387000	79847000	28620000	45881000	33024000	25149000	26902000	32339000	37278000	33152000	54383000	52583000	51517000	C00157	HMDB0007936	24778657	-	-	-	ko00564,ko00590,ko00591,ko00592,ko01100,ko04723,ko05231
LIPID-P-0483	PC(17:0_18:1)	GP	PC	774.601	773.593	[M+H]+	C43H84NO8P	56830000	68940000	82241000	80149000	57633000	76779000	78394000	69708000	57826000	56602000	52834000	47023000	49976000	47190000	60733000	59143000	73745000	67762000	62081000	C00157	-	24778787	-	-	-	ko00564,ko00590,ko00591,ko00592,ko01100,ko04723,ko05231
LIPID-P-0486	PC(16:0_22:1)	GP	PC	816.648	815.64	[M+H]+	C46H90NO8P	9971900	15114000	16614000	19949000	13912000	17254000	14924000	19193000	8242700	10817000	7670300	7162500	7855300	9500900	8091700	8994200	13446000	12708000	11582000	C00157	HMDB0007986	7983270	-	86174	-	ko00564,ko00590,ko00591,ko00592,ko01100,ko04723,ko05231
LIPID-P-0487	PC(18:1_22:0)	GP	PC	844.68	843.672	[M+H]+	C48H94NO8P	4214900	5092100	5920700	6398100	4891600	6210100	5556600	6386600	2494600	3655500	2264700	1944000	2169700	3304500	2664500	2607600	4117200	3896800	3941000	C00157	HMDB0008307	52923127	-	-	-	ko00564,ko00590,ko00591,ko00592,ko01100,ko04723,ko05231
LIPID-P-0490	PC(16:0_18:2)	GP	PC	758.57	757.562	[M+H]+	C42H80NO8P	14306000	16193000	16112000	15275000	13097000	15691000	17184000	17458000	5897600	9417200	6329800	5331600	5606500	7276900	5847600	6641400	10972000	10741000	10872000	C00157	HMDB0007973	5287971	-	73002	-	ko00564,ko00590,ko00591,ko00592,ko01100,ko04723,ko05231
LIPID-P-0491	PC(17:1_18:1)	GP	PC	772.586	771.578	[M+H]+	C43H82NO8P	74797000	93288000	104360000	105060000	87061000	99333000	121490000	114280000	57937000	88583000	62257000	53596000	55533000	67414000	57985000	65624000	87331000	81368000	84586000	C00157	-	52922543	-	-	-	ko00564,ko00590,ko00591,ko00592,ko01100,ko04723,ko05231
LIPID-P-0493	PC(19:0_18:2)	GP	PC	800.617	799.609	[M+H]+	C45H86NO8P	12841000	14905000	17031000	18781000	17163000	20157000	21427000	18998000	13353000	17591000	11429000	11383000	11328000	12309000	10429000	13981000	17343000	14674000	14774000	C00157	-	52922957	-	-	-	ko00564,ko00590,ko00591,ko00592,ko01100,ko04723,ko05231
LIPID-P-0497	PC(14:0_18:3)	GP	PC	728.523	727.515	[M+H]+	C40H74NO8P	23939000	16378000	16644000	16952000	12978000	16567000	18306000	19642000	8885100	12836000	8714400	7825800	8206400	10905000	9192200	9874400	14944000	14616000	15335000	C00157	HMDB0007876	7982984	-	86095	-	ko00564,ko00590,ko00591,ko00592,ko01100,ko04723,ko05231
LIPID-P-0498	PC(16:0_18:3)	GP	PC	756.554	755.547	[M+H]+	C42H78NO8P	132530000	98608000	106380000	101850000	82734000	102200000	114410000	123220000	47494000	66789000	51346000	44288000	45774000	54754000	52648000	54349000	79343000	81840000	76585000	C00157	HMDB0007974	24778699	-	84786	-	ko00564,ko00590,ko00591,ko00592,ko01100,ko04723,ko05231
LIPID-P-0499	PC(17:1_18:2)	GP	PC	770.57	769.562	[M+H]+	C43H80NO8P	9125900	4516400	4166000	5813600	4978400	6299700	7684800	6571000	3740900	6617000	6658400	5081300	4764900	5828700	5912900	5927100	6243900	6560400	6242300	C00157	-	52922545	-	-	-	ko00564,ko00590,ko00591,ko00592,ko01100,ko04723,ko05231
LIPID-P-0501	PC(17:0_20:3)	GP	PC	798.601	797.593	[M+H]+	C45H84NO8P	3493600	2527400	2620700	3293300	1973200	2595100	3462900	3302400	4889700	1417500	5098600	4908000	5017200	1899000	5436500	2017700	1908200	1907100	1775800	C00157	-	52922507	-	-	-	ko00564,ko00590,ko00591,ko00592,ko01100,ko04723,ko05231
LIPID-P-0502	PC(18:0_20:3)	GP	PC	812.617	811.609	[M+H]+	C46H86NO8P	242800	219290	260180	236050	401260	231460	399780	167210	507870	451080	545840	424560	487480	433200	511370	703640	457960	526430	453820	C00157	HMDB0008046	24778855	-	86176	-	ko00564,ko00590,ko00591,ko00592,ko01100,ko04723,ko05231
LIPID-P-0503	PC(18:2_22:1)	GP	PC	840.648	839.64	[M+H]+	C48H90NO8P	1986200	2571000	3127200	2731800	2271400	3065600	2483600	3240400	1910300	1830000	808940	1255900	1074800	1504600	1025600	1773600	1765800	1873800	2258500	C00157	HMDB0008596	53479227	-	88708	-	ko00564,ko00590,ko00591,ko00592,ko01100,ko04723,ko05231
LIPID-P-0504	PC(18:0_24:3)	GP	PC	868.68	867.672	[M+H]+	C50H94NO8P	299190	414940	261780	510950	308990	445960	375340	365040	450270	433670	352350	370260	326660	548690	423950	538530	457220	455420	435580	C00157	HMDB0008317	52923143	-	-	-	ko00564,ko00590,ko00591,ko00592,ko01100,ko04723,ko05231
LIPID-P-0505	PC(14:0_20:4)	GP	PC	754.539	753.531	[M+H]+	C42H76NO8P	38037000	20667000	24910000	25311000	20808000	24449000	29554000	28123000	23954000	22403000	26707000	20853000	23756000	20065000	33317000	27088000	27529000	28731000	27608000	C00157	HMDB0007883	24778634	-	86102	-	ko00564,ko00590,ko00591,ko00592,ko01100,ko04723,ko05231
LIPID-P-0506	PC(15:0_20:4)	GP	PC	768.554	767.547	[M+H]+	C43H78NO8P	12580000	7818300	8623300	7999100	8435200	8887600	12836000	10295000	17699000	13396000	17747000	13960000	16833000	11296000	24596000	16773000	14721000	14502000	13985000	C00157	HMDB0007949	52922330	-	86344	-	ko00564,ko00590,ko00591,ko00592,ko01100,ko04723,ko05231
LIPID-P-0508	PC(20:4_17:0)	GP	PC	796.57	793.562	[M+H]+	C45H80NO8P	22249000	19761000	25550000	24117000	20856000	24913000	28820000	24760000	41987000	29395000	43157000	34428000	40825000	28930000	52292000	38330000	33475000	32926000	31548000	C00157	-	52923285	-	-	-	ko00564,ko00590,ko00591,ko00592,ko01100,ko04723,ko05231
LIPID-P-0510	PC(19:0_20:4)	GP	PC	824.617	823.609	[M+H]+	C47H86NO8P	406820	129460	268360	176620	356440	296550	363930	150830	1319000	797350	1650100	1332800	1428600	917290	2152500	1719700	1100400	933350	910480	C00157	-	52922975	-	-	-	ko00564,ko00590,ko00591,ko00592,ko01100,ko04723,ko05231
LIPID-P-0511	PC(18:0_22:4)	GP	PC	838.633	837.625	[M+H]+	C48H88NO8P	15940000	9657000	11284000	12264000	11089000	12329000	13794000	11839000	9841800	5391900	10482000	8641100	6803900	5285200	11896000	7869600	9804800	11160000	11183000	C00157	HMDB0008054	24778868	-	84565	-	ko00564,ko00590,ko00591,ko00592,ko01100,ko04723,ko05231
LIPID-P-0512	PC(20:3_22:1)	GP	PC	866.664	865.656	[M+H]+	C50H92NO8P	848920	232830	228840	158220	273030	259520	230210	252700	317570	324380	428210	256870	461240	183510	744400	267600	382770	224730	314500	C00157	HMDB0008285	123061181	-	89391	-	ko00564,ko00590,ko00591,ko00592,ko01100,ko04723,ko05231
LIPID-P-0513	PC(14:0_20:5)	GP	PC	752.523	751.515	[M+H]+	C42H74NO8P	2036300	1373800	1428900	1347700	1010500	1458000	2107500	1590800	1598500	2024200	1653200	1391400	1433900	1884600	1994500	1755900	2059700	1777500	1750800	C00157	HMDB0007885	7982995	-	-	-	ko00564,ko00590,ko00591,ko00592,ko01100,ko04723,ko05231
LIPID-P-0514	PC(15:0_20:5)	GP	PC	766.539	765.531	[M+H]+	C43H76NO8P	1009100	662690	913210	715150	829690	870280	1506600	769330	1862100	1593400	1614800	1155600	1595400	1430800	2075600	1771200	1479900	1505600	1232700	C00157	HMDB0007951	52922332	-	-	-	ko00564,ko00590,ko00591,ko00592,ko01100,ko04723,ko05231
LIPID-P-0515	PC(16:0_20:5)	GP	PC	780.554	779.547	[M+H]+	C44H78NO8P	92362000	62237000	74742000	72974000	71564000	76776000	110920000	78726000	121350000	97403000	123420000	93471000	110900000	82085000	141020000	119230000	103200000	95888000	101030000	C00157	HMDB0007984	52922296	-	86137	-	ko00564,ko00590,ko00591,ko00592,ko01100,ko04723,ko05231
LIPID-P-0516	PC(17:1_20:4)	GP	PC	794.57	793.562	[M+H]+	C45H80NO8P	11558000	5611700	6713500	6723300	8046600	8290800	13964000	7065900	19418000	15683000	23789000	18113000	20004000	11842000	24309000	20533000	17105000	16052000	15409000	C00157	-	52922565	-	-	-	ko00564,ko00590,ko00591,ko00592,ko01100,ko04723,ko05231
LIPID-P-0519	PC(24:1_20:4)	GP	PC	892.68	891.672	[M+H]+	C52H94NO8P	192240	99238	152550	167860	237630	249590	363400	133300	523660	341390	463830	313410	330590	268290	470370	375880	301460	267830	348550	C00157	HMDB0008580	53479207	-	-	-	ko00564,ko00590,ko00591,ko00592,ko01100,ko04723,ko05231
LIPID-P-0520	PC(14:0_22:6)	GP	PC	778.539	777.531	[M+H]+	C44H76NO8P	8170500	8171100	8341700	8969000	7760000	8948400	12585000	9469600	10594000	12490000	12685000	9042000	9802000	11522000	10808000	11299000	10552000	10500000	10402000	C00157	HMDB0007892	24778639	-	86162	-	ko00564,ko00590,ko00591,ko00592,ko01100,ko04723,ko05231
LIPID-P-0521	PC(15:1_22:5)	GP	PC	792.554	791.547	[M+H]+	C45H78NO8P	1000400	690960	1189900	806280	842480	1079800	1112700	1442200	1503800	1299500	1807300	1445700	1822900	1048000	2312800	1903300	1362300	1181600	1572600	C00157	-	-	-	-	-	ko00564,ko00590,ko00591,ko00592,ko01100,ko04723,ko05231
LIPID-P-0523	PC(22:6_17:0)	GP	PC	820.586	819.578	[M+H]+	C47H82NO8P	1102100	1428100	2287600	1675600	1999400	2651500	3470200	2329300	3117500	2431300	5251100	3657600	3919600	1861900	3946700	3520800	2105900	2843800	2864900	C00157	-	52923685	-	-	-	ko00564,ko00590,ko00591,ko00592,ko01100,ko04723,ko05231
LIPID-P-0524	PC(18:0_22:6)	GP	PC	834.601	833.593	[M+H]+	C48H84NO8P	1572300	1454600	1895300	1816900	2234700	2060700	3031600	1876200	3122500	2552000	4826200	3701800	3841500	2598000	3573800	3948200	2988900	2942000	2867600	C00157	HMDB0008057	24778876	-	84829	-	ko00564,ko00590,ko00591,ko00592,ko01100,ko04723,ko05231
LIPID-P-0526	PC(16:1_22:6)	GP	PC	804.554	803.547	[M+H]+	C46H78NO8P	12600000	14248000	16201000	14641000	14567000	14863000	21209000	17733000	14215000	15692000	16715000	14030000	15050000	12508000	16111000	18098000	16105000	15668000	15996000	C00157	HMDB0008023	24778773	-	-	-	ko00564,ko00590,ko00591,ko00592,ko01100,ko04723,ko05231
LIPID-P-0527	PC(18:1_22:6)	GP	PC	832.586	831.578	[M+H]+	C48H82NO8P	19737000	21309000	28580000	24195000	29194000	27240000	36564000	27654000	26185000	28973000	34370000	29617000	26070000	22602000	29244000	36686000	27920000	27992000	26778000	C00157	HMDB0008090	24778901	-	84812	-	ko00564,ko00590,ko00591,ko00592,ko01100,ko04723,ko05231
LIPID-P-0528	PC(20:1_22:6)	GP	PC	860.617	859.609	[M+H]+	C50H86NO8P	449140	622530	1005700	911520	995660	776780	1283200	951840	692410	647140	1067300	850000	380400	797740	636480	958710	953000	1082100	843520	C00157	HMDB0008321	52923147	-	-	-	ko00564,ko00590,ko00591,ko00592,ko01100,ko04723,ko05231
LIPID-P-0529	PC(20:4_20:4)	GP	PC	830.57	829.562	[M+H]+	C48H80NO8P	5639300	3145000	3786900	3803000	3353600	3416800	4703500	4253800	5001900	4599500	5518200	4315800	4984600	3095300	5629300	5910600	4619600	5023700	4779200	C00157	HMDB0008156	24778983	-	-	-	ko00564,ko00590,ko00591,ko00592,ko01100,ko04723,ko05231
LIPID-P-0530	PC(20:2_22:6)	GP	PC	858.601	857.593	[M+H]+	C50H84NO8P	2811700	647080	1050200	847040	1265100	830910	1156000	1214400	2815900	1799400	3183300	1825700	2740600	1524300	2793500	3202100	2109500	1614600	1698400	C00157	HMDB0008354	10854909	-	-	-	ko00564,ko00590,ko00591,ko00592,ko01100,ko04723,ko05231
LIPID-P-0531	PC(O-16:0_14:0)	GP	PC-O	692.559	691.552	[M+H]+	C38H78NO7P	8859700	11985000	14979000	13472000	9550700	13047000	9738700	15478000	2571800	3278900	3334900	2506000	2601200	3005400	3603600	3649600	8429000	7621600	7822800	C00157	-	24779275	-	-	-	ko00564,ko00590,ko00591,ko00592,ko01100,ko04723,ko05231
LIPID-P-0532	PC(O-16:0_16:0)	GP	PC-O	720.591	719.583	[M+H]+	C40H82NO7P	27405000	28410000	37304000	48305000	30956000	39296000	22813000	48572000	9782200	10941000	12146000	10752000	11108000	10276000	14302000	11713000	21179000	22818000	22052000	C00157	-	145911	-	-	-	ko00564,ko00590,ko00591,ko00592,ko01100,ko04723,ko05231
LIPID-P-0533	PC(O-18:0_16:0)	GP	PC-O	748.622	747.614	[M+H]+	C42H86NO7P	7126900	9368700	12757000	13147000	8768800	12114000	5244200	14383000	2189200	2344500	2639300	1912800	2585900	2613100	3618500	3068900	6038200	6483500	5779000	C00157	-	11803170	-	-	-	ko00564,ko00590,ko00591,ko00592,ko01100,ko04723,ko05231
LIPID-P-0535	PC(O-16:0_22:0)	GP	PC-O	804.685	803.677	[M+H]+	C46H94NO7P	256860	359880	485880	512060	297800	433890	212200	603410	152020	126600	307240	79369	115240	205160	221310	316580	196780	241720	256230	C00157	HMDB0013408	24779329	-	86243	-	ko00564,ko00590,ko00591,ko00592,ko01100,ko04723,ko05231
LIPID-P-0536	PC(O-16:0_14:1)	GP	PC-O	690.544	689.536	[M+H]+	C38H76NO7P	8325700	9776100	11057000	10529000	8598000	10150000	11521000	12139000	11625000	12072000	13148000	10562000	11738000	11030000	12693000	12746000	12359000	12651000	11295000	C00157	HMDB0013403	52923736	-	-	-	ko00564,ko00590,ko00591,ko00592,ko01100,ko04723,ko05231
LIPID-P-0537	PC(O-16:0_16:1)	GP	PC-O	718.575	717.567	[M+H]+	C40H80NO7P	42131000	53791000	66220000	62145000	48411000	55785000	45181000	77591000	17518000	23279000	20078000	16081000	16681000	20224000	19800000	20252000	36664000	38299000	37440000	C00157	HMDB0013404	52923742	-	89906	-	ko00564,ko00590,ko00591,ko00592,ko01100,ko04723,ko05231
LIPID-P-0538	PC(O-18:1_16:0)	GP	PC-O	746.606	745.599	[M+H]+	C42H84NO7P	139860000	172040000	200780000	233370000	158780000	208000000	99104000	269950000	37998000	51232000	40163000	35815000	37632000	44666000	55448000	47830000	126540000	100470000	115760000	C00157	HMDB0013426	53481719	-	84825	-	ko00564,ko00590,ko00591,ko00592,ko01100,ko04723,ko05231
LIPID-P-0541	PC(O-18:1_22:0)	GP	PC-O	830.7	829.692	[M+H]+	C48H96NO7P	1150400	1549100	1996900	2075400	1414900	1878600	1357000	2299500	596390	609210	799000	665680	773790	938060	1115400	739650	1072500	1319700	1074000	C00157	-	53481731	-	-	-	ko00564,ko00590,ko00591,ko00592,ko01100,ko04723,ko05231
LIPID-P-0542	PC(O-18:0_24:1)	GP	PC-O	858.732	857.724	[M+H]+	C50H100NO7P	111530	207470	134320	202960	96259	135110	89746	254080	9458.6	59230	35498	18257	18545	20538	18050	15147	63985	82206	75879	C00157	-	53481749	-	-	-	ko00564,ko00590,ko00591,ko00592,ko01100,ko04723,ko05231
LIPID-P-0543	PC(O-16:1_16:1)	GP	PC-O	716.559	715.552	[M+H]+	C40H78NO7P	3339300	3695100	4203000	4394700	2941800	3734500	3100000	5584100	545980	927460	719870	341930	636350	807910	840870	718480	2330400	1976000	1882400	C00157	-	53481705	-	-	-	ko00564,ko00590,ko00591,ko00592,ko01100,ko04723,ko05231
LIPID-P-0544	PC(O-16:0_18:2)	GP	PC-O	744.591	743.583	[M+H]+	C42H82NO7P	25535000	30199000	36348000	36889000	26909000	29691000	25206000	37962000	6488100	11876000	6740300	5877800	4825700	10505000	7444300	8359100	21326000	23926000	21482000	C00157	HMDB0011151	6443157	88542-95-4	86231	-	ko00564,ko00590,ko00591,ko00592,ko01100,ko04723,ko05231
LIPID-P-0545	PC(O-18:0_18:2)	GP	PC-O	772.622	771.614	[M+H]+	C44H86NO7P	29694000	36518000	42485000	57306000	27277000	39332000	24635000	48094000	5767400	12348000	4065400	3739900	4311800	7172400	4045000	5064800	23088000	24075000	21508000	C00157	HMDB0013418	6443070	-	89895	-	ko00564,ko00590,ko00591,ko00592,ko01100,ko04723,ko05231
LIPID-P-0546	PC(O-18:1_20:1)	GP	PC-O	800.653	799.645	[M+H]+	C46H90NO7P	2669300	4124600	4837000	3911400	2958400	4173100	4282600	3219400	4333300	4554900	4982900	4326200	5408300	4627400	5436800	4757700	4381900	4853100	4301700	C00157	-	53481737	-	-	-	ko00564,ko00590,ko00591,ko00592,ko01100,ko04723,ko05231
LIPID-P-0548	PC(O-18:1_24:1)	GP	PC-O	856.716	855.708	[M+H]+	C50H98NO7P	382940	571590	721730	675320	479120	609440	287360	694360	76886	113440	70002	43406	35244	173420	89612	133260	254430	274650	247380	C00157	-	-	-	-	-	ko00564,ko00590,ko00591,ko00592,ko01100,ko04723,ko05231
LIPID-P-0549	PC(O-16:1_18:2)	GP	PC-O	742.575	741.567	[M+H]+	C42H80NO7P	8596000	10074000	11743000	12067000	7514700	10723000	8272200	13378000	2593300	3954400	2869800	2388200	2369800	3242200	2928000	3203900	6837200	6518400	6444000	C00157	-	53481709	-	-	-	ko00564,ko00590,ko00591,ko00592,ko01100,ko04723,ko05231
LIPID-P-0553	PC(O-14:0_20:4)	GP	PC-O	740.559	739.552	[M+H]+	C42H78NO7P	1393100	799720	816520	751140	1255400	870190	1274000	715040	1391000	1172900	1415300	967870	1197400	953220	1582700	1223900	1141100	939290	987900	C00157	-	24779283	-	-	-	ko00564,ko00590,ko00591,ko00592,ko01100,ko04723,ko05231
LIPID-P-0554	PC(O-16:0_20:4)	GP	PC-O	768.591	767.583	[M+H]+	C44H82NO7P	15408000	12037000	18577000	16761000	13236000	16914000	20088000	18356000	15396000	10974000	15577000	12740000	12705000	10076000	14274000	14830000	15875000	16312000	14599000	C00157	-	53481735	-	-	-	ko00564,ko00590,ko00591,ko00592,ko01100,ko04723,ko05231
LIPID-P-0555	PC(O-18:0_20:4)	GP	PC-O	796.622	795.614	[M+H]+	C46H86NO7P	4273700	3207000	3832400	3168000	3689700	4251600	4691300	4133100	3088000	2535400	1561400	1448800	2761400	2020800	2894900	2681200	3331100	3237000	2836600	C00157	-	6443065	-	-	-	ko00564,ko00590,ko00591,ko00592,ko01100,ko04723,ko05231
LIPID-P-0556	PC(O-20:0_20:4)	GP	PC-O	824.653	823.645	[M+H]+	C48H90NO7P	1422300	1922800	2497100	2594800	1673700	1975200	1652900	2873400	565290	671260	146060	216970	289690	481970	505180	445850	1189200	1250900	754730	C00157	HMDB0013442	52923852	-	-	-	ko00564,ko00590,ko00591,ko00592,ko01100,ko04723,ko05231
LIPID-P-0559	PC(O-16:1_20:4)	GP	PC-O	766.575	765.567	[M+H]+	C44H80NO7P	18188000	13132000	16381000	17009000	19106000	18145000	25384000	16622000	37852000	25206000	41135000	31364000	36162000	23225000	48109000	38253000	29577000	27492000	27960000	C00157	-	53481713	-	-	-	ko00564,ko00590,ko00591,ko00592,ko01100,ko04723,ko05231
LIPID-P-0560	PC(O-18:1_20:4)	GP	PC-O	794.606	793.599	[M+H]+	C46H84NO7P	26725000	21162000	33613000	30091000	27621000	31745000	40907000	33498000	39884000	28356000	31198000	27752000	29733000	26725000	34936000	33905000	31692000	32831000	33474000	C00157	-	24779379	-	-	-	ko00564,ko00590,ko00591,ko00592,ko01100,ko04723,ko05231
LIPID-P-0564	PC(O-16:1_20:5)	GP	PC-O	764.559	763.552	[M+H]+	C44H78NO7P	98176	849790	1243700	933590	1080900	1079800	1655700	1019800	1550600	1188900	1977600	1732100	1198000	1883900	1273800	1592200	1244300	1342500	1081700	C00157	-	-	-	-	-	ko00564,ko00590,ko00591,ko00592,ko01100,ko04723,ko05231
LIPID-P-0565	PC(O-18:2_20:4)	GP	PC-O	792.591	791.583	[M+H]+	C46H82NO7P	18810000	15146000	21536000	22153000	20380000	23323000	24724000	23303000	20753000	16542000	22189000	17991000	20404000	14566000	22783000	24507000	17057000	21264000	20485000	C00157	HMDB0013409	16759366	-	86248	-	ko00564,ko00590,ko00591,ko00592,ko01100,ko04723,ko05231
LIPID-P-0566	PC(O-18:0_22:6)	GP	PC-O	820.622	819.614	[M+H]+	C48H86NO7P	4135600	4035800	5737100	5490500	4185600	5403200	6786800	6531900	3737200	4092600	3336300	2678700	2758500	3367000	2836400	3599900	4547200	4356000	3680000	C00157	HMDB0013422	24779341	-	86252	-	ko00564,ko00590,ko00591,ko00592,ko01100,ko04723,ko05231
LIPID-P-0568	PC(O-16:1_22:6)	GP	PC-O	790.575	789.567	[M+H]+	C46H80NO7P	2509400	3653900	4594000	4854800	5003700	4672400	5347000	6271900	5276600	4974700	8930600	6637600	6531300	5964800	7980800	7975100	6244100	4979000	6190000	C00157	-	-	-	-	-	ko00564,ko00590,ko00591,ko00592,ko01100,ko04723,ko05231
LIPID-P-0569	PC(O-18:1_22:6)	GP	PC-O	818.606	817.599	[M+H]+	C48H84NO7P	8380900	10826000	15376000	13881000	12408000	12599000	15117000	15972000	9473100	9087100	10323000	9007300	9355300	8073000	7708000	9994400	11608000	10671000	9925000	C00157	-	-	-	-	-	ko00564,ko00590,ko00591,ko00592,ko01100,ko04723,ko05231
LIPID-P-0634	PE(P-16:0_16:1)	GP	PE-P	674.512	673.505	[M+H]+	C37H72NO7P	4417800	6333900	4637900	4774800	3258300	4302600	4280600	5730200	1219800	2850800	1579600	1331200	1224900	2339300	1405000	1547600	3246500	3549300	3144200	C00350	HMDB0011339	52925047	-	-	-	ko00563,ko00564,ko01100,ko04136,ko04140,ko04723,ko05130,ko05167
LIPID-P-0635	PE(P-16:0_17:1)	GP	PE-P	688.528	687.52	[M+H]+	C38H74NO7P	255530	434990	418520	389420	367630	419540	399770	426870	192160	407560	296340	280870	242350	319790	260290	254590	311450	356510	371340	C00350	-	52925049	-	-	-	ko00563,ko00564,ko01100,ko04136,ko04140,ko04723,ko05130,ko05167
LIPID-P-0636	PE(P-16:0_18:1)	GP	PE-P	702.544	701.536	[M+H]+	C39H76NO7P	23456000	31990000	32195000	34416000	22031000	33290000	24707000	34420000	9080300	15215000	10216000	9124700	9294200	15284000	9023300	10749000	22671000	21526000	22049000	C00350	HMDB0011342	52925128	-	84533	-	ko00563,ko00564,ko01100,ko04136,ko04140,ko04723,ko05130,ko05167
LIPID-P-0637	PE(P-18:0_18:1)	GP	PE-P	730.575	729.567	[M+H]+	C41H80NO7P	8762500	13110000	12686000	11684000	7894100	9590200	6813800	11509000	1445300	3187300	1159800	913390	1252700	2696600	1097400	1618900	6315100	5134700	5267900	C00350	HMDB0011375	42607457	-	78340	-	ko00563,ko00564,ko01100,ko04136,ko04140,ko04723,ko05130,ko05167
LIPID-P-0638	PE(P-16:0_22:1)	GP	PE-P	758.606	757.599	[M+H]+	C43H84NO7P	3035000	4118600	4457000	5175000	2983300	4480900	2521800	4967600	799930	1623100	383380	395980	422050	2129600	632490	526180	2565400	2443700	2340300	C00350	-	52925064	-	-	-	ko00563,ko00564,ko01100,ko04136,ko04140,ko04723,ko05130,ko05167
LIPID-P-0639	PE(P-18:0_22:1)	GP	PE-P	786.638	785.63	[M+H]+	C45H88NO7P	879830	1214000	1281800	1435200	700860	1346700	606560	1387100	200930	430540	86903	74292	107640	438400	138890	125740	628500	649020	625400	C00350	HMDB0011389	53480856	-	-	-	ko00563,ko00564,ko01100,ko04136,ko04140,ko04723,ko05130,ko05167
LIPID-P-0640	PE(P-16:0_18:2)	GP	PE-P	700.528	699.52	[M+H]+	C39H74NO7P	1836700	2025500	1543900	1443800	1131700	1557500	1187700	1675300	503920	1183500	723300	679010	579310	833570	694370	775770	1413500	1114700	1345500	C00350	HMDB0011343	52925127	-	84532	-	ko00563,ko00564,ko01100,ko04136,ko04140,ko04723,ko05130,ko05167
LIPID-P-0641	PE(P-18:1_17:1)	GP	PE-P	714.544	713.536	[M+H]+	C40H76NO7P	498590	707200	626030	618030	494520	568860	643350	745920	329520	637560	367080	358540	333830	494190	393230	472650	498650	563650	470730	C00350	-	-	-	-	-	ko00563,ko00564,ko01100,ko04136,ko04140,ko04723,ko05130,ko05167
LIPID-P-0642	PE(P-18:1_18:1)	GP	PE-P	728.559	727.552	[M+H]+	C41H78NO7P	26202000	39446000	39654000	42564000	28892000	37155000	26994000	39552000	10535000	19783000	9956700	10184000	10992000	18280000	9845000	13462000	26136000	25087000	25017000	C00350	HMDB0009115	53479670	-	-	-	ko00563,ko00564,ko01100,ko04136,ko04140,ko04723,ko05130,ko05167
LIPID-P-0643	PE(P-18:1_20:1)	GP	PE-P	756.591	755.583	[M+H]+	C43H82NO7P	1456800	2118600	2505700	2384400	1099700	2280100	1208000	2734100	191900	738310	91699	112040	132980	541450	122150	222540	1010700	1125800	1099700	C00350	HMDB0011382	52925087	-	-	-	ko00563,ko00564,ko01100,ko04136,ko04140,ko04723,ko05130,ko05167
LIPID-P-0644	PE(P-18:0_22:2)	GP	PE-P	784.622	783.614	[M+H]+	C45H86NO7P	174300	272660	255630	266280	173870	289250	136740	211050	32698	45493	7224.5	14943	15288	92930	34345	25309	108320	108820	142690	C00350	HMDB0011390	52925093	-	-	-	ko00563,ko00564,ko01100,ko04136,ko04140,ko04723,ko05130,ko05167
LIPID-P-0645	PE(P-16:0_18:3)	GP	PE-P	698.512	697.505	[M+H]+	C39H72NO7P	2439400	3228600	1889500	2396800	1457100	2166700	1257900	3067100	275610	826220	92219	80496	114960	750140	72546	134390	1260600	1410500	1329200	C00350	HMDB0011344	52925052	-	-	-	ko00563,ko00564,ko01100,ko04136,ko04140,ko04723,ko05130,ko05167
LIPID-P-0647	PE(P-18:1_18:2)	GP	PE-P	726.544	725.536	[M+H]+	C41H76NO7P	3426700	2712400	1833700	1776600	1523100	2088100	1593300	2172800	731500	1728600	840680	811060	868060	1035700	866050	874730	1539000	1662400	1685700	C00350	HMDB0011377	52925080	-	-	-	ko00563,ko00564,ko01100,ko04136,ko04140,ko04723,ko05130,ko05167
LIPID-P-0648	PE(P-17:0_20:3)	GP	PE-P	740.559	739.552	[M+H]+	C42H78NO7P	302630	405940	337980	396630	325580	290540	397920	469860	153100	335240	55862	29452	87014	200480	24584	107200	285050	327050	253520	C00350	-	-	-	-	-	ko00563,ko00564,ko01100,ko04136,ko04140,ko04723,ko05130,ko05167
LIPID-P-0649	PE(P-18:0_20:3)	GP	PE-P	754.575	753.567	[M+H]+	C43H80NO7P	1176900	985540	908790	1002300	851610	1069000	1019700	741950	681820	586710	587650	587950	657260	520310	854700	621870	760230	813100	871390	C00350	HMDB0011383	53480854	-	-	-	ko00563,ko00564,ko01100,ko04136,ko04140,ko04723,ko05130,ko05167
LIPID-P-0650	PE(P-18:0_22:3)	GP	PE-P	782.606	781.599	[M+H]+	C45H84NO7P	2520200	3871000	3255800	4372100	2277100	3522600	2072200	3942300	654420	1128100	261890	234850	319070	1024000	331870	424150	2041300	1719800	1848400	C00350	-	53480883	-	-	-	ko00563,ko00564,ko01100,ko04136,ko04140,ko04723,ko05130,ko05167
LIPID-P-0651	PE(P-15:0_20:4)	GP	PE-P	710.512	709.505	[M+H]+	C40H72NO7P	642050	530380	885640	868170	886760	822430	1095800	1018400	1543000	1220300	1983300	1527500	1775500	1121600	2340500	1938600	1141500	1291000	1140600	C00350	-	-	-	-	-	ko00563,ko00564,ko01100,ko04136,ko04140,ko04723,ko05130,ko05167
LIPID-P-0652	PE(P-16:0_20:4)	GP	PE-P	724.528	723.52	[M+H]+	C41H74NO7P	45918000	39258000	43640000	45609000	40750000	46863000	55752000	51951000	50214000	40803000	58190000	49070000	50215000	40873000	64842000	55767000	52677000	49064000	45550000	C00350	HMDB0011352	52925126	-	84527	-	ko00563,ko00564,ko01100,ko04136,ko04140,ko04723,ko05130,ko05167
LIPID-P-0653	PE(P-17:0_20:4)	GP	PE-P	738.544	737.536	[M+H]+	C42H76NO7P	1394900	311260	723310	711280	719590	563800	1300100	423340	977560	1265700	2157800	1555000	1907700	1312200	2108200	1580800	1473400	1565400	1361900	C00350	-	-	-	-	-	ko00563,ko00564,ko01100,ko04136,ko04140,ko04723,ko05130,ko05167
LIPID-P-0654	PE(P-18:0_20:4)	GP	PE-P	752.559	751.552	[M+H]+	C43H78NO7P	30715000	22951000	25799000	25630000	22611000	26490000	26564000	25658000	17802000	15741000	17533000	15240000	14673000	15115000	18866000	16353000	23517000	22313000	22259000	C00350	HMDB0005779	9547058	-	78342	6548	ko00563,ko00564,ko01100,ko04136,ko04140,ko04723,ko05130,ko05167
LIPID-P-0655	PE(P-18:0_22:4)	GP	PE-P	780.591	779.583	[M+H]+	C45H82NO7P	7698300	6938300	7510700	7252000	5016800	7468300	5994900	8124100	1782800	1322500	1215300	1025400	1306400	1281900	2430700	1333900	4048100	4145300	3777900	C00350	HMDB0011391	52925094	-	-	-	ko00563,ko00564,ko01100,ko04136,ko04140,ko04723,ko05130,ko05167
LIPID-P-0657	PE(P-16:0_20:5)	GP	PE-P	722.512	721.505	[M+H]+	C41H72NO7P	2306800	4234600	5422500	4991800	4999200	5282600	6757300	5986300	5060000	6348800	5759700	4705500	4688100	6322500	4790800	5865000	5555200	5382200	5330600	C00350	HMDB0011354	52925061	-	-	-	ko00563,ko00564,ko01100,ko04136,ko04140,ko04723,ko05130,ko05167
LIPID-P-0658	PE(P-18:1_20:4)	GP	PE-P	750.544	749.536	[M+H]+	C43H76NO7P	53164000	38832000	50063000	46618000	39203000	50188000	54396000	51462000	49662000	42546000	54737000	46709000	49661000	37669000	57659000	53665000	53600000	51974000	47881000	C00350	-	85366510	-	-	-	ko00563,ko00564,ko01100,ko04136,ko04140,ko04723,ko05130,ko05167
LIPID-P-0659	PE(P-17:0_22:5)	GP	PE-P	764.559	763.552	[M+H]+	C44H78NO7P	405900	553570	805270	941190	761250	939460	894210	789570	1101000	1203900	1427100	1120500	1278100	915280	1476900	913730	904510	892140	1134800	C00350	-	-	-	-	-	ko00563,ko00564,ko01100,ko04136,ko04140,ko04723,ko05130,ko05167
LIPID-P-0660	PE(P-18:0_22:5)	GP	PE-P	778.575	777.567	[M+H]+	C45H80NO7P	10502000	10508000	13874000	12357000	10031000	11992000	14789000	13834000	8920600	8502200	8235700	7266500	7611700	7221300	8758100	8753400	10391000	10750000	10184000	C00350	HMDB0011418	53480878	-	-	-	ko00563,ko00564,ko01100,ko04136,ko04140,ko04723,ko05130,ko05167
LIPID-P-0661	PE(P-16:0_22:6)	GP	PE-P	748.528	747.52	[M+H]+	C43H74NO7P	24471000	33347000	40106000	38184000	36747000	41383000	45173000	41221000	40889000	36848000	63278000	47327000	47553000	40734000	52853000	53799000	48076000	46020000	41322000	C00350	HMDB0005780	5283497	-	90479	6548	ko00563,ko00564,ko01100,ko04136,ko04140,ko04723,ko05130,ko05167
LIPID-P-0662	PE(P-18:0_22:6)	GP	PE-P	776.559	775.552	[M+H]+	C45H78NO7P	7670200	10136000	12118000	12230000	10477000	11778000	13715000	13100000	8609000	8270400	9779800	7955700	8654200	8113000	7883700	9285300	10374000	9571500	9935900	C00350	HMDB0011394	42607458	-	78263	-	ko00563,ko00564,ko01100,ko04136,ko04140,ko04723,ko05130,ko05167
LIPID-P-0664	PE(P-18:1_22:6)	GP	PE-P	774.544	773.536	[M+H]+	C45H76NO7P	21003000	29291000	36017000	34617000	30165000	33360000	39513000	37902000	38478000	39318000	45982000	37745000	39142000	36397000	36881000	42440000	40975000	38193000	36835000	C00350	HMDB0011460	52925039	-	90487	-	ko00563,ko00564,ko01100,ko04136,ko04140,ko04723,ko05130,ko05167
LIPID-P-0729	SM(d18:0/14:0)	SP	SM	677.56	676.552	[M+H]+	C37H77N2O6P	531020	599640	890580	621880	526430	574470	749550	634280	715450	660430	779570	672580	654840	661690	716570	694070	814530	735360	666280	C00550	HMDB0012085	44260138	-	89482	-	ko00600,ko01100,ko04071,ko04217
LIPID-P-0730	SM(d18:0/16:0)	SP	SM	705.591	704.583	[M+H]+	C39H81N2O6P	512400	888550	1233600	1185000	845880	984280	1059000	1097400	1122600	723170	927580	1188200	1135800	1142400	886350	1122200	990730	1055200	1066300	C00550	HMDB0010168	9939965	-	17636	-	ko00600,ko01100,ko04071,ko04217
LIPID-P-0731	SM(d18:0/17:0)	SP	SM	719.607	718.599	[M+H]+	C40H83N2O6P	16195000	20036000	27486000	23282000	16471000	25187000	18180000	32040000	6905000	9590800	8284400	6996400	7317100	8916000	7914500	7731800	16871000	15954000	16698000	C00550	-	52931153	-	-	-	ko00600,ko01100,ko04071,ko04217
LIPID-P-0735	SM(d18:1/12:0)	SP	SM	647.513	646.505	[M+H]+	C35H71N2O6P	64886	80097	82280	69186	65623	75123	104120	73766	96709	109290	82411	80006	104040	106120	70509	85860	84080	82223	91860	C00550	HMDB0012096	44260123	-	17636	-	ko00600,ko01100,ko04071,ko04217
LIPID-P-0736	SM(d18:1/14:0)	SP	SM	675.544	674.536	[M+H]+	C37H75N2O6P	390680	385890	412370	441780	407110	404120	545010	481810	610860	611360	509270	480520	527180	565540	537560	617960	546150	543390	530460	C00550	HMDB0012097	11433862	-	64486	-	ko00600,ko01100,ko04071,ko04217
LIPID-P-0737	SM(d18:1/15:0)	SP	SM	689.56	688.552	[M+H]+	C38H77N2O6P	18584000	19581000	21863000	20732000	18384000	21644000	27915000	23191000	34019000	34308000	38539000	29601000	33828000	30993000	35580000	38127000	30144000	28889000	29510000	C00550	-	52931139	-	-	-	ko00600,ko01100,ko04071,ko04217
LIPID-P-0738	SM(d18:1/16:0)	SP	SM	703.575	702.568	[M+H]+	C39H79N2O6P	10650000	12037000	15023000	13628000	11271000	13274000	15832000	15180000	13929000	13862000	15528000	15362000	14994000	14241000	15240000	15873000	15457000	13447000	13701000	C00550	HMDB0010169	5283590	-	17636	-	ko00600,ko01100,ko04071,ko04217
LIPID-P-0739	SM(d18:1/17:0)	SP	SM	717.591	716.583	[M+H]+	C40H81N2O6P	13871000	17793000	23668000	18814000	15473000	20410000	23561000	25925000	20966000	22371000	25273000	25288000	21294000	22437000	23708000	21322000	22574000	22238000	21457000	C00550	-	46891763	-	-	-	ko00600,ko01100,ko04071,ko04217
LIPID-P-0740	SM(d18:1/18:0)	SP	SM	731.607	730.599	[M+H]+	C41H83N2O6P	821720	1290800	1624000	1416400	966420	1241200	1237600	1446800	1151800	1091300	1007700	907030	1014400	1191900	1038900	946100	1197400	1011800	1017700	C00550	HMDB0001348	5283588	-	17636	176	ko00600,ko01100,ko04071,ko04217
LIPID-P-0741	SM(d18:1/19:0)	SP	SM	745.622	744.615	[M+H]+	C42H85N2O6P	6058600	8177900	8923000	9979600	6709800	9808500	6818300	11204000	4642000	4653000	5214800	4137300	4915000	4511800	6532800	5392400	6797700	7151400	6668200	C00550	-	52931171	-	-	-	ko00600,ko01100,ko04071,ko04217
LIPID-P-0742	SM(d18:1/20:0)	SP	SM	759.638	758.63	[M+H]+	C43H87N2O6P	195130	304720	461130	378750	243190	296730	301620	379490	242130	243740	208050	200910	234160	210440	269480	226510	277100	272510	299020	C00550	HMDB0012102	44260124	-	83359	-	ko00600,ko01100,ko04071,ko04217
LIPID-P-0743	SM(d18:1/21:0)	SP	SM	773.654	772.646	[M+H]+	C44H89N2O6P	1183900	1751700	2678500	1876200	1580500	1650500	1901000	2337100	1672300	1323400	1918400	1396300	1968900	1280600	1974300	1551200	1853600	1628400	1619900	C00550	HMDB0240611	52931193	121999-71-1	-	-	ko00600,ko01100,ko04071,ko04217
LIPID-P-0744	SM(d18:1/22:0)	SP	SM	787.669	786.661	[M+H]+	C45H91N2O6P	615330	1058200	1061800	1022600	723410	1185100	985090	1017800	574230	691540	624600	452090	740420	533090	710250	554390	796380	713510	726350	C00550	HMDB0012103	44260125	-	74532	-	ko00600,ko01100,ko04071,ko04217
LIPID-P-0745	SM(d18:1/23:0)	SP	SM	801.685	800.677	[M+H]+	C46H93N2O6P	6734000	7940400	9990300	8764200	7207300	8387400	9967700	9298000	8674000	7880200	9861700	7622900	9468300	8178000	10335000	8459800	9546500	8464700	8549700	C00550	HMDB0012105	46891684	-	83880	-	ko00600,ko01100,ko04071,ko04217
LIPID-P-0746	SM(d18:1/24:0)	SP	SM	815.701	814.693	[M+H]+	C47H95N2O6P	1485600	2024200	1973600	2052900	1344200	1885600	1760100	1926000	1111700	1169900	985810	891260	1123900	1200800	1232300	1171100	1504800	1327100	1380300	C00550	HMDB0011697	5283595	-	-	-	ko00600,ko01100,ko04071,ko04217
LIPID-P-0747	SM(d18:1/25:0)	SP	SM	829.716	828.708	[M+H]+	C48H97N2O6P	851960	814980	1104300	1027800	734270	819090	945700	640080	634590	705360	829940	715850	905770	819990	952050	743660	889090	840420	965420	C00550	-	44260137	-	-	-	ko00600,ko01100,ko04071,ko04217
LIPID-P-0748	SM(d20:0/24:1)	SP	SM	843.732	842.724	[M+H]+	C49H99N2O6P	173100	222340	376170	394260	160620	321050	332180	357270	107380	131350	131330	104410	101080	201930	169290	145570	201670	185170	271450	C00550	-	52931231	-	-	-	ko00600,ko01100,ko04071,ko04217
LIPID-P-0749	SM(d18:2/14:0)	SP	SM	673.528	672.521	[M+H]+	C37H73N2O6P	329320	372260	287660	304680	280750	297120	453090	382910	342320	396150	286390	301930	313510	320260	259170	345460	326650	326580	381500	C00550	HMDB0240637	52931131	2292199-25-6	-	-	ko00600,ko01100,ko04071,ko04217
LIPID-P-0750	SM(d18:1/16:1)	SP	SM	701.56	700.552	[M+H]+	C39H77N2O6P	932080	1059800	1219900	1147600	873000	1029800	1493800	1336600	1475500	1425000	1447900	1175800	1501200	1255300	1201500	1709800	1522000	1272400	1236100	C00550	HMDB0240613	52931145	222403-66-9	-	-	ko00600,ko01100,ko04071,ko04217
LIPID-P-0751	SM(d18:1/17:1)	SP	SM	715.575	714.568	[M+H]+	C40H79N2O6P	1747600	1749800	2009700	1837700	1505700	1842800	2118200	2109300	2127400	2086800	2241200	1898700	1978400	1980000	1908600	2309400	1801000	2047700	1714900	C00550	-	-	-	-	-	ko00600,ko01100,ko04071,ko04217
LIPID-P-0752	SM(d18:1/18:1)	SP	SM	729.591	728.583	[M+H]+	C41H81N2O6P	260020	247670	328770	313010	186320	241510	290170	256250	206240	245470	257900	176510	274280	181800	157950	213060	239740	231580	314780	C00550	HMDB0012101	6443882	108392-10-5	84487	-	ko00600,ko01100,ko04071,ko04217
LIPID-P-0753	SM(d18:1/19:1)	SP	SM	741.591	740.583	[M+H]+	C42H81N2O6P	115430	255710	391800	496720	257780	212850	197880	335420	28823	85911	19142	47012	63336	129930	7643.7	42325	182120	122420	147290	C00550	-	-	-	-	-	ko00600,ko01100,ko04071,ko04217
LIPID-P-0754	SM(d18:1/20:1)	SP	SM	757.622	756.615	[M+H]+	C43H85N2O6P	1559200	2303800	2443100	2407200	1674800	1915200	2683700	2736800	1674300	1197700	1427400	1251200	1334500	1020900	1171200	1446400	1953500	1618200	1573100	C00550	HMDB0240610	52931179	222403-67-0	-	-	ko00600,ko01100,ko04071,ko04217
LIPID-P-0755	SM(d18:1/21:1)	SP	SM	771.638	770.63	[M+H]+	C44H87N2O6P	3791500	5466100	6897500	6843000	4395700	6874800	3991100	8470300	1249600	1659500	997940	915050	1039700	1759300	1163800	1228400	3366900	3378300	3292300	C00550	-	52931187	-	-	-	ko00600,ko01100,ko04071,ko04217
LIPID-P-0756	SM(d18:1/22:1)	SP	SM	785.654	784.646	[M+H]+	C45H89N2O6P	8466100	9152300	14899000	13584000	7840600	12057000	15011000	14050000	13226000	11938000	13783000	11719000	13601000	12923000	14878000	13896000	12634000	10181000	13614000	C00550	HMDB0012104	52931203	222403-68-1	74533	-	ko00600,ko01100,ko04071,ko04217
LIPID-P-0757	SM(d18:1/23:1)	SP	SM	799.669	798.661	[M+H]+	C46H91N2O6P	929950	965300	1348800	1270900	952160	880770	1191200	801210	974120	1108800	653360	526370	1122500	572600	982010	873880	933230	761830	1037900	C00550	HMDB0240614	52931209	2124199-71-7	-	-	ko00600,ko01100,ko04071,ko04217
LIPID-P-0758	SM(d18:1/24:1)	SP	SM	813.685	812.677	[M+H]+	C47H93N2O6P	2116800	3050300	3300600	3890500	2650100	3031000	2897700	3067300	2175300	1885300	2131900	1663500	2102600	2389600	2382000	2146800	2864200	2816100	2687300	C00550	HMDB0012107	44260126	-	74535	-	ko00600,ko01100,ko04071,ko04217
LIPID-P-0759	SM(d18:1/25:1)	SP	SM	827.701	826.693	[M+H]+	C48H95N2O6P	811580	1169500	1492700	1297400	858640	1087000	1247600	1247000	1091300	1075600	1353700	1065400	1397300	1317900	1402000	1325000	1361900	1274900	1193000	C00550	-	52931221	-	-	-	ko00600,ko01100,ko04071,ko04217
LIPID-P-0760	SM(d18:1/26:1)	SP	SM	841.716	840.708	[M+H]+	C49H97N2O6P	1122000	1599200	1983800	1721600	1084600	1424700	1429900	1699600	859840	917270	867700	730950	946410	1193200	999320	880150	1612600	1149500	1080200	C00550	HMDB0013461	44260128	-	84476	-	ko00600,ko01100,ko04071,ko04217
LIPID-P-0765	SM(d18:2/24:1)	SP	SM	811.669	810.661	[M+H]+	C47H91N2O6P	981730	1064700	1063400	969630	781400	862530	938060	995700	576340	511110	685640	549060	748530	531760	667680	774240	761960	817670	659460	C00550	HMDB0240636	52931215	2256062-31-2	-	-	ko00600,ko01100,ko04071,ko04217
LIPID-P-0767	SM(d18:2/26:1)	SP	SM	839.701	838.693	[M+H]+	C49H95N2O6P	622440	453700	612730	487800	364110	499480	445930	649370	311910	220950	197830	203850	324590	283020	362190	228110	476160	358740	334040	C00550	-	-	-	-	-	ko00600,ko01100,ko04071,ko04217
LIPID-P-0768	SM(d18:2/24:3)	SP	SM	807.638	806.63	[M+H]+	C47H87N2O6P	1474600	848380	856010	860800	928990	1038400	1523500	953130	1924600	1806000	2043200	1444500	2010600	1430300	2035600	2153200	1731100	1554800	1427400	C00550	-	-	-	-	-	ko00600,ko01100,ko04071,ko04217
[truncated: 237 more rows]
