# Supplementary material for: CircRREB1 mediates lipid metabolism related senescent phenotypes in chondrocytes through FASN post-translational modifications
Source: Nat Commun. 2023 Aug 28;14:5242. doi: 10.1038/s41467-023-40975-7 (PMC10462713; doi:10.1038/s41467-023-40975-7)
Supplement: Supplementary file 5 — Supplementary Data 2 [file 41467_2023_40975_MOESM5_ESM.csv]

Sample	QC1	Old2	Young1	Young4	Old4	Young2	Young3	Old1	Old3	QC2
CE 14_0	0.2731	0.3748	0.2427	0.2505	0.7560	0.2455	0.2537	0.3020	0.3825	0.2932
CE 14_1	0.2989	0.3486	0.2369	0.2452	0.7251	0.2335	0.2179	0.2997	0.3522	0.3093
CE 16_0	0.3940	0.5904	0.3131	0.4905	0.8191	0.3311	0.3504	0.4602	0.4211	0.3869
CE 16_1	0.5768	0.8167	0.4878	0.6510	0.8274	0.3372	0.4845	0.5683	0.3990	0.5838
CE 18_0	0.2887	0.3037	0.2148	0.2081	0.8544	0.2491	0.2209	0.3247	0.4193	0.2851
CE 18_2	0.2893	0.3383	0.2109	0.2311	0.7936	0.2610	0.2288	0.4034	0.3697	0.3002
CE 20_2	0.2678	0.3076	0.2085	0.2075	0.7699	0.2368	0.2211	0.3227	0.3726	0.2813
CE 22_0	0.4306	0.7415	0.2349	0.3198	0.7400	0.4209	0.2518	0.6560	0.4561	0.4365
Cer d18_1-14_0	1.3775	1.7730	0.9954	1.0466	3.2514	1.1323	1.0761	1.5165	1.6469	1.3384
Cer d18_1-14_1	1.1763	1.3666	0.8996	0.9065	3.1973	1.0253	0.9444	1.2025	1.5675	1.1971
Cer d18_1-16_0	51.2217	97.5885	30.7922	45.8812	68.5977	38.6384	36.3524	76.8517	44.6508	53.3194
Cer d18_1-16_1	1.3954	1.7022	0.9744	1.0948	3.6764	1.1944	1.1127	1.5530	1.7064	1.4054
Cer d18_1-17_0	1.8183	2.8536	1.2579	1.5212	5.3112	1.4017	1.4402	2.2886	2.2397	1.9618
Cer d18_1-18_0	10.4246	12.2897	8.8237	12.1992	14.6697	8.5642	9.9022	9.5504	13.2388	10.5966
Cer d18_1-18_1	1.3603	1.5515	1.0494	1.1706	3.4383	1.1858	1.1500	1.4497	1.7247	1.4299
Cer d18_1-18_2	2.0999	2.9291	1.3945	1.7301	6.6583	1.6858	1.5366	2.3153	2.8406	2.2260
Cer d18_1-18_3	1.3332	1.5723	1.0235	1.0793	3.4179	1.1145	1.1042	1.3966	1.7325	1.3432
Cer d18_1-18_4	7.8074	10.5889	5.3293	7.3938	14.3782	7.2173	6.5775	8.8466	8.7985	7.7933
Cer d18_1-20_0	5.6390	7.1411	3.7909	4.9320	9.8743	4.7548	4.1514	5.8482	6.8558	5.4856
Cer d18_1-20_1	1.2950	1.5913	0.9477	1.0146	3.5969	1.1367	1.0636	1.3537	1.7717	1.3415
Cer d18_1-20_2	2.6858	3.7999	1.5223	1.8415	9.7016	1.9686	1.6681	3.0895	3.7713	2.7159
Cer d18_1-20_3	2.2846	3.2322	1.5518	1.8539	5.3538	1.9781	1.6069	2.6626	2.8945	2.2992
Cer d18_1-20_4	34.5624	53.1977	19.5644	29.5780	61.3526	31.2212	25.4467	46.1067	38.9296	35.5775
Cer d18_1-20_5	4.4199	9.0040	2.2146	2.8619	6.2935	3.2947	2.4922	8.2300	4.6957	4.9953
Cer d18_1-22_0	24.8164	36.4877	15.2852	21.9667	44.2689	20.5629	17.3188	31.3445	31.0979	24.3641
Cer d18_1-22_1	4.4887	8.8693	2.3358	3.0918	8.8831	3.3519	2.5782	6.9359	5.4122	4.4319
Cer d18_1-22_2	29.4995	44.8875	14.7816	21.2530	103.8451	23.0962	17.3474	37.8889	35.4790	30.5683
Cer d18_1-22_3	15.4324	31.3984	7.1660	10.3952	31.8132	10.9533	7.9841	25.1309	16.7934	16.4262
Cer d18_1-22_4	84.0590	109.5801	55.9015	76.0532	120.9231	66.5528	66.8447	91.4008	72.6354	79.8553
Cer d18_1-22_5	66.1863	105.4143	40.0982	64.4380	85.3134	59.1614	45.0513	85.8962	62.8993	63.2525
Cer d18_1-22_6	2.5974	3.7394	1.7108	2.2896	6.5034	2.4295	2.1055	3.3474	2.7540	3.0073
DAG 12_0-18_3	0.3796	0.3900	0.3522	0.3549	0.7432	0.3604	0.3886	0.3200	0.3695	0.4114
DAG 14_0-16_0	0.3931	0.5626	0.3299	0.3341	1.1462	0.3673	0.3284	0.4972	0.6678	0.3697
DAG 14_0-18_0	0.2865	0.3441	0.2394	0.2667	0.7811	0.2649	0.2628	0.3157	0.4875	0.2880
DAG 14_0-18_1	0.7019	0.8662	0.5753	0.3846	1.0473	0.5082	0.4863	0.7929	0.8897	0.5414
DAG 14_0-18_2	0.3046	0.3540	0.2177	0.2345	0.8565	0.2536	0.2311	0.3026	0.4350	0.2895
DAG 14_1-22_4	7.9122	6.3168	5.0713	7.0866	16.0815	9.4675	6.7435	6.6864	6.2506	7.9100
DAG 14_1-22_5	0.5792	0.6004	0.4392	0.5170	1.2965	0.6539	0.4161	0.6257	0.6423	0.6141
DAG 14_1-22_6	0.3244	0.3821	0.2537	0.2594	0.8511	0.3190	0.2618	0.3401	0.4577	0.3186
DAG 16_0-16_0	0.9404	1.1503	0.6818	0.6671	3.9669	0.8538	0.4478	0.9031	1.6213	0.7603
DAG 16_0-16_1	1.1999	1.6717	1.2346	1.0136	1.7077	1.2358	0.7591	1.2885	1.1169	0.9594
DAG 16_0-18_0	0.3784	0.4320	0.3084	0.3237	1.8159	0.4507	0.3467	0.3861	0.7805	0.4579
DAG 16_0-18_1	2.2371	2.9554	1.9145	1.8469	5.4560	3.1146	1.2652	2.9399	4.8479	2.4007
DAG 16_0-18_2	0.5662	0.7856	0.4870	0.4281	2.4123	0.6969	0.4725	0.6245	0.8719	0.5431
DAG 16_0-20_1	0.4728	0.4458	0.3416	0.3114	1.1586	0.3851	0.3288	0.4159	0.7392	0.4549
DAG 16_0-20_4	0.5704	0.7076	0.4450	0.4055	9.1580	0.6426	0.3543	0.6181	1.4204	0.6469
DAG 16_1-16_1	1.4588	2.8914	1.7278	1.7398	1.7556	1.5472	1.7063	2.6079	0.9692	1.8677
DAG 16_1-18_0	0.4609	0.5894	0.3620	0.3620	0.9839	0.3438	0.3284	0.4472	0.6791	0.3571
DAG 16_1-18_1	2.3701	3.7808	2.1235	1.7911	2.7341	2.3441	1.7485	2.8114	2.7326	2.2936
DAG 16_1-18_2	0.4531	0.5888	0.3539	0.3863	1.0755	0.4516	0.2906	0.6695	0.5577	0.4627
DAG 18_0-18_0	0.3266	0.3350	0.2274	0.2682	0.9557	0.2989	0.2382	0.3197	0.5187	0.3234
DAG 18_0-18_1	0.7068	1.1804	0.7222	0.7268	2.4439	0.9365	0.5193	0.8304	2.2897	0.7984
DAG 18_0-18_2	0.5554	0.7564	0.3661	0.3844	2.6428	0.5100	0.3574	0.6554	1.2601	0.4425
DAG 18_0-20_0	0.3176	0.3350	0.2271	0.2233	1.1351	0.2774	0.2504	0.3050	0.4776	0.3331
DAG 18_0-20_1	0.3066	0.3632	0.2312	0.2183	0.8833	0.2754	0.2340	0.2823	0.4394	0.3066
DAG 18_1-18_1	4.2980	5.5869	3.6303	3.2809	5.5021	5.2687	2.7677	4.6877	10.1504	4.0234
DAG 18_1-18_2	0.6444	0.9528	0.4796	0.4558	2.6096	0.7451	0.4390	0.8747	1.4427	0.5812
DAG 18_1-18_3	0.4145	0.4074	0.2451	0.2090	1.1817	0.2844	0.2404	0.3687	0.5712	0.3332
DAG 18_1-20_0	0.3608	0.3833	0.2856	0.2742	1.1364	0.3540	0.3025	0.3466	0.6073	0.3395
DAG 18_1-20_1	0.4873	0.5030	0.3839	0.3377	1.0646	0.5778	0.3118	0.4251	0.9570	0.4360
DAG 18_2-20_1	0.2817	0.3088	0.2220	0.2096	0.7677	0.2345	0.2251	0.2825	0.4090	0.2813
DAG 20_0-22_1	0.3629	0.4067	0.2374	0.2539	0.7689	0.3103	0.2478	0.3766	0.4529	0.3406
DAG 20_0-22_6	0.4880	0.6946	0.2660	0.3063	1.4220	0.4775	0.3128	0.7755	0.6068	0.4954
HexCer d18_1-12_0	5.7460	12.0275	2.7710	3.3927	10.6940	4.2986	3.0547	9.6372	6.1931	5.9756
HexCer d18_1-14_0	4.5210	9.6440	3.0249	3.7423	5.2022	3.3388	3.2218	7.4887	3.7029	4.7312
HexCer d18_1-14_1	1.2947	1.5961	0.9491	0.9613	3.5317	1.0679	1.0023	1.4567	1.6152	1.2884
HexCer d18_1-16_0	461.1537	632.9975	329.3488	385.8463	938.2883	382.6352	365.8490	540.8081	524.8242	475.9963
HexCer d18_1-16_1	3.9526	6.6085	2.3320	3.0454	7.3554	3.0466	2.6876	5.6261	3.6804	3.8725
HexCer d18_1-18_0	147.9776	170.6146	123.3101	176.9292	174.8383	120.0416	139.0214	126.4297	189.3169	149.0890
HexCer d18_1-18_1	4.3340	5.5835	3.2083	4.3320	5.8078	3.7169	3.8177	4.5639	3.6424	4.2914
HexCer d18_1-18_2	4.8012	6.7059	2.3567	3.5916	15.6460	3.4963	2.9031	5.1902	5.9655	4.9056
HexCer d18_1-18_3	1.2957	1.6895	0.9534	1.0726	3.4157	1.1576	1.0332	1.4350	1.6408	1.3367
HexCer d18_1-18_4	1.6008	2.2899	1.0705	1.2968	3.6032	1.3134	1.2229	2.0761	1.9200	1.4969
HexCer d18_1-20_0	64.3440	86.4754	46.0938	62.0379	99.3706	57.0149	51.2536	70.4783	79.0726	66.1022
HexCer d18_1-20_1	3.3109	5.2785	1.9280	2.4623	6.7366	2.5736	2.2335	4.4983	3.7357	3.2484
HexCer d18_1-20_2	5.9159	8.8966	3.1150	4.2320	24.5455	4.3081	3.4587	8.2591	8.2624	6.4528
HexCer d18_1-20_3	1.4901	1.8741	1.0021	1.0814	3.6999	1.2535	1.1088	1.6838	1.8205	1.4968
HexCer d18_1-20_4	1.2155	1.3886	0.9394	0.9503	3.3451	1.0301	1.0086	1.2851	1.6461	1.2482
HexCer d18_1-20_5	1.3875	1.6924	1.0255	1.0997	3.4096	1.1722	1.1180	1.4596	1.7084	1.3711
HexCer d18_1-22_0	306.7348	427.0115	189.2339	258.2108	539.8141	248.7561	223.8606	371.4318	361.8643	309.1453
HexCer d18_1-22_1	37.4706	84.0280	15.2711	23.6805	52.3592	24.5392	18.9907	63.6157	39.2697	37.9908
HexCer d18_1-22_2	87.6076	144.8565	46.5252	68.2801	280.9370	67.1803	54.3468	113.8151	103.7702	88.1949
HexCer d18_1-22_3	34.6151	77.7919	13.6490	22.2570	76.0759	23.8344	18.1590	62.5713	37.4619	36.9066
HexCer d18_1-22_4	1.4817	2.0712	1.1614	1.1895	3.9775	1.2649	1.2182	1.8508	2.0593	1.5961
HexCer d18_1-22_5	1.4686	1.8121	1.0637	1.1678	3.6070	1.2244	1.1608	1.5567	1.8622	1.5009
HexCer d18_1-22_6	1.5574	1.8084	1.0499	1.0965	4.5957	1.2072	1.1616	1.5786	2.0575	1.5559
LPC 12_0	2.9467	3.5343	2.1731	2.4132	6.4827	2.5359	2.3950	3.0801	4.1443	3.0156
LPC 14_1	4.1372	5.0579	3.6897	3.6482	6.8503	3.0663	3.4243	4.0721	4.6664	3.8721
LPC 15_0	14.1683	17.9494	11.7093	13.4962	35.6429	9.4139	10.6029	14.1889	14.6158	14.1546
LPC 16_0	614.1463	772.3096	514.9475	563.9881	1122.8101	446.1335	514.2171	700.4665	660.0623	619.6591
LPC 16_1	137.0880	199.8631	151.1003	138.7979	76.3201	65.8910	121.2863	155.1809	128.9128	136.6930
LPC 18_0	596.6307	663.0883	488.5252	558.4308	1534.1159	453.7388	520.8925	587.6879	754.9577	630.8569
LPC 18_1	441.9546	620.5872	436.0445	433.2846	427.1487	249.4864	336.2293	519.0572	684.5982	471.2885
LPC 18_2	25.4230	34.4188	25.3673	21.9768	40.6265	12.4281	16.4218	26.2604	45.4820	25.7628
LPC 18_3	4.1156	5.6655	3.5871	2.8098	6.4436	2.4140	2.9740	4.5770	9.2091	4.1874
LPC 20_0	19.2418	25.8214	17.4247	21.7113	16.1372	13.2581	18.0521	20.3008	20.0933	19.0275
LPC 20_3	26.9484	28.6934	26.6743	20.0269	43.8777	11.9127	17.2080	23.8787	80.6466	27.2403
LPC 20_4	36.1720	30.8060	22.1843	17.3464	239.9094	11.5731	14.2962	25.4305	79.9658	34.8692
LPC 20_5	5.6488	6.8731	4.2685	3.4191	16.1099	2.9553	3.3733	5.5238	14.8211	5.5285
LPC 22_1	12.4120	24.2049	9.1573	12.5171	13.3447	8.5637	9.2283	18.2858	17.7092	13.2727
LPC 22_4	5.5516	5.8835	5.7749	4.9691	18.2267	3.8311	4.1952	5.3414	8.4368	5.6728
LPC 22_6	17.0697	20.3109	14.4982	11.7329	37.5373	9.2170	10.2364	16.4517	32.6919	16.3125
LPC 24_0	64.3406	93.0758	51.7589	69.0758	37.9589	48.2812	53.1795	73.6429	77.8732	65.7721
LPC O-16_0	18.0189	23.6550	13.1657	15.9069	46.1513	10.3118	13.2092	20.4880	19.5164	17.8348
LPC O-18_0	30.4722	35.3260	20.6540	27.9393	97.2746	19.0016	22.2888	31.8679	32.0048	29.1971
LPC P-18_1	3.6423	4.6033	3.1478	3.3136	11.5695	3.0569	3.0607	3.6178	4.9666	3.6965
LPC P-20_0	10.8173	16.5427	7.2300	9.1026	16.5027	7.1952	7.6300	13.7661	13.5868	11.4023
LPE 12_0	4.3370	5.8918	3.1716	4.0676	3.5076	3.1449	3.6931	4.4553	5.1562	3.7557
LPE 14_0	2.8675	5.4512	3.0715	3.5247	2.1585	3.6892	3.2351	4.0991	5.0895	3.2108
LPE 14_1	3.5760	5.6829	2.7618	3.9060	2.8742	2.6518	3.1321	4.1100	4.0890	3.5512
LPE 16_0	7.2827	15.9156	4.1566	6.2226	14.3064	5.9786	4.3223	12.8680	7.8207	8.4022
LPE 16_1	17.6788	29.6623	17.1737	20.2186	3.1164	7.6251	16.1336	21.9854	13.7586	17.0881
LPE 17_1	1.6649	3.2555	1.1986	1.6761	1.7929	0.8381	1.1659	2.2024	1.9163	1.9712
LPE 18_0	212.9402	289.7149	168.3489	186.4618	437.7463	143.9825	161.5944	269.9955	240.5001	213.5404
LPE 18_1	1.2919	1.7953	1.0853	1.3273	1.4059	1.1789	1.1802	1.4748	1.4814	1.3392
LPE 18_2	1.4748	1.8067	1.1934	1.4789	1.2227	1.2732	1.2379	1.7349	1.7701	1.4914
LPE 18_3	1.6388	2.2729	1.2250	1.5702	1.4815	1.4207	1.3370	1.7465	1.8417	1.6832
LPE 18_4	1.8874	2.3001	1.3271	1.6815	1.6296	1.5667	1.6134	1.9541	2.0474	1.6578
LPE 20_0	2.2336	3.5371	1.8723	1.9687	2.4510	1.9892	1.9140	2.7216	1.8955	1.9114
LPE 20_1	57.0914	57.4640	52.4023	71.3693	24.5766	44.4332	63.5974	35.5645	49.7271	57.0291
LPE 20_2	5.5280	7.2553	4.9829	5.1342	1.8803	4.2743	5.0871	5.7354	7.6488	5.3796
LPE 20_3	16.3205	18.4690	17.0193	17.9055	13.9515	10.2216	12.9417	15.2437	33.0772	16.2968
LPE 20_4	26.4561	27.3762	21.5562	19.9334	71.7728	16.5089	18.4206	22.8658	51.2198	26.7814
LPE 20_5	3.1278	4.5588	2.2783	2.6673	3.9750	2.4564	2.3193	3.8107	7.0342	3.5352
LPE 22_0	1.0082	1.3845	0.8544	0.8214	1.3749	0.7771	1.1001	1.0830	1.1574	0.9680
LPE 22_1	7.4435	12.3713	5.3266	7.6664	2.9269	4.6033	5.1115	8.7641	6.6864	7.4298
LPE 22_2	3.1140	4.9706	2.6770	3.0834	1.8175	2.5755	2.6773	3.2145	3.9343	3.0705
LPE 22_3	10.6769	11.8403	9.7363	11.4117	6.5536	9.4544	9.3090	9.4321	14.2956	9.9535
LPE 22_4	16.8430	15.3920	16.0606	17.8398	21.1974	14.9796	15.5751	14.0662	17.8231	17.3459
LPE 22_5	31.5109	42.5154	23.6609	23.3734	47.9462	22.7647	21.5804	36.0554	60.7493	32.6552
LPE 22_6	38.3437	42.7213	33.7460	34.1712	56.2225	24.9192	28.0254	36.3514	61.6475	38.1828
PC 16_0e-16_0	525.5661	685.9948	370.0715	413.5217	1387.8671	446.7012	410.7464	575.5579	644.0269	530.7656
PC 16_0e-16_1	578.8833	742.5376	418.7731	455.4403	1390.4127	477.3107	457.6246	619.2278	600.9509	572.4501
PC 16_0e-18_0	341.1307	438.9119	201.6872	231.6425	1251.4379	278.4469	222.3456	370.1658	516.8053	335.9523
PC 16_0e-18_1	893.6553	1108.8642	688.6299	767.2568	1725.0488	783.4764	755.9854	928.6484	970.3774	903.0965
PC 16_0e-18_2	588.7290	728.7684	451.3035	474.0784	1106.0426	498.4042	490.5274	614.4053	590.7794	588.5575
PC 16_0e-18_3	95.9880	155.2809	74.2800	78.9183	144.8911	92.1929	80.5077	121.9146	95.1206	99.2236
PC 16_0e-20_1	505.1601	588.7660	409.3969	450.6034	1137.0377	445.7321	445.7618	502.1317	603.7520	523.0028
PC 16_0e-20_2	556.7690	683.7740	455.8205	494.7212	922.5419	483.1266	482.4149	557.1936	637.1576	565.1510
PC 16_0e-20_4	336.6684	377.7919	246.8164	262.3446	1171.1559	288.2323	263.6142	320.2341	490.9016	335.3067
PC 16_0e-22_5	393.8833	446.3206	302.2657	302.4504	1401.2826	344.5915	312.5714	387.1716	518.3024	394.6649
PC 16_0e-22_6	348.5431	384.7388	253.1116	263.0591	1080.1687	305.5532	270.5449	354.3626	455.5363	357.5744
PC 16_0p-16_0	577.6281	747.2812	420.6741	457.3557	1397.7444	481.1774	460.1164	622.8858	603.7614	580.8916
PC 16_0p-16_1	137.3819	204.4363	101.6815	107.8445	214.7668	115.9882	111.7896	165.7674	119.2248	135.3944
PC 16_0p-18_0	899.6742	1108.7995	681.9623	752.7029	1726.0431	789.2898	750.7337	924.3331	980.8428	901.5861
PC 16_0p-18_1	594.3210	729.1530	448.4175	471.0466	1108.6724	499.0653	487.4640	614.0552	584.5565	588.9651
PC 16_0p-18_2	99.5133	152.8731	71.8210	78.7284	147.1332	93.0745	80.2925	117.3562	94.3119	97.3648
PC 16_0p-18_3	2.5307	2.9336	1.9815	2.0472	6.2654	2.1275	2.1459	2.5605	3.2095	2.5045
PC 16_0p-20_0	526.7885	613.1745	411.6845	455.0778	1165.0263	432.5117	450.0302	481.9448	603.4228	524.3069
PC 16_0p-20_1	2.6125	3.0478	1.9807	2.0166	6.4729	2.2130	2.1274	2.6400	3.2832	2.5711
PC 16_0p-20_4	252.8167	286.7066	177.4093	180.8738	1077.4504	199.4520	182.8178	242.5459	345.6851	258.3369
PC 16_0p-20_2	2.6262	3.0160	2.0435	2.0529	6.7321	2.2345	2.1029	2.5877	3.3587	2.6096
PC 16_0p-22_6	643.0617	694.1941	509.3194	548.1945	1461.6672	559.4412	543.2074	604.8598	770.4006	646.0262
PC 18_0e-16_0	339.0904	489.0364	202.2805	234.4270	1251.1980	281.8173	227.1683	370.0466	523.0928	336.8969
PC 18_0e-16_1	901.0343	1109.3037	695.4384	761.4752	1737.1354	788.6057	755.0171	928.1760	976.0146	897.9809
PC 18_0e-18_0	78.8452	100.6453	48.2369	54.4795	682.1073	57.4659	53.5299	82.5416	99.4033	76.9914
PC 18_0e-18_1	508.2476	587.9379	417.3816	451.6354	1152.5629	450.9164	447.9700	482.1144	602.9360	532.2562
PC 18_0e-18_2	561.9067	684.5780	448.8136	491.5841	928.0246	488.8918	485.1648	562.5780	647.0597	564.4705
PC 18_0e-18_3	353.7524	428.2243	280.9137	296.0247	575.3829	321.5990	300.9473	364.0915	434.9776	356.6314
PC 18_0e-20_4	349.9802	402.2497	272.8506	268.0735	1171.1013	304.8855	282.8759	342.3746	480.8037	357.6590
PC 18_0p-14_1	2.3502	2.6853	1.8103	1.8326	6.1419	2.0332	1.9235	2.3475	3.0486	2.3379
PC 18_0p-16_0	906.1568	1100.9078	688.5175	764.5783	1720.8832	793.4340	756.4213	927.5650	972.4215	903.0888
PC 18_0p-16_1	587.0957	725.8547	450.1114	473.5392	1113.8764	498.9085	489.0512	618.1696	585.1189	589.6217
PC 18_0p-18_0	528.3310	587.4230	412.2093	457.6901	1149.2587	451.2102	452.1377	483.8518	602.4796	530.3112
PC 18_0p-18_1	559.7734	677.7668	457.1878	478.7146	932.2468	487.2916	477.1343	554.4262	638.2137	561.6416
PC 18_0p-18_2	354.6181	437.6663	275.5947	294.2527	559.4982	315.0274	297.4175	366.1935	429.8701	353.8120
PC 18_1e-16_0	905.6435	1102.2064	692.3246	763.0955	1732.6555	786.4129	754.7812	933.4712	979.8269	907.3543
PC 18_1e-18_0	502.2084	592.7972	405.7250	432.0432	1154.9987	437.5454	436.9793	485.7850	599.6886	506.2056
PC 18_1e-18_1	559.8940	678.9954	444.7178	484.0492	932.6946	483.2601	484.4546	558.4414	639.9897	561.0812
PC 18_1e-18_2	357.2453	427.0873	274.7738	290.9196	558.8438	316.2720	296.6700	359.4864	431.2492	355.9565
PC 18_1e-18_3	356.3219	401.4558	266.4474	282.5604	1185.0010	310.9738	284.4736	334.7844	496.0813	360.2365
PC 18_1e-20_4	401.2304	443.5663	297.9648	301.5411	1378.6975	343.0117	313.4530	379.9711	512.0335	393.7860
PC 18_2e-12_0	8.7990	10.0515	7.1055	5.9748	15.3580	7.2183	7.3850	8.9067	9.0714	8.8138
PC 18_2e-16_0	590.3002	733.8050	453.7175	471.8590	1107.5543	502.0315	489.9205	614.1891	594.5534	589.2406
PC 18_2e-16_1	97.9958	155.6763	72.2080	78.6929	149.9820	92.4365	79.6015	117.3736	94.7780	96.5532
PC 18_2e-18_0	563.4308	679.2847	446.3142	478.4009	925.4497	491.2757	478.9296	563.6872	640.1905	562.4582
PC 18_2e-18_1	361.6557	432.2388	273.9473	296.5524	563.9771	322.1693	298.5108	364.7662	428.9797	361.0563
PC 18_2e-18_2	333.0177	370.2199	244.4502	261.6919	1205.2717	287.1473	255.0787	315.3207	502.1377	332.2912
PC 18_2p-16_1	25.3886	34.5842	17.2127	17.5495	59.9564	23.1811	18.3476	30.3535	33.8555	25.0854
PC 18_2p-18_0	359.8734	425.1325	278.9301	295.6414	568.2238	312.7862	296.9772	363.4659	430.3509	361.1953
PC 18_2p-18_1	334.2152	378.1682	248.1014	249.7600	1192.9328	286.4873	259.8329	317.5579	466.2914	332.1452
PC 18_2p-18_2	254.7591	281.2830	176.1881	181.4433	1070.2323	204.2499	178.5486	247.4314	349.1081	252.8052
PC 18_2p-20_3	352.7442	387.9633	247.6676	269.0939	1086.4086	307.0244	273.3287	345.5948	450.3153	352.7891
PC 18_2p-20_4	461.4690	539.0898	348.1223	363.6823	1262.8234	402.0680	368.3412	459.5647	626.0832	472.7152
PC 18_2p-20_5	1131.3427	1214.1592	908.6472	916.8293	2283.2660	980.2788	952.1889	1021.5509	1419.8241	1105.2290
SM d18_1-12_0	4.1501	5.6460	3.9251	3.9380	5.4106	3.5214	3.8936	4.6514	5.3538	4.3951
SM d18_1-14_0	324.5148	407.2809	245.5358	263.5052	401.3102	267.6725	262.1976	356.3002	393.3935	329.7756
SM d18_1-14_1	15.6818	22.7143	14.4074	16.7730	11.4209	11.7699	13.9902	17.9761	19.0179	16.5400
SM d18_1-16_0	1141.7957	1298.8576	862.8811	886.7674	2442.2149	974.3186	921.5050	1147.1879	1469.7294	1131.4899
SM d18_1-16_1	528.8554	658.6758	408.1557	449.3251	903.6653	447.0436	436.0892	577.8249	667.6915	532.4926
SM d18_1-17_0	335.1299	418.6168	241.5490	259.4211	724.8607	269.8917	263.3908	356.7246	449.8864	337.5322
SM d18_1-18_0	674.0606	727.2245	536.3890	587.3159	1291.3140	582.8963	581.0872	612.9369	896.9172	670.8571
SM d18_1-18_1	379.9324	412.3354	307.5982	344.4631	452.1205	325.5004	331.4519	357.5698	502.9235	385.5767
SM d18_1-18_2	23.3296	26.4092	18.5028	18.0288	36.0389	23.8042	20.0673	26.1108	20.5012	22.2475
SM d18_1-18_3	3.4425	4.3197	2.6761	2.8192	6.0108	2.8390	2.8000	3.6904	4.1269	3.3507
SM d18_1-18_4	12.6113	14.9372	9.9842	13.1471	18.1654	10.4884	11.1759	11.0751	12.4359	11.9299
SM d18_1-20_0	473.8430	545.4664	387.9411	405.4748	811.7044	424.2312	384.3115	483.9189	612.0999	485.4850
SM d18_1-20_1	166.8950	235.6430	104.2765	135.5815	173.2071	143.1280	113.7112	198.4621	216.4123	164.9061
SM d18_1-20_2	7.6401	12.4256	4.5446	6.2312	12.1411	6.4693	4.9881	10.4838	10.5791	7.7747
SM d18_1-20_3	2.5120	2.9997	1.7422	1.9379	5.2174	1.9574	1.9335	3.1908	2.8559	2.7475
SM d18_1-20_4	78.3210	84.3783	87.9917	105.7719	97.9079	80.4897	103.2045	59.5104	54.6921	85.1623
SM d18_1-20_5	19.6780	16.8935	17.6689	23.0894	24.7308	16.6438	20.2420	14.6005	15.9791	20.5202
SM d18_1-22_0	702.3866	833.9358	511.3200	507.8500	1624.3683	619.6592	541.4032	764.0411	947.1496	689.5138
SM d18_1-22_1	549.7116	660.1826	403.8628	437.8862	1000.1551	483.8068	427.7035	608.9827	744.0113	551.7838
SM d18_1-22_2	101.8234	204.5633	44.6334	66.0234	103.1318	79.2285	49.4506	171.4547	141.5844	95.3435
SM d18_1-22_3	462.5416	514.2528	316.7990	323.8669	1754.9134	384.7296	336.8557	457.1529	642.4869	466.2036
SM d18_1-22_4	195.3838	229.5871	140.3731	135.5680	809.3970	161.3070	139.3363	187.3055	247.9053	188.8858
SM d18_1-22_5	4.5275	5.3238	3.4236	5.1605	4.4850	3.1097	4.1463	4.4451	4.6849	4.3137
SM d18_1-22_6	490.2867	583.1527	380.4422	436.1274	1219.8052	405.1223	428.8699	481.5904	551.6062	489.8174
TAG 46_2	0.5720	0.6153	0.5907	0.6638	0.7944	0.4185	0.5013	0.5417	0.3752	0.5430
TAG 48_0	12.0946	6.4608	16.7894	13.6456	5.9046	11.2335	12.9713	4.8721	13.2874	12.2033
TAG 48_1	12.2250	10.8528	15.0888	14.5875	2.8554	8.8723	14.4866	8.1709	6.0697	11.9374
TAG 48_2	166.4770	176.1313	185.4733	200.4980	16.3375	101.3891	196.0381	141.3325	34.8214	165.9607
TAG 50_0	44.3728	16.8253	57.6282	51.2297	29.5214	45.3189	48.5554	14.3537	47.7720	45.5666
TAG 50_1	61.9249	41.7766	75.8576	73.9779	21.8766	52.8995	72.6464	34.2259	50.2419	60.0618
TAG 50_2	75.3129	68.9110	87.0194	91.3079	10.9695	54.8524	86.2052	61.8978	28.4696	74.1508
TAG 50_3	1.1768	1.2531	1.1786	1.1448	1.3397	0.8614	1.2966	1.0521	0.7807	1.1728
TAG 50_4	5.6641	6.1980	5.8495	6.0329	3.1000	4.0049	5.9441	5.7670	2.0286	4.8662
TAG 52_2	62.6157	36.3909	77.4751	71.7390	29.2554	53.2056	72.0501	29.4157	63.5602	63.0212
TAG 52_3	557.1222	454.3760	607.4055	598.0042	144.0484	411.6357	648.6142	402.7471	314.4430	579.6641
TAG 52_6	0.5839	0.5161	0.5364	0.5465	1.4702	0.5910	0.4766	0.4833	0.6001	0.5387
TAG 52_4	27.7461	26.7515	28.7826	28.0439	21.4494	23.4458	28.7963	25.0862	17.4282	26.7590
TAG 52_5	1.8500	1.9052	1.8136	1.8573	3.5030	1.7375	1.9542	1.9622	1.8040	2.0051
TAG 54_1	36.7311	7.2576	50.0584	39.4313	17.0885	32.8178	42.4006	6.5898	69.1904	39.6364
TAG 54_2	92.3138	30.6191	114.6425	94.2666	51.0949	79.5345	96.9263	20.0819	168.9786	96.9073
TAG 54_3	11.0042	5.0752	12.5061	10.7330	23.5529	10.5742	10.7272	3.6948	24.2659	10.8104
TAG 54_4	44.9274	26.6673	50.3266	43.6100	51.7976	43.8580	45.4520	22.8014	69.0068	44.0027
TAG 54_5	7.4092	4.5532	7.9566	7.1403	26.3772	8.0159	6.9177	4.4846	12.7777	7.3297
TAG 54_6	2.6159	1.7373	2.4546	2.4528	9.8118	2.7906	2.3615	1.6188	5.3453	2.6248
FFA 12_0	30.1563	23.6961	36.2052	36.0150	17.0489	19.3751	33.5098	15.8297	19.7142	31.2462
FFA 12_1	5.8122	5.3117	9.2231	7.3517	4.6245	4.1007	7.1313	3.3078	3.9373	5.6955
FFA 14_0	671.3466	676.1291	671.8515	731.3904	229.8439	487.7669	678.4706	486.8162	342.6057	630.9281
FFA 14_1	171.1548	170.4667	191.1015	215.1637	9.0164	99.3745	204.9115	91.9548	42.2810	160.3495
FFA 16_0	3301.5271	3311.1833	2752.9325	2933.6510	4993.6400	2802.3248	2905.5706	2705.7847	2880.5993	3174.0847
FFA 16_1	3077.2122	3472.7415	2681.4840	2907.9472	919.7872	2294.6989	2880.5812	2613.9571	1363.0053	2945.0065
FFA 16_2	52.7405	64.2606	43.7819	49.1244	38.2154	48.6128	44.9906	57.5865	32.0229	49.8482
FFA 17_0	130.0469	186.0542	91.0151	105.8249	404.9869	99.5367	114.5609	119.2293	112.6043	125.7198
FFA 17_1	199.4196	284.5448	142.4135	188.1362	242.3544	162.2776	165.2612	223.6163	135.1366	188.1609
FFA 18_0	2606.9636	3069.5138	1851.5857	2001.5694	7709.7924	2067.1724	1912.5222	2486.2147	3381.1689	2507.7481
FFA 18_1	4154.7092	4660.1840	3315.6413	3486.3560	4834.6362	3571.0196	3499.9084	3946.4918	4917.2842	4093.1140
FFA 18_2	529.1840	718.5778	397.4611	474.3282	771.4584	463.5357	432.0434	566.9233	475.0260	499.2593
FFA 18_3	65.1084	97.7951	48.1647	60.4363	60.8829	57.0004	55.0419	75.1043	59.6415	60.7652
FFA 20_0	363.5909	347.3223	162.3122	216.8506	929.8762	297.4636	240.0346	301.7296	442.3664	329.3196
FFA 20_1	464.8771	547.6518	410.5690	520.7595	214.5301	387.5109	433.5261	396.0800	522.0298	441.3657
FFA 20_2	342.1002	410.9198	291.5428	365.4031	172.2498	295.9522	310.3723	298.9258	438.8396	325.1400
FFA 20_3	672.6739	783.2890	534.5742	657.8534	1115.2953	561.9740	557.9699	603.2281	971.0579	635.1470
FFA 20_4	869.6042	984.3727	469.2313	526.1958	6141.6204	533.8780	450.3307	840.2033	1284.2394	822.0929
FFA 20_5	76.7064	94.0838	36.2231	37.7891	359.2396	43.6034	34.6633	77.0886	120.6924	86.1561
FFA 22_0	234.2599	223.7404	86.9583	132.6255	552.2217	159.4857	134.2008	203.0232	255.9478	222.1096
FFA 22_1	125.9442	148.0101	122.8955	146.4126	48.4716	106.7381	120.7453	107.0256	139.9661	120.7721
FFA 22_2	59.8546	63.7441	54.2967	76.7604	27.2396	52.2502	58.5432	44.7817	60.0084	55.6241
FFA 22_3	135.1324	124.0080	121.1350	158.3608	152.1964	133.3630	124.7295	97.9506	191.5935	129.0735
FFA 22_4	191.9132	174.9698	162.6891	197.1407	632.6906	183.8556	161.2946	145.4223	191.7139	180.7797
FFA 22_5	389.9818	505.9082	229.5746	273.7897	1705.7528	295.5181	232.4743	431.5978	751.2590	369.3199
FFA 22_6	218.8707	260.5431	134.7735	171.3128	835.9283	178.0028	144.9618	219.8327	283.3598	203.9667
PC 14_0-22_4	16.1331	17.8522	12.6084	12.1423	45.6578	14.1911	12.8910	16.1100	20.7543	16.7574
PC 16_0-16_0	1305.1147	1598.4218	871.8501	915.6498	5033.2740	1217.3138	947.9246	1379.2219	2221.4343	1288.8455
PC 16_0-16_1	1853.6675	1875.0080	1532.5169	1578.7006	1389.4285	1500.7971	1681.6534	1645.3978	1398.6323	1804.1614
PC 16_0-18_0	333.8010	336.5154	201.7147	211.9923	2027.2754	269.0770	245.7485	289.8694	505.7268	329.7078
PC 16_0-18_1	2221.4932	2256.3102	1788.8821	1663.7393	3773.9625	2058.2942	1905.6418	1890.7865	2832.7628	2296.1034
PC 16_0-18_2	172.6279	257.9202	150.2497	145.2722	453.8845	156.5495	132.5395	173.4481	191.8469	171.1404
PC 16_0-18_3	22.8145	24.3183	17.3035	21.8950	79.5693	23.2608	15.9777	30.6657	32.6165	25.4608
PC 16_0-20_0	23.1237	26.7934	17.1793	17.3115	76.9031	21.5999	17.8346	23.8076	27.9670	23.1583
PC 16_0-20_1	90.4104	99.4049	60.7520	57.7878	182.5547	73.6801	58.7488	85.6888	139.8428	83.6380
PC 16_0-20_2	101.8867	84.5527	88.9938	90.2919	154.2203	103.5269	92.2001	88.6023	124.8453	110.5240
PC 16_0-20_3	161.3561	142.5951	124.6207	122.0735	503.7559	138.2853	142.7235	128.4644	239.0135	154.0248
PC 16_0-20_4	74.8695	71.9727	57.9747	45.3437	889.1926	55.9160	54.0193	73.9994	115.4860	97.3600
PC 16_0-20_5	25.5409	29.2397	16.6740	16.7764	170.7470	22.0418	18.4312	27.1415	37.6387	24.6281
PC 16_0-22_2	31.9645	29.9296	26.3903	27.1088	52.3507	34.0170	29.9124	26.7783	32.9581	31.7372
PC 16_0-22_3	61.9438	37.1869	27.2854	45.6278	92.1268	53.9093	44.2557	37.2349	77.2455	56.2176
PC 16_0-22_4	35.5181	37.3786	35.4029	33.0064	145.6458	39.4902	34.6573	31.6487	44.8132	41.5257
PC 16_0-22_5	60.5461	61.0102	41.9645	40.8987	254.8072	47.5557	42.8896	58.8906	75.8083	52.8412
PC 16_0-22_6	175.6011	209.7591	136.0290	143.6733	221.2491	172.2711	147.0833	195.0936	194.8931	155.0253
PC 16_1-16_1	703.9448	844.5255	656.1170	521.4396	296.4751	531.0667	669.6136	672.9603	382.2820	691.3093
PC 16_1-18_0	696.9177	822.7457	536.8139	400.8024	686.9261	482.5127	604.9710	678.1095	692.3137	654.4918
PC 16_1-18_1	1832.7735	1656.7698	1456.7662	997.2718	799.8930	1485.4087	1589.4991	1342.4010	1315.2018	1764.0170
PC 16_1-18_2	101.5428	117.9588	78.0663	76.3764	98.7063	86.2476	75.2661	117.9489	89.5733	107.0785
PC 16_1-20_0	22.8761	28.5063	20.8096	23.6027	43.8750	22.5356	23.4184	29.7706	34.2303	24.9935
PC 16_1-20_1	75.5706	81.6646	72.0808	77.8902	63.1401	55.6566	57.7469	71.6768	74.5816	63.5562
PC 16_1-20_2	62.9613	67.2236	42.1696	26.5777	60.0152	53.2127	47.9759	53.5574	69.6849	55.2945
PC 16_1-20_3	50.3709	69.5837	44.6285	37.2027	83.8128	53.1874	45.1249	50.8480	79.4651	54.5446
PC 16_1-20_4	28.3822	36.9436	24.1192	20.0995	137.8130	25.8775	23.1655	34.1784	41.3779	28.9952
PC 16_1-20_5	17.0993	26.8983	15.5583	13.3588	58.1199	18.2124	17.5248	25.0565	25.9159	18.1059
PC 18_0-18_0	177.1266	181.0003	140.9974	151.8444	292.1930	150.3886	146.5699	106.0473	183.3545	170.6682
PC 18_0-18_1	3357.3086	2995.9213	2775.9980	2923.9864	2912.3011	2697.8167	2837.0340	1725.8429	2938.0260	3136.5863
PC 18_0-18_2	309.5192	384.5101	211.5740	243.7780	608.6815	251.8041	237.7884	218.9628	525.8304	313.0009
PC 18_0-18_3	35.5074	39.4338	21.4085	24.1263	59.1136	23.3030	25.0092	37.1161	51.1209	34.1790
PC 18_0-20_2	84.5116	65.4268	67.4094	72.1087	102.4123	72.7660	75.3450	57.5029	148.2620	83.4619
PC 18_0-20_3	196.4698	168.4898	181.0724	167.7224	836.8117	158.0817	164.2942	154.6722	425.4136	217.6654
PC 18_0-20_5	25.3179	32.2179	17.5564	26.6166	276.1831	29.7112	19.3741	29.5499	45.7655	34.2306
PC 18_0-22_4	49.2965	48.1447	38.9703	42.5539	196.9452	44.1191	39.3768	50.1272	64.5708	53.1250
PC 18_0-22_5	53.7189	56.4154	49.6535	52.9126	293.9214	49.2480	45.8690	55.7114	84.8172	60.0609
PC 18_1-18_1	7445.4625	7349.9076	6276.3523	6498.8080	1756.5467	6646.4371	6716.3460	6082.2274	5863.0804	7251.6252
PC 18_1-18_2	484.9073	546.1333	355.2868	183.5307	303.6695	399.3386	191.8658	333.3647	473.0120	468.6365
PC 18_1-18_3	35.9607	33.4283	27.7448	23.1062	51.2380	28.5347	27.9122	33.7143	44.9977	38.3297
PC 18_1-20_0	40.8045	37.0803	50.2286	39.7889	66.3791	34.8216	38.9951	29.3312	39.8959	42.7963
PC 18_1-20_1	172.5895	154.1777	177.7542	192.0915	72.6876	147.5668	188.2168	132.4908	177.6240	182.7168
PC 18_1-20_2	164.3691	171.0481	224.5688	210.2212	90.5004	204.3004	226.2496	118.7674	198.9672	215.4278
PC 18_1-20_3	253.4141	247.4429	238.5398	194.9539	254.3434	219.1677	224.9880	153.8330	426.9621	249.9390
PC 18_1-22_0	49.3795	57.3603	38.3479	40.9577	107.9869	36.6295	29.8703	43.4484	65.8403	41.0000
PC 18_2-18_2	27.4060	41.8059	22.4712	21.7942	64.8530	31.7443	21.6320	38.8011	39.4022	32.2212
PC 18_2-20_0	20.0114	21.1559	15.0762	14.5474	53.0694	15.8970	13.8106	18.1289	23.8747	18.5954
PC 18_2-20_2	24.6851	31.5261	15.7416	17.8792	46.2881	27.3405	23.2970	21.4993	27.3268	19.6242
PC 18_2-20_3	25.1118	29.6600	24.6534	19.6370	59.5664	18.7161	20.4122	24.5409	31.1353	23.4363
PC 18_2-20_4	28.0387	21.2037	15.9698	19.1425	87.0922	17.4812	16.6461	27.8691	31.7696	23.7747
PC 18_2-22_5	17.4394	20.2074	14.7324	16.0189	54.0394	15.6484	14.8735	19.0850	24.0094	18.8421
PC 20_0-20_3	21.9274	27.8077	19.0914	22.0238	56.4939	18.7153	17.5367	22.7050	33.0670	23.2618
PC 20_2-22_1	18.8244	18.8179	14.5141	13.2631	42.6332	15.0671	14.5856	17.8575	23.7625	17.1360
PC 20_3-22_1	22.1533	23.5321	16.2082	16.4336	45.4854	21.6083	17.8517	22.2512	27.9830	21.7040
PE 14_0-22_5	56.2034	69.8495	51.8416	43.1787	22.6543	57.4827	24.0732	64.4458	43.8868	29.1006
PE 14_1-18_0	11.2901	13.5359	6.4434	8.7357	2.2565	5.7286	8.1140	10.4939	5.2596	9.2069
PE 14_1-18_1	7.8453	29.6961	8.8534	17.9857	1.3781	5.1280	11.1707	21.2660	3.9713	8.5550
PE 16_0-16_0	294.3321	292.8332	160.5264	254.2711	177.0494	128.4976	113.6009	338.7910	215.9693	133.3656
PE 16_0-16_1	529.8776	476.1136	519.6649	635.2841	91.7949	359.9282	637.1821	464.2750	171.2195	593.2541
PE 16_0-18_0	501.5100	547.7719	373.8698	370.8336	1253.5479	464.3129	421.7914	466.2926	465.5321	318.0347
PE 16_0-18_1	816.6074	1482.3806	760.3079	715.1188	553.7801	1164.9646	703.4662	1284.2026	1105.6221	793.5668
PE 16_0-18_2	74.4166	82.8382	69.9561	70.3268	109.2509	66.4084	44.0450	81.1448	32.4987	45.8315
PE 16_0-20_2	27.6506	38.2395	20.2446	21.9259	79.6833	22.9135	23.7170	30.2762	26.6695	31.8430
PE 16_0-20_3	71.1604	72.9369	61.7543	67.8365	124.6974	70.9240	65.6813	81.6468	64.9954	70.8255
PE 16_0-20_4	109.3040	103.1802	121.8575	93.4305	370.9467	92.6487	125.5347	101.7019	95.1430	132.2086
PE 16_0-20_5	32.8686	42.8521	26.4137	28.1292	36.2293	22.5700	26.5166	27.6457	29.3601	32.1060
PE 16_0-22_4	51.8266	72.9853	30.5370	27.9207	336.7438	34.9400	27.0330	36.2392	40.1763	37.5920
PE 16_0-22_5	149.4665	177.9512	111.6951	113.4478	335.7849	149.4529	125.8869	172.3047	188.9419	148.1629
PE 16_0-22_6	79.2182	66.1895	67.7551	71.1000	270.2865	71.0524	74.8452	68.5868	80.0315	85.8966
PE 16_1-16_1	257.0568	370.2943	261.8694	277.9502	24.9108	142.4724	303.4894	258.6384	102.3176	267.9593
PE 16_1-18_0	766.4996	1234.1845	727.7923	644.1771	340.6196	608.1711	845.0775	629.9099	648.7021	767.0637
PE 16_1-18_1	1218.8910	2274.9985	1211.3425	931.9575	158.1071	525.1456	1226.0236	1731.4158	798.8945	1132.5744
PE 16_1-20_3	22.5993	32.1841	18.2391	17.8741	11.1090	16.8578	23.3807	23.3699	18.2572	19.1114
PE 18_0-18_0	150.9445	202.6192	72.4407	76.0427	301.8304	74.3356	77.6419	174.7683	125.1779	76.4207
PE 18_0-18_1	1260.2091	1225.7642	1021.5413	930.6909	720.5535	1034.2924	1038.0902	1095.3274	1491.9888	1304.6629
PE 18_0-18_2	279.0148	351.3715	215.1310	278.7714	406.6330	287.8532	230.2792	346.7833	427.5378	284.7837
PE 18_0-18_3	25.6853	31.5696	15.3506	15.4524	12.3211	19.0310	17.9098	23.0018	34.2891	22.2446
PE 18_0-20_2	30.8325	41.6669	31.4016	31.9464	40.9889	30.6441	34.1652	30.1002	47.7346	39.1525
PE 18_0-20_3	145.2867	147.5883	115.9350	125.9444	358.2660	125.6926	134.3724	151.5789	347.8945	181.0396
PE 18_0-20_4	228.2731	207.0467	181.4127	173.0844	1178.3733	192.0398	181.6440	200.5120	310.0243	219.7444
PE 18_0-20_5	41.9462	57.4123	29.6509	33.0919	116.6600	40.7608	30.0294	48.1509	67.5486	44.6809
PE 18_0-22_1	7.6926	7.1477	6.0910	6.6248	6.0908	4.4097	5.3177	6.5322	9.6454	6.5772
PE 18_0-22_4	48.0828	49.9273	38.2935	36.5922	492.5449	41.8485	35.3224	29.9193	86.5513	42.6532
PE 18_0-22_5	81.8735	87.5063	53.7019	51.5610	298.5668	61.9813	54.5858	78.5519	127.2477	78.9668
PE 18_0-22_6	224.1473	223.7643	160.7215	170.1296	610.7073	219.5029	180.0443	220.9007	283.4400	222.0381
PE 18_1-18_1	4245.7849	4740.1448	3604.9120	3631.7233	1277.5033	3786.3878	3515.8600	4017.2878	4822.7423	4307.1831
PE 18_1-18_2	123.8542	173.0077	135.2438	124.1463	124.5241	123.8758	131.8876	190.0975	134.2870	148.2747
PE 18_1-18_3	42.2432	45.2109	22.4092	36.0343	9.8944	23.1247	28.2381	46.1598	31.4748	34.9015
PE 18_1-20_3	117.0652	120.6654	108.7435	115.7617	69.7663	108.9720	114.9095	100.8836	127.1178	113.4214
PE 18_1-20_4	145.1980	159.5875	122.5517	114.8078	243.1885	136.2281	122.4339	144.9634	200.5162	137.0609
PE 18_1-20_5	27.3189	38.1116	21.0374	20.0942	20.8854	26.0223	23.3672	23.5362	28.3073	29.0035
PE 18_2-20_2	4.8531	6.1434	3.7551	2.8345	6.1079	4.5205	5.0250	3.4061	3.6655	5.1209
PE 18_2-20_3	4.2143	3.5970	2.3390	2.3696	3.4726	3.8187	2.7129	3.2319	4.2992	3.6243
PE 18_2-20_4	2.3668	6.0587	3.0648	3.4535	11.5516	4.3317	2.7694	5.1619	5.3106	3.4079
PE 18_3-22_5	0.9297	1.4597	0.9506	0.7031	1.4536	0.9484	0.6940	0.9622	1.0821	0.9091
PE 20_0-22_6	1.3312	1.9867	1.5442	1.1133	2.3828	0.8889	1.0880	0.9457	1.3325	1.3817
PE 20_2-20_4	6.1190	3.7896	5.1302	3.1685	11.7649	5.4550	3.8894	3.5455	4.9810	5.7396
PE 20_4-20_4	0.8977	1.0241	0.4469	0.9430	6.9486	0.6860	0.6352	0.7256	1.4035	1.0227
PE 22_3-22_6	1.1936	1.2262	1.1242	0.8057	2.7831	1.1745	1.2328	1.7365	1.3448	2.5149
PG 14_0-16_0	3.1978	2.7737	2.1409	2.7975	12.0321	2.5010	2.4729	2.4208	1.9981	3.1578
PG 16_0-16_0	18.5969	13.5860	16.1176	17.6711	105.3341	12.8005	17.5978	10.2855	13.1472	17.9282
PG 16_0-16_1	32.6050	20.7502	50.4688	49.8023	23.5154	22.4998	61.2424	16.0026	11.7823	39.7656
PG 16_0-18_0	24.0491	14.9201	26.0305	22.1408	161.6482	15.4752	20.1393	11.9032	13.3965	20.9754
PG 16_0-18_1	325.3386	210.3179	339.5573	303.9056	2237.0571	240.4798	331.5573	183.8041	209.8486	377.5239
PG 16_0-18_2	20.1686	14.5854	18.8119	18.7593	66.4478	11.2592	20.5602	9.9700	3.7575	17.8809
PG 16_0-20_2	2.4553	1.0910	2.0682	1.8979	15.3249	2.5061	1.5412	1.5220	1.3661	1.8594
PG 16_0-20_3	2.9022	1.9627	2.0860	2.7324	16.1117	2.5658	2.5675	1.3399	2.5963	3.6310
PG 16_1-16_1	21.3905	18.9780	24.1792	23.4450	5.1173	11.3633	26.4405	16.8359	9.8112	24.3828
PG 16_1-18_0	19.7431	19.7658	22.6979	23.7069	18.4018	12.9799	25.9273	16.2751	12.5947	20.7515
PG 16_1-18_1	33.8179	46.1154	42.1605	39.2850	96.8201	21.4783	45.1328	21.6598	23.4611	38.1096
PG 16_1-18_2	10.2765	10.1749	8.7753	10.7699	6.0926	7.0488	8.8071	7.0804	2.7357	8.9744
PG 18_0-18_0	8.2023	5.4194	7.1682	6.3438	36.3122	6.0727	7.9166	5.3198	3.9662	7.6098
PG 18_0-18_1	138.0914	119.0252	171.3891	189.2815	312.3715	110.0075	178.3532	103.8065	122.7731	132.2606
PG 18_0-18_2	6.5223	8.8494	6.4094	5.5897	18.3219	6.2812	7.1887	5.0618	6.9385	5.2321
PG 18_0-20_4	3.3533	2.2195	3.2245	2.9495	9.1588	2.2869	3.4183	1.8446	2.5393	3.5711
PG 18_1-18_1	161.9510	87.9365	136.9961	124.8566	890.6292	76.5703	134.9292	84.7237	96.5244	156.0451
PG 18_1-18_2	5.2943	3.2321	3.5725	3.8663	44.8524	3.2158	3.5687	3.4341	2.7169	6.2479
PG 18_2-18_2	1.9226	2.3196	3.0195	3.4225	6.2321	2.0385	2.0476	2.5092	1.9125	2.7069
