# Supplementary material for: CircRREB1 mediates lipid metabolism related senescent phenotypes in chondrocytes through FASN post-translational modifications
Source: Nat Commun. 2023 Aug 28;14:5242. doi: 10.1038/s41467-023-40975-7 (PMC10462713; doi:10.1038/s41467-023-40975-7)
Supplement: Supplementary file 6 — Supplementary Data 3 [file 41467_2023_40975_MOESM6_ESM.csv]

Sample	QC1	Vec3	Vec2	Circ2	vec1	Circ4	Circ3	vec4	Circ1	QC2
CE 14_0	0.0822	0.062	0.0574	0.1135	0.0564	0.1112	0.1167	0.0611	0.1172	0.079
CE 16_0	0.1	0.0695	0.0591	0.1604	0.0587	0.1778	0.1838	0.0658	0.2012	0.0922
CE 16_1	0.0994	0.0707	0.0631	0.1256	0.067	0.1675	0.1378	0.072	0.1731	0.0994
CE 18_0	0.1106	0.0816	0.0736	0.1738	0.0605	0.1698	0.1558	0.0709	0.1378	0.0857
CE 18_2	0.0996	0.0749	0.0643	0.1537	0.0642	0.198	0.1871	0.0771	0.1627	0.1018
CE 20_2	0.0916	0.075	0.0742	0.1469	0.0645	0.1836	0.1779	0.0755	0.1504	0.0995
CE 22_0	0.1188	0.1132	0.1199	0.1724	0.0851	0.2126	0.2099	0.0922	0.1764	0.1185
Cer d18_1-12_0	0.3315	0.2653	0.2548	0.4538	0.2425	0.4901	0.4895	0.2614	0.4828	0.3269
Cer d18_1-14_0	0.7025	0.5616	0.6185	0.9337	0.5752	1.0017	1.0435	0.592	1.0095	0.719
Cer d18_1-14_1	0.3292	0.2652	0.2545	0.4617	0.2367	0.4989	0.5008	0.2588	0.4902	0.3346
Cer d18_1-16_0	17.7114	12.9016	15.1	24.842	14.3778	26.9835	27.842	13.9129	24.5041	17.9592
Cer d18_1-16_1	0.4785	0.4087	0.4358	0.5761	0.3925	0.6659	0.7046	0.398	0.6245	0.487
Cer d18_1-17_0	0.8844	0.7054	0.847	1.1463	0.7628	1.2186	1.2284	0.7586	1.1407	0.9504
Cer d18_1-18_0	2.6165	1.4424	1.8559	4.9615	1.5835	4.9905	5.567	1.6393	4.8666	2.6623
Cer d18_1-18_1	0.391	0.3151	0.3305	0.5281	0.309	0.5501	0.5701	0.3008	0.5869	0.3829
Cer d18_1-18_2	0.7486	0.5695	0.6309	1.0073	0.5781	1.0159	1.083	0.6095	0.9989	0.7786
Cer d18_1-18_3	0.4306	0.329	0.3332	0.5478	0.3132	0.5868	0.5941	0.3343	0.5766	0.4209
Cer d18_1-18_4	2.3144	2.0261	2.3527	2.7941	1.9944	3.2041	3.2973	2.2748	3.2841	2.4244
Cer d18_1-20_0	1.5627	1.2503	1.431	2.0747	1.2244	2.1189	2.2043	1.364	2.0086	1.5979
Cer d18_1-20_1	0.3973	0.312	0.3127	0.498	0.289	0.5337	0.5478	0.3125	0.5346	0.3803
Cer d18_1-20_2	0.6825	0.5554	0.5933	0.9157	0.5733	0.9853	0.9689	0.6239	0.9413	0.6704
Cer d18_1-20_3	0.5762	0.4561	0.4289	0.7718	0.4481	0.8405	0.9796	0.4704	0.8307	0.5656
Cer d18_1-20_4	7.2537	4.9713	5.8376	12.1851	5.5488	13.301	13.4613	6.0406	11.6545	8.3541
Cer d18_1-20_5	1.1335	0.8983	1.0907	1.1265	0.9924	1.1371	1.1424	0.9168	1.1668	1.1276
Cer d18_1-22_0	4.8163	3.3264	3.6342	7.3313	3.2748	8.2554	8.4075	3.7348	8.1885	4.9659
Cer d18_1-22_1	1.1318	0.8839	0.9337	1.3021	0.8585	1.3628	1.3787	0.9883	1.2515	1.1777
Cer d18_1-22_2	6.9721	4.7915	5.2051	9.9864	5.1964	10.2012	11.1214	5.6658	10.547	6.9149
Cer d18_1-22_3	9.7309	9.0203	10.2839	9.2564	9.3887	9.5162	10.427	10.0946	9.3943	10.2224
Cer d18_1-22_4	25.1402	16.1373	18.5286	45.0896	17.7137	44.7951	45.9106	17.9536	41.7998	26.1302
Cer d18_1-22_5	35.0868	35.1194	38.8416	30.9048	32.8628	34.6838	36.0455	37.366	31.8283	37.5307
Cer d18_1-22_6	2.0777	2.1515	2.0329	1.6456	2.0166	1.9215	2.0811	2.1218	1.9538	2.0486
DAG 12_0-18_3	0.0809	0.0741	0.0783	0.1167	0.0687	0.1254	0.1269	0.0677	0.1277	0.0895
DAG 14_0-16_0	0.169	0.0959	0.0868	0.3656	0.0927	0.3956	0.3518	0.0927	0.3661	0.1545
DAG 14_0-18_0	0.116	0.0867	0.0688	0.1797	0.0771	0.2372	0.2048	0.0673	0.2403	0.1059
DAG 14_0-18_1	0.3118	0.1713	0.1306	0.4142	0.1318	0.4704	0.4785	0.1527	0.6503	0.2457
DAG 14_0-18_2	0.101	0.0806	0.0774	0.147	0.0844	0.1742	0.1584	0.0766	0.1732	0.0945
DAG 14_1-22_4	2.7899	3.8866	3.4659	2.8199	3.464	2.8494	3.141	3.795	2.1058	2.7979
DAG 14_1-22_5	0.2412	0.3371	0.2914	0.334	0.2293	0.2528	0.2605	0.284	0.2386	0.2417
DAG 14_1-22_6	0.1325	0.1217	0.0912	0.1382	0.0898	0.1664	0.1562	0.0915	0.1637	0.1074
DAG 16_0-16_0	0.5382	0.4096	0.3479	1.4982	0.3342	2.2547	1.8531	0.3221	1.8068	0.5428
DAG 16_0-16_1	0.2659	0.2028	0.2078	0.6867	0.2006	0.7503	0.875	0.1869	0.7981	0.242
DAG 16_0-18_0	0.3101	0.1488	0.1279	0.8032	0.1258	0.8341	0.9589	0.1513	0.8702	0.27
DAG 16_0-18_1	1.6202	0.9206	1.2761	3.371	1.2637	5.0783	4.6638	1.1997	3.9169	1.4558
DAG 16_0-18_2	0.3098	0.2392	0.3002	0.7187	0.3443	0.8137	0.8717	0.292	0.8831	0.3475
DAG 16_0-20_1	0.2147	0.1833	0.1392	0.4257	0.1541	0.5182	0.4854	0.1477	0.5344	0.2382
DAG 16_0-20_4	0.362	0.2957	0.2961	0.5731	0.2985	0.589	0.6216	0.313	0.6559	0.344
DAG 16_1-16_1	0.128	0.0966	0.099	0.2944	0.115	0.2642	0.2532	0.1192	0.2563	0.1487
DAG 16_1-18_0	0.1643	0.0971	0.0788	0.2484	0.0784	0.3153	0.3146	0.0941	0.3452	0.1446
DAG 16_1-18_1	0.4957	0.3679	0.3823	0.9527	0.307	1.1733	1.0517	0.4597	1.2663	0.4471
DAG 16_1-18_2	0.1143	0.104	0.0921	0.1623	0.1044	0.176	0.1779	0.113	0.1828	0.1238
DAG 18_0-18_0	0.1259	0.0912	0.0905	0.1995	0.0872	0.2162	0.2386	0.0811	0.2456	0.1249
DAG 18_0-18_1	0.5233	0.3767	0.3335	1.1096	0.371	1.3975	1.1795	0.353	1.4128	0.5483
DAG 18_0-18_2	0.2612	0.1858	0.1537	0.4655	0.1977	0.4936	0.5035	0.2043	0.4959	0.2824
DAG 18_0-20_0	0.1279	0.1111	0.0887	0.1489	0.0955	0.2108	0.2124	0.1166	0.1926	0.1339
DAG 18_0-20_1	0.1295	0.0919	0.0857	0.1866	0.0949	0.2026	0.1784	0.0848	0.201	0.1248
DAG 18_1-18_1	3.3144	2.4884	2.328	5.2149	2.7188	5.9275	5.4767	2.7185	6.4273	3.2451
DAG 18_1-18_2	0.6173	0.4453	0.4261	0.7788	0.4465	0.8928	0.8432	0.3797	0.7985	0.6055
DAG 18_1-18_3	0.1115	0.0852	0.09	0.2325	0.0831	0.1773	0.2124	0.1203	0.1886	0.1268
DAG 18_1-20_0	0.2021	0.2013	0.1662	0.2505	0.1762	0.2781	0.2676	0.163	0.2658	0.1992
DAG 18_1-20_1	0.2807	0.264	0.2628	0.3803	0.2459	0.4773	0.5011	0.2605	0.4999	0.3147
DAG 18_2-18_2	0.1084	0.0943	0.0762	0.1348	0.087	0.1535	0.1525	0.0898	0.1668	0.1102
DAG 18_2-20_1	0.0979	0.0916	0.0867	0.1454	0.0721	0.1607	0.1651	0.0944	0.1505	0.0967
DAG 18_2-20_2	0.0838	0.0741	0.0641	0.1166	0.0607	0.1247	0.122	0.0653	0.129	0.0845
DAG 20_0-22_1	0.1492	0.116	0.0935	0.2149	0.1016	0.2269	0.2466	0.0972	0.2334	0.162
DAG 20_0-22_6	0.3463	0.2515	0.2018	0.7989	0.2425	0.8776	0.7691	0.2636	0.8694	0.3689
HexCer d18_1-12_0	4.904	4.1407	4.9043	4.9022	4.482	5.45	5.7639	4.8295	5.5057	4.9771
HexCer d18_1-14_0	7.2213	5.5851	7.6346	9.4303	6.4268	10.1519	10.3696	6.1856	9.4137	7.1792
HexCer d18_1-14_1	0.3785	0.2934	0.3111	0.494	0.2767	0.5587	0.5503	0.3074	0.542	0.3698
HexCer d18_1-16_0	145.0037	114.7004	128.0472	199.8739	111.7448	213.9067	217.959	112.8246	202.9032	148.0751
HexCer d18_1-16_1	2.0039	1.7426	1.9932	2.1287	1.8973	2.4196	2.5139	1.8088	2.2212	2.0975
HexCer d18_1-18_0	36.5798	19.5537	26.2372	72.4951	22.8253	68.7645	76.2456	23.2225	63.6536	37.7827
HexCer d18_1-18_1	1.3177	1.1613	1.327	1.3682	1.162	1.4602	1.5523	1.2227	1.3825	1.3244
HexCer d18_1-18_2	1.7077	1.3144	1.6114	1.9736	1.4563	2.1954	2.5807	1.5118	2.0827	1.6887
HexCer d18_1-18_3	0.4935	0.3848	0.3929	0.5862	0.407	0.6209	0.6341	0.3698	0.6752	0.4475
HexCer d18_1-18_4	0.4525	0.3245	0.3425	0.5504	0.318	0.6234	0.6542	0.3386	0.5929	0.46
HexCer d18_1-20_0	20.1011	15.8086	19.3244	24.6756	17.596	25.1241	27.6685	17.9479	24.8234	20.3094
HexCer d18_1-20_1	1.2094	1.0935	1.2682	1.1552	1.1161	1.2907	1.3617	1.2067	1.2679	1.2648
HexCer d18_1-20_2	1.6048	1.2224	1.5355	1.8651	1.2371	2.1027	2.2078	1.4434	1.9081	1.6033
HexCer d18_1-20_3	0.4696	0.3886	0.3926	0.5838	0.3913	0.6033	0.6326	0.3757	0.5788	0.4578
HexCer d18_1-20_4	0.3651	0.2704	0.2591	0.4802	0.2487	0.5046	0.5215	0.2799	0.5187	0.3441
HexCer d18_1-20_5	0.3971	0.3076	0.3197	0.5577	0.2883	0.6166	0.6194	0.3187	0.5797	0.4097
HexCer d18_1-22_0	64.7116	45.4251	49.4003	100.0331	48.0065	105.5713	112.3141	51.929	101.7654	66.2955
HexCer d18_1-22_1	8.6299	8.0069	8.8295	8.7469	8.328	8.8753	9.2286	8.6947	8.8732	8.5747
HexCer d18_1-22_2	20.9608	17.0734	18.5128	32.2257	17.7761	34.6928	35.6581	19.7109	31.9249	23.8038
HexCer d18_1-22_3	29.0768	28.1097	30.261	20.7245	29.3706	24.078	24.7284	27.2368	22.7299	26.6326
HexCer d18_1-22_4	0.6395	0.5106	0.5068	0.7321	0.4931	0.7773	0.7458	0.5433	0.7247	0.6897
HexCer d18_1-22_5	0.4519	0.4012	0.3229	0.5408	0.3301	0.5911	0.6454	0.3545	0.6054	0.4422
HexCer d18_1-22_6	0.509	0.3928	0.3744	0.6685	0.3555	0.705	0.7244	0.3688	0.6626	0.5144
LPC 12_0	0.8669	0.6647	0.6283	1.0103	0.6441	1.1041	1.1778	0.6779	1.0708	0.8617
LPC 14_1	1.5265	1.6382	1.5513	1.4244	1.3715	1.6209	1.587	1.5498	1.5092	1.5208
LPC 15_0	4.2416	2.9969	2.3504	7.2805	2.2998	6.6488	8.0471	2.3623	8.3969	4.3375
LPC 16_0	115.7406	108.9578	93.2263	157.2236	90.0118	133.2112	164.7924	94.3151	176.4325	107.5155
LPC 16_1	12.6923	16.3957	12.7231	14.1245	11.6751	11.9454	14.092	12.8423	13.5292	12.2058
LPC 18_0	78.3404	77.4618	59.0905	104.6666	66.5038	90.5063	109.8528	50.7557	101.3415	76.741
LPC 18_1	79.0222	85.947	74.6938	85.8462	69.2906	71.0023	97.7426	66.3944	91.4656	73.0857
LPC 18_2	7.2509	9.9804	8.5233	6.9359	7.692	5.4845	6.5417	8.2373	6.9644	7.5062
LPC 18_3	0.6951	0.6517	0.5736	0.9453	0.5743	0.9723	0.9691	0.6191	0.9374	0.7189
LPC 20_0	2.9816	2.6817	2.2326	4.8054	2.1002	4.3522	4.955	1.7661	4.6377	2.8377
LPC 20_3	2.273	2.6621	2.2595	2.355	2.0231	2.4014	2.4867	2.1564	2.4646	2.3068
LPC 20_4	5.1917	6.8638	5.4726	4.0508	5.1689	3.6171	4.257	5.8294	3.6922	5.2031
LPC 20_5	1.4043	1.6057	1.4932	1.4109	1.2701	1.4601	1.6048	1.5571	1.4741	1.3797
LPC 22_1	2.0853	2.5512	2.0181	2.3824	1.8359	2.267	2.5365	1.9661	2.6123	1.9322
LPC 22_4	1.815	2.0457	1.8508	1.7657	1.6681	1.7199	1.8906	1.8242	1.7837	1.9489
LPC 22_6	3.6356	4.0698	3.8056	3.7263	3.2638	3.3751	4.1459	3.5221	3.5069	3.6586
LPC 24_0	4.8269	4.0626	3.1259	7.3859	3.2074	7.398	8.1812	3.3776	7.1717	4.8029
LPC O-16_0	4.7114	3.5652	3.061	7.7354	2.8368	7.9172	8.9585	2.9974	9.7235	4.8866
LPC O-18_0	6.9882	6.3365	5.0981	9.8606	5.1383	9.9351	11.7663	4.2705	11.394	6.2987
LPC P-18_1	1.3496	1.1893	1.0199	1.4189	0.9894	1.5173	1.4724	1.1398	1.5691	1.1087
LPC P-20_0	3.4444	3.3171	3.095	4.8689	2.9682	4.6315	5.4014	3.0411	5.3809	3.6197
LPE 14_0	1.1771	0.9156	0.9251	1.0217	1.105	1.213	1.1107	1.1679	1.2767	1.4355
LPE 14_1	1.3819	1.2128	1.1672	1.0534	1.2712	1.1877	1.3046	1.5637	1.1678	1.2903
LPE 16_0	5.6291	6.5612	7.1677	3.0815	6.6607	3.5986	3.9867	6.9959	3.2349	5.7476
LPE 16_1	1.8919	1.6177	1.4069	2.6963	1.5499	2.6888	2.6944	1.6462	2.4007	1.8984
LPE 17_1	0.5481	0.5213	0.4737	0.7935	0.4049	0.8154	0.792	0.4771	0.7606	0.6435
LPE 18_0	48.3963	45.81	32.37	83.7807	30.6305	73.4562	84.1534	28.7495	71.5301	46.2065
LPE 18_1	0.6193	0.6047	0.5513	0.6051	0.5557	0.6087	0.6217	0.5771	0.6404	0.6173
LPE 18_2	0.6504	0.6417	0.6129	0.614	0.5815	0.6863	0.649	0.6126	0.6688	0.6844
LPE 18_3	0.6633	0.6478	0.6386	0.6411	0.6225	0.6942	0.6816	0.6922	0.6514	0.6959
LPE 18_4	0.7202	0.6412	0.6066	0.6445	0.6966	0.6837	0.6948	0.711	0.7098	0.7843
LPE 20_0	1.0342	0.8805	0.6942	1.9696	0.6453	2.0662	2.3576	0.5974	1.8897	1.0717
LPE 20_1	11.837	8.1674	10.1571	19.3467	9.5806	22.1371	22.8021	10.5222	21.7268	12.0427
LPE 20_2	1.484	1.2382	1.5576	1.0221	1.466	1.4001	1.1301	1.5533	1.2591	1.1728
LPE 20_3	3.3178	3.1869	3.366	3.3203	3.1125	3.5576	3.6941	3.9046	3.211	3.5507
LPE 20_4	15.1246	12.9867	16.8868	11.5346	16.5998	12.1321	13.1636	16.3587	12.2224	15.8579
LPE 20_5	2.266	2.2042	2.3154	1.8644	2.1382	2.0903	1.9708	2.4421	2.2436	2.1903
LPE 22_0	0.2069	0.2361	0.2571	0.2863	0.2708	0.2348	0.2619	0.2419	0.2117	0.2611
LPE 22_1	1.6939	2.0072	2.0343	1.069	1.7077	1.0015	1.167	2.1329	1.0309	1.727
LPE 22_2	1.1043	1.2182	1.3142	0.6584	1.1797	0.9512	0.8121	1.4572	0.8134	0.8815
LPE 22_3	2.1323	2.2543	2.2757	1.2469	2.1296	1.5638	1.8009	2.3214	1.1516	1.9898
LPE 22_4	11.3882	11.24	11.0386	8.5748	11.0697	9.3975	9.5215	12.5095	8.9712	10.1607
LPE 22_5	22.4585	20.692	19.444	16.7015	20.9066	19.353	19.6445	25.1269	18.5971	21.1139
LPE 22_6	17.1	15.3423	16.5604	13.8414	15.2611	14.6453	15.0412	18.2982	16.1509	16.0832
PC 16_0e-16_0	270.3376	232.9414	222.5246	352.1421	205.77	367.1015	375.9153	223.0625	356.4677	269.8523
PC 16_0e-16_1	216.8709	169.6044	157.9583	314.625	148.1098	330.2491	336.3635	159.0169	325.6575	215.883
PC 16_0e-18_0	138.2368	98.8082	99.2147	218.2052	92.3606	221.8032	221.5752	99.8377	224.4493	136.5305
PC 16_0e-18_1	367.398	317.5623	295.3273	493.62	271.6234	527.1937	524.3244	292.6328	512.8022	361.8836
PC 16_0e-18_2	201.1034	162.6968	151.9627	277.8579	143.4273	292.5475	297.7864	157.6776	299.3736	199.6695
PC 16_0e-18_3	34.4182	23.5762	23.5511	62.0188	21.3868	62.1005	63.6538	23.0688	74.1048	32.7099
PC 16_0e-20_1	255.1656	196.9176	191.2056	330.9984	179.6602	358.3426	363.9126	192.506	366.1549	252.0697
PC 16_0e-20_2	249.6474	193.4779	188.3958	339.0262	178.0101	360.9155	364.8188	193.1397	357.6833	244.2442
PC 16_0e-20_4	87.0948	73.2727	67.4411	110.7506	65.2551	119.1007	121.0458	71.2547	119.3773	87.4499
PC 16_0e-22_5	124.6228	108.6719	98.427	164.9314	93.6217	171.8175	174.4347	102.4589	169.8063	125.9455
PC 16_0e-22_6	109.3132	90.5115	87.1649	140.9383	80.311	153.8209	156.489	87.4103	149.7005	108.5586
PC 16_0p-16_0	217.3439	171.0372	158.8364	316.8385	148.1941	336.675	338.4564	160.148	330.382	216.9874
PC 16_0p-16_1	44.6939	30.768	28.6478	83.4729	27.407	85.9775	87.9272	29.7993	87.6702	44.9813
PC 16_0p-18_0	364.1361	317.8684	296.0164	492.9673	268.2156	520.4956	521.2993	288.8711	517.3338	359.8424
PC 16_0p-18_1	200.2429	162.7197	150.9713	276.9789	143.8636	294.9969	297.8615	157.5549	299.305	200.8723
PC 16_0p-18_2	33.7208	23.2425	23.2645	60.2842	22.7152	61.8205	63.5803	24.2971	73.916	35.0322
PC 16_0p-18_3	0.7016	0.5574	0.5305	0.9834	0.5059	1.0665	1.0785	0.5393	1.0706	0.6975
PC 16_0p-20_0	239.215	179.7866	177.3987	336.8491	165.5139	358.7318	367.8324	178.7563	360.0681	237.215
PC 16_0p-20_1	0.8312	0.6223	0.595	1.2721	0.557	1.3348	1.3446	0.5889	1.3478	0.8251
PC 16_0p-20_4	80.8041	68.4011	61.5137	99.6797	59.6905	108.0951	109.1384	65.2654	112.8403	83.522
PC 16_0p-20_2	0.7728	0.5929	0.5664	1.0708	0.5419	1.1764	1.1839	0.5789	1.1705	0.7575
PC 16_0p-22_6	109.1603	86.7222	80.9039	142.7003	78.585	158.2484	155.6144	83.6794	157.7056	109.6842
PC 18_0e-16_0	137.8412	98.4714	99.3723	218.9702	92.8834	220.3827	224.418	99.7794	225.7389	136.1523
PC 18_0e-16_1	364.5493	316.8832	296.3125	497.8827	270.1536	519.0726	522.2669	291.051	514.767	361.3439
PC 18_0e-18_0	36.0238	23.6329	22.4733	67.4872	21.472	73.6217	73.6297	23.009	71.981	36.0699
PC 18_0e-18_1	254.3985	198.4785	195.6456	336.8676	182.3882	361.6576	367.2592	194.9599	358.3435	253.9424
PC 18_0e-18_2	264.6166	209.5038	189.5995	341.4575	190.8921	365.2842	367.4872	194.914	364.9841	264.2719
PC 18_0e-18_3	117.2781	89.1891	83.371	159.7413	81.3661	178.1579	180.1679	88.3998	173.2105	116.9229
PC 18_0e-20_4	104.2265	91.3845	83.6643	133.1354	79.632	147.6345	149.0772	85.9758	143.6709	107.8923
PC 18_0p-14_1	0.6777	0.5468	0.5176	0.9559	0.4846	1.0242	1.0296	0.5204	1.0226	0.6758
PC 18_0p-16_0	365.0562	316.5134	296.2747	494.6322	266.8577	520.2332	522.5706	291.2687	511.4931	363.142
PC 18_0p-16_1	199.1247	162.8242	151.0905	276.2254	143.2957	294.5457	297.5871	155.7461	300.9332	201.2876
PC 18_0p-18_0	252.9927	198.012	194.0219	334.8716	182.9293	359.6453	363.8488	196.6817	361.4586	252.2349
PC 18_0p-18_1	263.715	208.7968	188.7968	339.4877	179.1622	359.2596	367.9154	193.9243	374.0023	260.9681
PC 18_0p-18_2	114.4957	88.2464	82.6655	158.2636	78.9102	178.4704	179.5081	85.8609	172.1031	116.151
PC 18_1e-16_0	364.8347	315.7284	296.8368	494.0029	270.0728	511.8567	522.2864	290.6324	513.4727	361.3442
PC 18_1e-18_0	235.558	177.7955	178.3931	332.8888	169.6002	360.4435	365.0871	179.7875	362.9477	235.061
PC 18_1e-18_1	252.0211	190.1833	188.9163	336.3334	178.5778	361.8183	363.4017	192.1971	357.5643	246.5553
PC 18_1e-18_2	114.7987	88.0147	83.2659	162.6042	79.5227	177.8108	179.4225	85.7847	171.786	116.3908
PC 18_1e-18_3	86.9797	73.1752	67.817	110.623	64.9903	119.7819	120.6275	70.3365	119.9047	86.5565
PC 18_1e-20_4	124.7841	108.0286	98.531	165.5982	93.0969	173.0727	174.3983	102.8185	171.357	125.5653
PC 18_2e-12_0	2.8514	2.8197	2.6208	4.1662	2.3659	4.3614	4.5028	2.4036	4.7357	3.1194
PC 18_2e-16_0	200.1178	164.3176	152.1897	276.2274	143.7459	294.2708	297.829	156.1042	301.7416	202.1514
PC 18_2e-16_1	34.3069	24.3774	23.3883	60.0056	21.7096	62.4484	64.6066	23.8802	75.4202	39.2514
PC 18_2e-18_0	252.5608	190.6729	191.3018	337.3699	178.7564	362.4102	363.6507	195.0267	356.6962	249.9511
PC 18_2e-18_1	114.9879	86.9007	83.382	163.7386	81.3327	175.8658	175.4717	85.4554	171.8903	116.5451
PC 18_2e-18_2	87.0975	73.5171	69.0627	111.271	64.5604	119.7843	119.6881	71.0137	118.7816	86.5987
PC 18_2p-16_1	4.2289	3.3419	2.7699	6.9315	2.837	7.191	8.203	3.2127	7.3737	4.3521
PC 18_2p-18_0	115.0784	88.6669	83.2389	162.5629	80.6393	175.2342	179.0893	85.5126	171.2412	115.5931
PC 18_2p-18_1	86.9648	73.9131	66.9947	110.9865	64.9291	119.7193	120.0348	70.7242	119.1422	86.8325
PC 18_2p-18_2	81.3253	68.4615	60.8505	97.5636	60.0978	107.1867	108.0345	65.5249	112.1076	82.3824
PC 18_2p-20_3	109.772	90.4994	87.4166	139.9187	80.2908	154.718	155.9386	86.7562	149.8736	107.8502
PC 18_2p-20_5	324.6759	245.3044	247.984	443.1857	231.2866	477.8895	487.3785	245.8332	470.6984	328.4296
SM d18_1-12_0	3.9567	4.1434	4.5493	3.7333	3.7441	4.0596	4.1093	4.0944	3.668	3.9597
SM d18_1-14_0	137.8374	127.9015	120.3332	161.3565	110.3508	174.4881	176.5367	120.5743	172.0792	137.786
SM d18_1-14_1	19.1461	20.1794	22.2467	17.4831	18.761	19.4532	19.9135	19.6148	17.6304	19.3093
SM d18_1-16_0	283.4034	215.013	198.5403	468.3047	152.294	491.4195	490.1515	165.2291	479.0574	284.4513
SM d18_1-16_1	182.0998	169.5584	160.3375	206.4068	145.5731	220.6278	222.8337	157.366	217.237	177.9977
SM d18_1-17_0	142.4874	134.3321	130.1811	186.8683	109.9609	190.7431	190.8114	124.2527	185.1117	141.8248
SM d18_1-18_0	184.249	163.1428	154.4666	253.6718	139.7708	253.5507	260.8282	153.0854	251.6088	184.1171
SM d18_1-18_1	110.1216	95.424	97.9828	142.8539	83.8992	147.8882	149.0968	91.3554	138.3332	109.1457
SM d18_1-18_2	4.8545	6.0166	5.9311	4.3666	4.5391	4.7193	4.8283	4.8924	4.3506	4.9728
SM d18_1-18_3	1.1781	1.2854	1.2976	1.5206	0.957	1.4441	1.4388	1.2532	1.393	1.2116
SM d18_1-18_4	3.8999	4.1334	3.4229	4.6005	3.3095	4.4922	4.7236	3.9713	5.1576	3.9885
SM d18_1-20_0	153.7293	136.9909	130.2449	184.7707	125.563	199.2391	206.1954	137.1366	199.6016	148.8247
SM d18_1-20_1	76.2759	58.032	65.1219	67.0777	60.8661	71.2241	72.1688	64.45	68.5842	75.1587
SM d18_1-20_2	3.955	4.225	4.4388	3.1355	3.6849	3.2743	3.527	3.7448	3.0005	3.8684
SM d18_1-20_3	1.4684	1.2785	1.3559	1.5161	1.2942	1.6274	1.7041	1.265	1.668	1.4313
SM d18_1-20_4	63.035	51.1346	62.6445	67.1816	54.1443	59.2162	62.4904	60.2073	59.363	61.9773
SM d18_1-20_5	2.0427	2.5218	2.2253	1.591	1.8225	1.7919	2.1239	2.4378	1.6955	1.9954
SM d18_1-22_0	117.3241	85.0737	73.2148	176.8667	65.5219	179.2006	181.5118	76.5164	186.209	110.0282
SM d18_1-22_1	155.3305	127.6148	120.0062	185.2008	111.6521	211.8291	210.3993	116.4152	193.6331	151.1028
SM d18_1-22_2	36.6135	20.6395	31.7499	26.0355	34.4254	30.3232	30.9939	37.7362	25.9505	36.9837
SM d18_1-22_3	150.7958	140.4868	128.9355	168.3133	120.7061	178.4802	180.8087	133.7284	178.771	153.2588
SM d18_1-22_4	64.1223	57.4866	57.2214	61.9756	53.0544	74.875	66.0889	55.2061	71.3431	65.3617
SM d18_1-22_5	0.518	0.6319	0.68	0.5374	0.6189	0.6355	0.6722	0.7058	0.6605	0.5156
SM d18_1-22_6	259.3621	191.9735	195.0507	367.6025	183.0144	393.4169	391.685	195.9112	382.976	255.4083
TAG 46_2	0.0806	0.0663	0.0639	0.1063	0.0582	0.1217	0.1274	0.0658	0.1267	0.0787
TAG 48_0	2.1128	1.4092	1.3907	4.759	1.5229	6.0861	6.0513	1.6343	5.0358	2.1764
TAG 48_1	0.7588	0.5952	0.6595	1.3363	0.6366	1.7015	1.5869	0.7526	1.4156	0.873
TAG 48_2	6.1394	5.7537	6.6571	6.1267	5.9483	8.4677	8.0755	7.3131	7.4056	6.2108
TAG 50_0	10.6619	7.948	7.4511	21.3967	8.0507	26.039	26.394	9.1513	22.1449	11.2989
TAG 50_1	6.9794	5.9948	5.9869	10.2276	5.7809	13.5742	13.1377	6.5196	11.8517	7.1046
TAG 50_2	5.2983	5.3871	5.7808	4.4656	5.6983	6.4934	6.1458	6.8013	5.5532	5.583
TAG 50_3	0.137	0.1175	0.1151	0.1361	0.1185	0.1843	0.1851	0.1115	0.1699	0.1308
TAG 50_4	0.417	0.4518	0.3443	0.2986	0.3354	0.357	0.3226	0.5148	0.3539	0.4311
TAG 52_2	10.2001	9.9568	10.0185	10.8211	9.7706	14.1356	13.4821	11.2932	12.2633	10.5204
TAG 52_3	75.6137	77.0856	81.9668	40.6992	76.1028	53.9778	61.793	88.8957	57.5223	76.3
TAG 52_6	0.1688	0.1483	0.188	0.1935	0.1851	0.2475	0.2488	0.2081	0.1938	0.1703
TAG 52_4	6.2616	6.3148	6.408	2.9265	5.9567	3.9062	3.7874	7.0568	3.9593	6.5514
TAG 52_5	0.5548	0.6407	0.5804	0.3229	0.5097	0.3927	0.3591	0.6315	0.3171	0.6233
TAG 54_1	16.0043	13.3859	15.5879	20.9708	14.3944	26.4046	25.7783	14.7387	22.8033	16.8393
TAG 54_2	47.0088	43.088	50.6973	45.0771	45.3247	57.1763	56.0941	49.1929	51.9754	48.9263
TAG 54_3	9.6695	9.5308	9.8551	7.95	9.5069	9.0244	10.1173	10.6289	8.7152	10.0602
TAG 54_4	50.8601	54.4339	61.2184	23.0878	53.9032	29.0032	28.5106	61.7629	29.5468	52.1374
TAG 54_5	6.3735	6.4781	7.101	2.5901	6.2111	3.3645	3.8729	7.0605	2.9651	6.5399
TAG 54_6	1.3793	1.5676	1.5512	0.8895	1.3996	1.1342	1.1447	1.7575	1.1126	1.3835
FFA 12_0	13.8086	12.5706	10.3627	17.9442	9.4419	18.1472	16.4006	9.9873	18.1609	13.8251
FFA 12_1	1.6616	3.1506	2.0493	2.0166	1.2994	1.7663	1.9333	1.9412	1.3947	1.5601
FFA 14_0	92.156	68.0827	53.7823	165.1459	47.4631	163.1103	160.6716	54.4825	178.4137	88.0602
FFA 14_1	5.4748	6.3625	4.3677	7.1576	3.2354	7.2685	6.9111	4.8834	6.2733	5.3514
FFA 16_0	711.3403	591.0778	515.5331	1065.3194	473.507	1149.9959	1174.3539	515.5866	1117.6234	697.9499
FFA 16_1	119.3999	124.8942	103.0358	166.9867	87.8411	162.9354	168.6334	99.0896	185.7553	117.2459
FFA 16_2	3.2079	4.1793	3.249	3.9694	2.7222	4.0634	4.0497	3.2061	4.0211	3.4051
FFA 17_0	42.623	39.0004	32.4207	57.3833	27.8345	58.2687	56.2743	33.9481	59.6758	41.1378
FFA 17_1	42.3174	49.1967	40.8421	50.177	34.0546	50.1217	49.6483	38.7427	53.51	41.8107
FFA 18_0	862.9164	768.0257	687.409	1170.1981	635.6562	1260.2762	1273.1859	700.3412	1225.9721	860.2355
FFA 18_1	1074.2166	909.1632	868.4806	1380.8896	797.3613	1452.8108	1467.4008	878.4309	1503.2786	1068.3868
FFA 18_2	107.3058	125.0432	107.073	111.178	87.6439	113.4309	116.6703	103.5143	127.7681	106.2558
FFA 18_3	9.3499	12.0354	9.2698	8.3577	7.712	10.0366	8.6318	8.4234	8.5224	9.2617
FFA 20_0	143.4922	119.2341	100.8074	143.5944	98.9077	238.5923	292.2821	80.9448	174.8469	139.9684
FFA 20_1	206.7694	231.3382	216.6356	234.8728	189.7182	229.3067	220.2955	208.547	245.1003	206.0603
FFA 20_2	70.6428	82.7755	69.6707	76.9974	61.7304	72.577	73.7193	70.7052	82.8445	69.779
FFA 20_3	60.8572	74.7323	62.8099	53.6869	53.0722	54.6004	57.8505	63.231	74.5204	60.1034
FFA 20_4	109.4362	138.5325	119.0068	65.5697	90.6105	74.9602	82.253	127.3489	121.6993	106.2436
FFA 20_5	14.7544	11.7353	10.0778	7.4471	7.9234	8.2222	9.0913	11.1018	10.7952	15.5733
FFA 22_0	119.5704	96.8035	80.879	100.3617	79.4773	174.219	190.6867	66.8803	117.858	116.4677
FFA 22_1	61.7869	72.9977	60.6033	61.9681	58.1193	61.6098	61.5741	65.3654	69.07	60.9205
FFA 22_2	18.9899	25.0827	19.3121	16.9484	18.9181	16.121	15.8544	22.2925	18.0063	19.2023
FFA 22_3	27.0514	37.0437	27.9928	20.6284	27.2899	20.2258	19.8359	33.2223	21.323	27.5135
FFA 22_4	91.4025	124.9058	98.0806	68.4086	84.4322	70.9922	72.6082	114.2457	87.4976	89.7151
FFA 22_5	186.4119	254.8971	208.7456	138.8436	177.7476	144.8772	143.956	228.4651	175.423	183.8739
FFA 22_6	83.9777	107.435	91.3188	60.2323	73.9432	76.6729	76.6499	98.7551	76.7387	81.4628
PC 14_0-22_4	4.7885	3.9348	3.5745	6.3795	3.2954	7.0482	6.8471	3.8431	6.8979	4.5443
PC 16_0-16_0	468.1531	311.8862	351.669	570.0734	327.9137	712.6911	572.1969	329.7416	627.162	414.613
PC 16_0-16_1	402.9112	284.788	253.584	644.2262	324.2022	921.9048	621.5455	260.5582	697.2362	407.4582
PC 16_0-18_0	109.8896	57.7397	60.6571	137.2737	65.3911	179.9245	151.9661	60.491	163.7878	114.2454
PC 16_0-18_1	981.5034	597.8787	597.1403	1197.1492	804.6397	1790.4516	1267.0281	901.2557	1864.3139	941.6187
PC 16_0-18_2	74.4588	49.5616	47.2977	83.7338	47.7427	108.7509	82.5211	50.8306	95.2463	49.7758
PC 16_0-18_3	10.6661	7.8893	4.9001	12.3129	6.9705	14.9957	12.8578	7.273	11.8002	8.58
PC 16_0-20_0	8.5572	4.7742	4.1942	9.5135	5.2407	15.0149	14.4957	4.9909	10.5523	6.7675
PC 16_0-20_1	29.4113	18.9574	20.8722	38.9524	21.8024	51.9601	38.4672	19.7101	42.058	29.3124
PC 16_0-20_2	15.7077	15.936	12.1839	19.0529	11.2839	27.8853	21.112	13.3632	22.4592	15.2735
PC 16_0-20_3	31.3947	19.0733	15.6669	43.546	20.1731	40.3663	33.3942	17.045	29.2271	35.6919
PC 16_0-20_4	36.8618	30.9369	26.738	27.7019	33.3245	39.7187	33.5261	30.3011	31.3092	35.4091
PC 16_0-20_5	6.3389	7.3512	4.7467	8.6774	4.1484	8.4308	10.1184	5.1847	9.4259	8.2967
PC 16_0-22_2	8.1367	5.7936	5.3107	7.3115	6.7461	10.2599	10.6117	6.2432	10.7644	7.1561
PC 16_0-22_3	8.3182	13.0804	11.0673	13.5525	10.7546	11.939	10.5225	11.5426	10.0089	11.2323
PC 16_0-22_4	27.9429	21.2149	20.2648	25.544	31.6694	46.0628	25.6828	24.6867	26.159	19.0252
PC 16_0-22_5	30.2852	21.4878	19.7397	27.12	24.8187	35.6639	31.8952	19.3575	28.9418	22.4641
PC 16_1-16_1	59.1176	53.1373	56.6274	65.985	55.8134	95.4993	64.0949	60.3221	74.843	49.9254
PC 16_1-18_0	41.0501	40.2496	19.8088	107.963	31.6751	118.8758	117.677	15.3858	111.96	56.5788
PC 16_1-18_1	255.5036	234.4423	213.6686	326.5415	79.36	355.2846	365.2573	197.0091	377.6401	245.0868
PC 16_1-18_2	14.1283	11.4308	13.0892	14.6436	9.8152	23.7607	16.2533	13.7662	17.2341	13.6541
PC 16_1-20_0	5.45	5.5695	4.385	7.2364	3.8924	7.7971	8.7533	4.0214	10.9792	6.0278
PC 16_1-20_1	27.7117	14.7034	19.737	35.9709	17.7765	37.6131	36.6574	13.7319	32.9388	25.6766
PC 16_1-20_2	10.3474	6.7872	5.7834	9.7696	7.582	12.8001	11.2486	7.5092	13.3732	9.3457
PC 16_1-20_3	7.9445	6.9601	6.492	8.9884	5.5039	12.2441	11.3477	7.8023	9.0283	7.3016
PC 16_1-20_4	9.1074	6.9927	6.2656	8.2068	6.007	9.0519	9.4291	8.3577	10.6006	6.8544
PC 16_1-20_5	5.1226	3.8068	3.7905	7.2651	3.3929	7.1185	7.2762	4.1611	6.7381	6.2866
PC 18_0-18_1	229.9455	378.4115	138.5081	350.788	94.1778	334.0507	367.1751	119.9545	370.2838	226.2627
PC 18_0-18_2	139.89	66.2126	69.6267	183.5812	96.4704	218.7276	199.0282	103.7946	202.9833	111.1717
PC 18_0-18_3	4.9592	5.6612	4.7947	10.0323	3.9523	11.1587	11.1033	4.7833	10.8255	5.741
PC 18_0-20_2	13.0633	7.7557	8.7738	20.0516	10.1337	19.9185	18.1307	8.5599	16.5796	12.4099
PC 18_0-20_3	24.24	27.8913	18.2303	23.8911	16.9656	34.0654	44.3034	18.69	24.0811	26.1528
PC 18_0-20_5	8.6415	5.609	5.3216	10.9029	6.3537	11.0853	10.3127	5.8572	10.2025	8.7985
PC 18_0-22_4	48.8843	49.177	55.0068	33.1823	48.6851	67.2565	41.5602	33.0639	26.619	48.0809
PC 18_0-22_5	23.0918	17.6729	17.5374	23.3036	17.126	31.672	25.2366	18.0889	22.2915	20.955
PC 18_1-18_2	256.1238	175.9084	183.9063	210.5599	268.5961	342.765	230.7029	192.379	353.8125	243.3969
PC 18_1-18_3	11.0438	8.3985	8.2228	14.5174	7.8696	14.8559	13.9748	8.5131	13.3119	8.2922
PC 18_1-20_0	16.6049	9.5347	11.3664	39.9478	15.3301	21.4302	42.5814	14.9285	46.8426	14.3381
PC 18_1-20_1	107.1721	58.5617	75.3866	129.7617	79.3434	267.9933	134.4555	72.24	146.8515	91.8738
PC 18_1-20_2	42.8587	31.2404	31.84	45.7395	33.8792	72.5569	53.6316	32.0795	55.5124	40.5658
PC 18_1-20_3	71.2776	58.5079	56.8144	72.9018	27.8757	45.5779	76.1664	60.4825	78.6669	65.6851
PC 18_1-22_0	16.8697	15.0597	13.0885	22.5078	12.1578	29.3903	29.4116	11.8732	30.7818	14.7112
PC 18_2-18_2	9.7022	7.6928	8.3059	12.3198	8.7975	17.6001	14.2754	8.6188	17.7608	9.2409
PC 18_2-20_0	7.0294	4.8761	4.8545	8.6911	6.0028	12.8744	10.7707	4.6675	9.6188	6.0372
PC 18_2-20_2	9.2197	7.9419	6.9731	9.2701	5.8508	11.5726	11.3349	7.9259	11.1525	6.8456
PC 18_2-20_3	7.8294	6.7773	6.3992	10.6208	6.4016	11.7928	11.839	7.0289	12.3409	7.5326
PC 18_2-20_4	7.2529	10.7636	5.1094	9.8513	5.6319	9.1281	9.3038	5.6196	10.2459	7.3673
PC 18_2-22_5	6.9596	6.1011	5.2943	7.9497	4.1627	8.9075	9.8272	5.9453	10.2781	8.8423
PC 20_0-20_3	6.6454	5.8326	6.0098	8.0121	6.168	10.5962	9.7821	5.6889	8.0179	7.8083
PC 20_2-22_1	4.823	3.6049	3.477	6.3338	3.2601	6.975	7.3348	3.5111	6.6597	4.8091
PC 20_3-22_1	6.1926	4.7831	4.8528	6.9096	4.067	8.2082	7.9098	4.9104	7.555	6.0718
PE 14_0-22_5	14.3821	10.016	8.8424	26.4488	8.969	25.927	26.8787	9.9706	29.0961	14.9687
PE 14_1-18_0	1.3105	1.0327	0.9008	1.9063	0.6191	2.192	1.9611	0.6377	1.6338	1.0055
PE 16_0-16_0	69.04	109.7309	70.1017	73.6577	61.0826	69.7293	80.9592	126.9083	74.9926	69.485
PE 16_0-16_1	104.5627	84.4114	77.142	144.9916	69.7962	169.4808	161.7638	76.916	164.2437	102.6041
PE 16_0-18_0	155.9569	181.7369	159.7731	160.829	129.8449	139.905	174.9419	141.4972	169.3275	179.0862
PE 16_0-18_1	439.1643	686.013	641.478	494.0388	588.9887	517.2831	547.4823	649.2552	482.6712	449.9986
PE 16_0-18_2	34.7456	5.2845	43.5246	35.8211	33.353	38.9953	67.1838	54.5351	31.8923	46.6583
PE 16_0-20_2	10.2507	13.2321	8.5049	8.701	7.7093	10.2213	10.175	6.0724	9.051	6.7411
PE 16_0-20_3	19.591	21.3011	17.5748	20.9804	16.3365	21.0449	21.3147	15.5335	21.9048	20.1101
PE 16_0-20_4	43.7332	41.7271	41.4326	49.1487	34.6981	50.7064	48.2355	44.2199	51.6742	35.9573
PE 16_0-20_5	9.6502	10.4067	10.2803	16.6107	8.3332	17.0954	17.078	10.0014	16.6568	12.1514
PE 16_0-22_4	12.1986	13.843	10.6057	17.3571	10.7083	16.417	15.7358	11.663	19.8312	14.3215
PE 16_0-22_5	50.9281	41.6293	38.0022	74.4243	38.9602	85.3689	76.8352	42.9114	83.2288	60.7118
PE 16_0-22_6	32.1775	23.6479	29.6847	22.8133	29.5557	33.931	34.3017	22.6336	33.333	37.0581
PE 16_1-16_1	17.6854	12.8251	14.4399	22.2937	10.6612	24.2353	25.5132	12.0984	23.0118	14.8379
PE 16_1-18_0	184.5198	160.2267	139.9445	277.8419	126.7249	258.1016	303.739	136.7367	267.6223	230.3093
PE 16_1-18_1	158.8264	155.074	138.6084	237.2489	122.275	239.5914	255.0354	136.0953	227.0636	228.2763
PE 16_1-18_2	33.2415	49.4689	44.1164	8.8617	30.8768	24.2137	21.5884	13.9363	1.5908	30.3672
PE 16_1-20_3	5.1922	5.4999	5.8828	4.0076	4.3662	5.835	3.9999	3.4979	2.926	5.9311
PE 18_0-18_1	410.2017	267.5416	269.6756	581.6186	264.9902	655.7366	602.5331	259.0208	633.7729	411.1564
PE 18_0-18_2	182.1016	147.2557	141.1992	250.5996	136.2655	266.4991	278.2354	117.5316	237.1057	243.1308
PE 18_0-18_3	2.2481	2.2856	2.1121	3.1658	2.0313	3.223	5.0549	2.1197	3.0523	2.467
PE 18_0-20_2	8.0073	6.9763	5.9078	10.4188	7.7433	8.5796	10.5212	7.6935	8.6594	7.9757
PE 18_0-20_3	32.9378	30.2662	27.3105	41.1462	25.2633	45.6726	43.4623	28.0636	42.9466	31.1979
PE 18_0-20_4	93.5959	73.3774	72.3778	119.2988	69.7082	138.1963	126.2233	74.7997	126.1011	83.4555
PE 18_0-20_5	20.7688	29.9068	26.471	12.5549	21.3028	29.4571	14.4551	19.6259	14.6003	19.8269
PE 18_0-22_1	2.6032	4.0525	2.0187	4.3884	1.832	3.6243	4.4688	2.1249	4.2849	2.3791
PE 18_0-22_4	18.764	17.4701	12.0545	23.6003	12.7786	24.3682	25.884	15.3003	26.6349	18.712
PE 18_0-22_5	32.5963	23.5913	25.2023	38.9917	25.1301	43.8814	39.6201	21.5218	39.2583	30.7681
PE 18_0-22_6	38.8894	85.7183	42.6788	41.7617	32.5318	44.6465	41.2014	60.0718	45.0186	39.2616
PE 18_1-18_1	1357.8573	1197.5065	1162.2972	1699.5067	1055.399	1793.7	1821.8226	1119.8946	1711.6832	1370.1074
PE 18_1-18_2	80.018	68.6351	62.7383	94.8208	56.3548	112.5391	102.4869	62.7157	101.8934	106.9363
PE 18_1-18_3	7.5106	9.2432	7.7458	10.9598	7.618	8.5952	11.0307	7.7643	8.2937	9.419
PE 18_1-20_3	30.5031	29.7138	30.8698	25.116	28.483	30.2637	26.7535	21.4116	26.1741	27.1219
PE 18_1-20_4	57.1656	49.2385	49.6295	62.3822	46.7496	71.41	66.1093	49.5734	65.2665	43.0813
PE 18_1-20_5	13.947	10.1178	11.2755	16.4651	9.8979	16.523	16.5262	11.2403	15.7345	10.0609
PE 18_2-18_2	35.3956	58.0061	50.9696	8.6186	34.8046	19.6428	14.8504	13.0544	3.8827	31.8809
PE 18_2-18_3	0.4348	0.6859	0.6805	0.5365	0.4449	0.7682	0.5723	0.3675	0.2303	0.4602
PE 18_2-20_2	2.7598	2.716	2.9075	1.7592	1.9875	2.7136	1.6062	2.1391	2.8559	1.9971
PE 18_2-20_3	1.72	2.5313	2.4971	0.9986	1.9713	1.9371	1.0192	1.2387	1.4157	2.0089
PE 18_3-22_5	0.2733	0.2579	0.2165	0.3667	0.1441	0.2684	0.3179	0.2518	0.2832	0.3027
PE 20_0-22_6	0.4756	0.4672	0.3751	0.869	0.4005	0.889	0.7915	0.3312	0.6405	0.611
PE 20_2-20_4	3.0033	2.806	2.3645	3.3551	1.919	3.04	3.6548	4.1453	4.1391	2.1473
PE 20_4-20_4	0.3007	0.2722	0.1981	0.4277	0.2762	0.3088	0.3728	0.3231	0.4411	0.2507
PE 22_0-22_4	0.4679	0.51	0.3905	0.4655	0.2768	0.5266	0.4252	0.3629	0.3	0.4272
PE 22_1-22_3	0.1858	0.1822	0.1363	0.1869	0.1467	0.2513	0.2219	0.1075	0.3028	0.1827
PG 14_0-16_0	4.8988	3.6741	3.5018	7.3123	3.1959	10.1218	7.898	3.5405	6.4194	5.273
PG 16_0-16_0	141.4085	104.0281	131.8259	159.7613	104.8649	169.0234	172.0277	109.0111	132.5599	122.1486
PG 16_0-16_1	11.7347	9.0135	9.553	12.126	9.0996	17.1148	14.0916	9.0526	11.2691	9.87
PG 16_0-18_0	54.4228	52.2988	53.8332	48.8889	50.7418	57.0711	59.6259	55.9529	37.1535	53.3868
PG 16_0-18_1	705.0999	704.0463	647.2056	533.0537	590.5794	864.7909	648.0429	679.9083	421.2354	735.4642
PG 16_0-18_2	11.9921	10.3884	11.7771	9.5758	11.87	11.6064	7.6439	12.6914	5.7511	10.5186
PG 16_0-20_2	1.7338	1.4812	1.2461	1.5057	1.278	1.4507	4.2272	1.2427	1.2871	1.4294
PG 16_0-20_3	1.6937	2.3492	2.8952	2.1091	2.7889	2.9789	1.675	2.3533	1.6048	2.1467
PG 16_1-16_1	1.5726	1.8098	1.8158	2.3822	1.7275	2.0321	2.2525	2.1687	1.9901	1.6493
PG 16_1-18_0	9.0627	5.691	4.8694	14.1291	5.2345	23.4603	14.0934	5.1231	12.7193	7.9146
PG 16_1-18_1	17.5046	19.8562	22.0025	13.0856	18.3685	18.4749	16.1337	19.5221	10.2133	17.9573
PG 16_1-18_2	1.6763	1.7927	1.765	1.5846	1.2824	1.2288	1.802	1.6485	1.1907	1.6146
PG 18_0-18_0	10.7782	9.0881	8.8935	11.8557	7.5584	17.5226	13.4951	7.9887	11.7252	10.8918
PG 18_0-18_1	133.7555	118.5497	126.0363	196.0108	115.4709	256.4656	242.5379	107.5359	156.5269	133.2596
PG 18_0-18_2	6.7381	6.029	6.2065	8.2488	5.7288	9.9692	8.5107	5.7814	6.5501	6.534
PG 18_0-20_4	1.1164	1.4314	1.1845	1.4272	1.2736	1.3416	1.4413	1.3262	1.1925	1.2583
PG 18_1-18_1	273.4865	326.4867	420.1693	183.8062	425.8374	257.9774	223.6032	301.2753	125.0489	271.1349
PG 18_1-18_2	9.6238	10.7137	11.5847	6.2316	9.826	7.3688	7.1802	9.1743	4.6603	8.0169
PG 18_2-18_2	1.2384	1.4181	1.8498	1.2697	1.5654	1.9067	0.9144	1.155	0.9234	1.7711
