# Supplementary material for: CircRREB1 mediates lipid metabolism related senescent phenotypes in chondrocytes through FASN post-translational modifications
Source: Nat Commun. 2023 Aug 28;14:5242. doi: 10.1038/s41467-023-40975-7 (PMC10462713; doi:10.1038/s41467-023-40975-7)
Supplement: Supplementary file 7 — Supplementary Data 4 [file 41467_2023_40975_MOESM7_ESM.csv]

Sample	QC1	KO1	WT1	KO2	WT2	KO3	WT3	KO4	WT4	QC2
CE 14_0	0.1665	0.1836	0.1762	0.1239	0.1920	0.2052	0.1766	0.1652	0.1532	0.1671
CE 14_1	0.1611	0.1885	0.1564	0.1180	0.1724	0.1898	0.1703	0.1642	0.1622	0.1632
CE 16_0	0.1646	0.2411	0.1632	0.1264	0.2092	0.1935	0.2112	0.1754	0.1935	0.2160
CE 16_1	0.2035	0.2365	0.2342	0.1275	0.2533	0.2187	0.2193	0.1874	0.2066	0.1702
CE 17_0	0.1677	0.1868	0.1578	0.1185	0.1727	0.1943	0.1699	0.1686	0.1535	0.1604
CE 18_0	0.1694	0.1917	0.1573	0.1196	0.1770	0.2079	0.1698	0.1751	0.1592	0.1770
CE 18_2	0.1743	0.1951	0.1780	0.1275	0.1802	0.2018	0.1812	0.1746	0.1556	0.1674
CE 20_0	0.1738	0.2153	0.1654	0.1328	0.1734	0.1996	0.1781	0.1754	0.1714	0.1905
CE 20_2	0.1674	0.2003	0.1620	0.1337	0.1737	0.1967	0.1801	0.1772	0.1771	0.1672
CE 22_0	0.2579	0.3118	0.2544	0.2658	0.2618	0.3416	0.2557	0.3094	0.2189	0.2273
Cer d18_1-14_0	0.8028	1.1136	0.7458	0.6177	0.7906	0.9600	0.7710	0.7725	0.7598	0.7824
Cer d18_1-14_1	0.7022	0.8284	0.6838	0.5302	0.7473	0.8211	0.7389	0.7263	0.6768	0.7023
Cer d18_1-16_0	25.1975	49.7924	17.5464	22.8389	17.8571	30.0346	20.1222	25.9833	20.1806	23.4240
Cer d18_1-16_1	0.8699	1.0290	0.7468	0.6526	0.8236	1.0512	0.8446	0.8463	0.8320	0.8120
Cer d18_1-17_0	0.9639	1.3604	0.9857	0.7519	1.0510	1.2191	0.9821	1.0250	0.9435	0.9686
Cer d18_1-18_0	5.0485	5.1772	5.4874	3.1631	5.2260	6.6950	5.3650	5.6712	5.3089	4.8138
Cer d18_1-18_1	0.7469	0.9091	0.7503	0.5514	0.8270	0.9181	0.8359	0.8306	0.7675	0.7598
Cer d18_1-18_2	1.1233	1.3051	1.0641	0.7801	1.1382	1.3121	1.1860	1.0786	1.0737	1.0770
Cer d18_1-18_3	0.7597	0.9095	0.7654	0.5477	0.8008	0.9089	0.8040	0.8097	0.7278	0.7440
Cer d18_1-18_4	3.1126	3.4141	3.2774	2.0270	3.1173	4.4947	3.5522	3.8362	3.3240	2.6821
Cer d18_1-20_0	2.3858	2.2530	2.3076	1.4560	2.4492	2.9998	2.4283	2.7264	2.4315	2.1170
Cer d18_1-20_1	0.7526	0.9263	0.7491	0.5778	0.7843	0.9316	0.7967	0.7898	0.7587	0.7596
Cer d18_1-20_2	1.2407	1.6433	1.1950	0.8736	1.3153	1.3854	1.3155	1.2187	1.2387	1.1427
Cer d18_1-20_3	1.1301	1.3708	1.0885	0.7760	1.0112	1.2950	1.1377	1.0778	1.0040	1.0099
Cer d18_1-20_4	13.4076	17.2107	12.6422	9.4477	11.9764	17.0143	12.4729	14.8425	13.2327	11.6104
Cer d18_1-20_5	2.2259	3.9796	2.1692	1.7448	2.0730	2.6355	2.1011	2.0888	2.1620	2.0851
Cer d18_1-22_0	9.6107	11.3129	9.6158	6.1128	8.4922	10.8959	9.1953	9.6710	8.9265	9.3644
Cer d18_1-22_1	2.2307	3.5856	2.0603	1.7792	2.1162	2.4931	2.1924	2.0566	2.0982	2.1269
Cer d18_1-22_2	12.8007	18.4144	11.5150	8.9367	11.7372	15.1319	11.8157	12.0902	11.0297	10.7380
Cer d18_1-22_3	6.7181	11.4606	5.8780	5.8825	5.8437	9.0798	5.9572	7.8963	6.1625	6.0044
Cer d18_1-22_4	31.7153	44.5215	24.1113	23.5528	25.0620	43.0130	24.6246	32.7676	23.0051	25.4443
Cer d18_1-22_5	28.9921	44.4566	26.0545	22.6746	23.0078	40.3879	26.6673	30.9585	28.0307	26.2057
Cer d18_1-22_6	1.4194	2.1417	1.2538	1.0140	1.1260	1.5826	1.2418	1.4300	1.1658	1.2420
DAG 12_0-16_0	0.1588	0.1819	0.1537	0.1182	0.1646	0.1970	0.1670	0.1608	0.1504	0.1662
DAG 12_0-18_3	0.2027	0.2070	0.1678	0.1456	0.1932	0.2101	0.1845	0.1814	0.1701	0.1781
DAG 14_0-16_0	0.2176	0.2937	0.1916	0.1667	0.2133	0.2390	0.1995	0.1970	0.2013	0.2033
DAG 14_0-18_0	0.1673	0.2160	0.1947	0.1338	0.1949	0.2155	0.1924	0.1702	0.2007	0.1732
DAG 14_0-18_1	0.3201	0.3884	0.2754	0.2197	0.2775	0.3204	0.3108	0.3338	0.2361	0.3922
DAG 14_0-18_2	0.1753	0.2313	0.1839	0.1317	0.1786	0.2021	0.1711	0.1750	0.1623	0.1682
DAG 14_1-22_4	3.5919	3.5718	4.0739	2.5063	3.7774	4.4404	3.6233	3.8014	3.6046	3.1792
DAG 14_1-22_5	0.3100	0.3695	0.3398	0.2402	0.3343	0.3944	0.3237	0.3260	0.2572	0.3436
DAG 14_1-22_6	0.1976	0.1991	0.1861	0.1474	0.1865	0.2190	0.1850	0.1910	0.1729	0.3955
DAG 16_0-16_0	0.3612	0.3945	0.3197	0.2925	0.3398	0.4107	0.3563	0.3909	0.3065	0.4295
DAG 16_0-16_1	0.3360	0.4602	0.2635	0.2733	0.3728	0.4147	0.2707	0.2773	0.3121	0.3266
DAG 16_0-18_0	0.2275	0.2184	0.2143	0.1717	0.2374	0.2461	0.2309	0.2130	0.2277	0.2913
DAG 16_0-18_1	0.7995	0.7965	0.8264	0.4265	0.7801	0.8743	0.8715	0.9217	0.9308	0.8179
DAG 16_0-18_2	0.2621	0.2862	0.2552	0.1862	0.2655	0.2786	0.2694	0.2559	0.2603	0.2431
DAG 16_0-20_1	0.2198	0.2469	0.2043	0.1610	0.2523	0.2763	0.2235	0.2131	0.2432	0.2079
DAG 16_0-20_4	0.2834	0.3727	0.3080	0.2121	0.3264	0.4010	0.3407	0.2656	0.3119	0.2987
DAG 16_1-16_1	0.4498	0.6133	0.3156	0.2607	0.3174	0.4183	0.4220	0.3847	0.4301	0.4628
DAG 16_1-18_0	0.2210	0.2729	0.2198	0.1917	0.2134	0.3236	0.2401	0.2311	0.2448	0.2422
DAG 16_1-18_1	0.7184	0.9478	0.6566	0.5172	0.4830	0.9971	0.6240	0.7055	0.5312	0.5516
DAG 16_1-18_2	0.2115	0.2588	0.1781	0.1769	0.1924	0.2285	0.1865	0.1946	0.2294	0.1958
DAG 18_0-18_0	0.1899	0.2140	0.1959	0.1361	0.1912	0.2133	0.1943	0.1701	0.1764	0.2041
DAG 18_0-18_1	0.4437	0.4615	0.4423	0.2343	0.4584	0.6309	0.4286	0.5295	0.4208	0.4783
DAG 18_0-18_2	0.2394	0.3390	0.2700	0.1580	0.2886	0.3803	0.3240	0.2783	0.2178	0.2383
DAG 18_0-20_0	0.1816	0.1991	0.1925	0.1385	0.1959	0.1957	0.1819	0.2152	0.1678	0.2056
DAG 18_0-20_1	0.1779	0.2012	0.1693	0.1227	0.1833	0.1984	0.2052	0.1756	0.1816	0.1804
DAG 18_1-18_1	1.9078	1.8762	1.9087	0.8440	1.9386	2.8312	1.8180	1.9641	1.8003	1.9491
DAG 18_1-18_2	0.3797	0.3470	0.2747	0.2657	0.3169	0.4865	0.3852	0.4075	0.3707	0.3131
DAG 18_1-20_0	0.2296	0.2684	0.2213	0.1744	0.2448	0.2475	0.2103	0.2516	0.2378	0.2185
DAG 18_1-20_1	0.2676	0.2930	0.2822	0.1874	0.3250	0.3272	0.2838	0.2787	0.2845	0.2631
DAG 20_0-22_1	0.2040	0.2452	0.2093	0.1499	0.2005	0.2496	0.1979	0.2114	0.2067	0.2020
DAG 20_0-22_6	0.2698	0.3562	0.2275	0.2134	0.2833	0.3103	0.2640	0.2149	0.2361	0.2748
HexCer d18_1-12_0	2.8421	5.5792	2.1707	2.2672	2.2037	3.5966	2.5662	3.1170	2.2594	2.6046
HexCer d18_1-14_0	2.5615	5.8465	1.7614	2.1936	1.8672	2.8677	1.9490	2.2328	1.8273	2.5132
HexCer d18_1-14_1	0.7608	0.9327	0.7262	0.5616	0.7834	0.8803	0.7533	0.7510	0.6970	0.7322
HexCer d18_1-16_0	282.8078	416.8236	230.6532	254.8718	234.5927	329.2318	249.8118	287.3765	238.7396	277.9435
HexCer d18_1-16_1	2.1595	3.7137	1.8198	1.8173	1.7317	2.5485	1.9358	2.1841	1.7978	2.0816
HexCer d18_1-18_0	70.0067	64.3444	72.1885	39.9215	71.7665	91.4496	72.7359	79.7637	72.9314	66.3669
HexCer d18_1-18_1	1.9416	2.5927	1.8741	1.3330	1.8776	2.3530	1.8990	2.0170	1.8255	1.7487
HexCer d18_1-18_2	2.1212	2.5371	2.3866	1.4990	2.2963	2.7712	2.2183	2.3319	2.3161	1.9234
HexCer d18_1-18_3	0.7679	0.9928	0.7659	0.5768	0.8176	0.9486	0.8245	0.8229	0.7520	0.7590
HexCer d18_1-18_4	0.9657	1.4515	0.8692	0.7364	0.9100	1.1091	0.8569	0.9397	0.8456	0.9351
HexCer d18_1-20_0	25.3058	24.6994	26.9517	15.5017	26.1781	34.1099	26.9750	28.8089	25.6902	24.5351
HexCer d18_1-20_1	1.7524	2.3582	1.6464	1.2578	1.6880	2.0106	1.7000	1.8424	1.6377	1.7089
HexCer d18_1-20_2	2.7135	3.6887	2.5153	1.8525	2.5058	2.8792	2.8735	2.5013	2.5521	2.3500
HexCer d18_1-20_3	0.8466	1.0546	0.8087	0.6375	0.8392	0.9498	0.8577	0.8994	0.8313	0.8511
HexCer d18_1-20_4	0.7487	0.8691	0.7255	0.5591	0.7774	0.8632	0.7616	0.7740	0.7063	0.7471
HexCer d18_1-20_5	1.0361	1.3537	0.9457	0.7834	1.0074	1.1873	0.9774	0.9627	0.8992	1.2828
HexCer d18_1-22_0	122.8352	155.8526	119.5334	81.0850	114.0266	150.2053	119.3188	125.9330	117.0554	115.3940
HexCer d18_1-22_1	17.7200	33.0572	16.2914	13.6317	14.4076	19.6109	16.9677	16.7003	16.6354	17.0032
HexCer d18_1-22_2	41.5737	65.8002	38.4647	32.3887	35.9033	49.1619	40.1539	40.2486	35.9931	34.6372
HexCer d18_1-22_3	18.6816	33.6867	16.1357	14.8609	14.1496	23.0509	16.2839	19.7054	16.8175	16.5235
HexCer d18_1-22_4	0.9364	1.3130	0.8507	0.7150	0.9162	1.0943	0.9293	0.9643	0.8919	0.8943
HexCer d18_1-22_5	0.9493	1.1393	0.8619	0.6996	0.9118	1.0719	1.0028	0.9417	0.8863	0.9818
HexCer d18_1-22_6	0.8605	0.9893	0.8378	0.6284	0.8760	1.0303	0.9283	0.8655	0.8438	0.8576
LPC 12_0	1.4047	1.5285	1.4327	1.0100	1.5132	1.7078	1.4379	1.4383	1.4034	1.4023
LPC 14_1	2.3985	2.4862	2.1897	2.0909	2.4077	2.6838	2.2221	2.3518	2.1610	2.4018
LPC 15_0	12.0432	9.7428	14.1080	10.6668	14.0909	12.5699	12.2599	11.6891	13.7156	13.9474
LPC 16_0	463.0281	410.9246	510.2602	357.5405	521.5394	486.4367	486.2938	434.3993	500.7199	477.5474
LPC 16_1	94.8320	105.1624	113.0744	81.3078	114.5550	84.1858	103.6535	85.0170	118.7429	103.4439
LPC 18_0	484.1150	483.8362	491.2235	357.4422	523.0496	515.1623	514.7008	464.6037	480.1230	495.0178
LPC 18_1	434.9672	298.6375	506.7301	277.2797	515.4013	415.9454	475.0703	402.3988	502.5972	444.2102
LPC 18_2	26.3026	26.2169	29.8879	18.0638	32.8704	21.3299	29.0331	22.5615	32.6616	28.6355
LPC 18_3	4.5437	4.3684	5.3412	2.8185	5.6485	2.9114	4.5149	2.9355	5.5281	4.6609
LPC 20_0	18.3715	14.8332	19.9036	15.4657	20.8254	19.4644	19.2207	16.9416	19.7085	21.0626
LPC 20_3	30.1254	18.2317	40.5203	14.6968	44.6234	16.7948	35.6590	20.0140	42.6526	29.3917
LPC 20_4	39.5050	24.9337	48.1633	19.1964	53.6119	20.6429	44.4544	26.0203	52.7297	40.1894
LPC 20_5	7.9620	6.5828	9.1424	6.7058	9.9133	5.5078	9.4325	6.5271	10.0210	7.9289
LPC 22_1	12.4986	7.6486	14.0749	10.1780	13.3690	14.6870	12.9972	12.5687	13.2354	13.1959
LPC 22_4	3.6935	2.9671	4.4031	2.1132	5.2368	3.2332	4.7925	3.6032	4.9539	4.2364
LPC 22_6	13.1458	10.5239	16.4802	9.1445	18.5843	9.8081	15.0993	11.4620	18.3518	14.2713
LPC 24_0	70.6192	64.9409	56.1726	82.8445	54.6188	113.3139	55.9359	94.0942	54.7540	77.1450
LPC O-16_0	12.0742	10.9331	13.5378	10.9444	13.9075	12.0869	11.5286	10.7322	13.2129	12.0589
LPC O-18_0	25.8594	22.3836	28.9057	21.3106	27.4553	26.8318	27.1263	22.2762	27.9633	26.8928
LPC P-18_1	2.8248	2.6493	2.8740	2.2656	3.1181	3.1668	3.0395	2.5928	3.0020	2.8413
LPC P-20_0	8.7788	7.0053	9.3043	7.2312	8.9547	11.0268	8.7202	8.7927	8.5019	8.8762
LPE 12_0	1.0296	0.9460	1.2276	0.7857	1.1924	1.4326	1.1101	1.0049	1.1027	1.0393
LPE 14_0	1.5508	1.1035	1.7025	0.9287	1.6009	2.0867	1.9154	1.3312	1.3157	1.1081
LPE 14_1	0.9623	0.7020	0.8739	0.6372	0.9274	0.9516	0.8326	0.8487	0.9080	0.8645
LPE 16_0	5.0560	3.7213	6.4895	3.2258	5.5435	4.7772	5.4790	4.4579	6.2348	5.7292
LPE 16_1	7.8878	9.8186	8.0646	4.5869	8.1108	7.1151	7.4748	7.1279	7.5617	8.8182
LPE 17_1	0.9467	1.0122	0.9853	0.5972	1.0926	1.3281	0.8484	0.9733	0.9356	1.1424
LPE 18_0	234.4942	183.0283	250.3148	188.9556	238.7321	294.5879	228.2371	251.7302	232.0144	255.4812
LPE 18_1	1.0177	0.6869	1.2558	0.9118	1.1377	1.0405	1.0451	0.9528	1.1257	1.1978
LPE 18_2	0.5134	0.4726	0.5749	0.3931	0.5424	0.6336	0.5098	0.5293	0.5271	0.5235
LPE 18_3	0.5281	0.5868	0.6133	0.4081	0.5682	0.6465	0.5474	0.5394	0.5694	0.5610
LPE 18_4	0.5462	0.5064	0.6063	0.4073	0.5755	0.6690	0.5536	0.5397	0.5670	0.5895
LPE 20_0	1.7445	1.3191	1.8915	1.8453	1.7179	2.5004	1.6885	2.2123	1.7490	1.8423
LPE 20_1	11.9703	17.6299	11.5256	9.4190	11.4697	15.7624	11.5461	14.4579	10.4875	10.8157
LPE 20_2	3.3617	2.9679	3.5216	1.7617	3.1854	2.9926	3.1124	2.9957	3.3296	3.1663
LPE 20_3	11.6404	8.9270	12.0306	6.1947	12.2478	8.3194	10.0271	8.2342	12.5551	11.9185
LPE 20_4	14.9982	13.0760	15.6396	9.6801	17.4047	12.9682	15.6157	12.8932	16.9204	16.2047
LPE 20_5	2.7116	2.6469	2.7022	2.3307	3.1733	2.7173	2.4532	2.4489	2.8757	2.7476
LPE 22_0	0.8688	0.6132	0.9986	0.6455	0.6581	0.8262	0.7362	0.8238	0.8162	0.8806
LPE 22_1	4.9608	2.7669	5.8706	3.8960	5.0101	6.7251	5.5159	5.3889	5.9283	5.5967
LPE 22_2	2.0126	1.3974	2.2016	1.0567	1.8362	1.7401	2.1543	1.8255	2.3627	1.7846
LPE 22_3	6.4818	3.9046	7.3293	3.0453	7.0607	4.4215	5.8813	4.3281	7.0090	6.5818
LPE 22_4	7.6853	6.1071	7.5829	3.6629	7.6582	6.3059	8.0200	6.1988	7.4916	7.8420
LPE 22_5	18.2253	17.0768	19.5147	10.7478	19.2180	16.4807	18.5272	17.2153	20.9194	18.9621
LPE 22_6	20.8280	20.9809	23.4331	14.2657	22.7728	20.0691	20.9785	19.9994	23.5804	21.9615
PC 16_0e-16_0	251.3987	260.6199	244.0631	210.1056	259.0189	293.2218	244.3657	255.0741	234.6211	251.0641
PC 16_0e-16_1	240.5912	292.3904	218.1253	197.1333	229.7206	287.3286	215.0437	248.2122	207.7371	244.1462
PC 16_0e-18_0	117.5121	98.4729	120.5404	71.7015	126.6443	140.3793	115.5808	121.7044	112.7364	117.6089
PC 16_0e-18_1	380.5102	396.7279	374.6761	287.7050	387.5109	460.9226	364.9337	403.0416	355.1947	377.1887
PC 16_0e-18_2	210.9681	278.0255	189.0449	164.7884	192.6101	268.4902	181.6375	228.7452	177.4628	219.2514
PC 16_0e-18_3	38.1340	56.2372	32.6228	31.5853	33.7003	45.7585	32.3173	39.3320	31.0595	38.4930
PC 16_0e-20_1	187.7999	199.3022	184.3226	106.8251	192.6856	240.3987	182.6960	208.3040	172.9891	194.4642
PC 16_0e-20_2	235.2125	250.0723	222.0168	169.8742	231.2455	292.5439	221.0115	254.6558	210.6091	235.6750
PC 16_0e-20_4	165.2353	195.7695	141.9313	133.9430	150.4216	175.0822	141.1457	153.5335	135.5450	169.4480
PC 16_0e-22_5	224.6408	248.2003	220.5608	178.3336	232.4277	254.3934	223.5809	227.2029	217.3595	225.7885
PC 16_0e-22_6	191.9309	225.6211	175.4818	151.9146	186.9011	222.8291	181.1217	197.7110	171.4530	192.7875
PC 16_0p-16_0	238.8930	292.3211	219.9038	195.8336	229.4717	284.3198	216.0875	247.4953	212.0308	241.6462
PC 16_0p-16_1	46.7670	74.1003	37.9248	43.3867	39.4013	55.5619	37.9169	45.8050	37.2505	48.3162
PC 16_0p-18_0	383.0694	396.1657	370.3163	286.9226	387.4859	462.2938	370.8073	401.0227	355.5746	375.7208
PC 16_0p-18_1	211.0860	275.6936	187.5552	166.5029	191.5635	268.1482	180.8534	227.1575	177.7002	218.5087
PC 16_0p-18_2	37.7676	55.9490	32.2047	31.2976	33.9432	45.7406	32.2775	39.0459	30.9402	39.7052
PC 16_0p-18_3	1.3779	1.6156	1.3374	1.0364	1.4385	1.6113	1.4208	1.4006	1.3234	1.3704
PC 16_0p-20_0	191.6079	198.3005	184.1414	106.3221	192.4518	238.3348	183.2673	207.3740	172.1321	195.0679
PC 16_0p-20_1	1.3692	1.5916	1.3300	1.0199	1.4363	1.6300	1.4013	1.4199	1.2997	1.3794
PC 16_0p-20_4	132.1034	167.9813	121.5382	108.3915	133.5986	148.6504	132.1672	134.1697	122.9431	136.2107
PC 16_0p-20_2	0.2484	0.2863	0.2448	0.1691	0.2294	0.2787	0.2003	0.2261	0.2199	0.2223
PC 16_0p-22_6	283.8146	330.9086	268.2722	183.4832	287.8639	345.5901	276.5438	299.3136	261.3000	289.4013
PC 18_0e-16_0	118.4550	97.9638	122.1674	65.2803	127.7087	139.9779	121.0657	120.9718	113.3876	120.8465
PC 18_0e-16_1	379.6971	400.9248	371.9327	288.4783	386.0479	461.2008	368.0244	403.3125	354.8738	375.4645
PC 18_0e-18_0	21.8184	23.7653	21.4314	15.5877	24.5782	30.7472	23.8054	23.2054	22.0074	22.0954
PC 18_0e-18_1	189.1824	196.4624	187.5848	104.3545	192.2664	238.5427	181.5626	206.4031	171.0562	193.6616
PC 18_0e-18_2	236.2957	252.9835	223.7182	171.1760	233.4366	296.6628	224.1198	253.4147	211.1858	238.2756
PC 18_0e-18_3	141.2798	153.6058	133.7046	102.6384	141.6440	174.2588	127.8460	148.8224	117.0043	135.9171
PC 18_0e-20_4	198.4763	204.7694	197.8448	153.0705	213.3898	216.2996	202.5527	185.3220	191.9362	199.2208
PC 18_0p-14_0	239.4363	291.0475	216.9991	196.2676	228.5019	285.9742	213.8419	247.0220	206.6306	242.9913
PC 18_0p-14_1	1.3103	1.5350	1.2840	0.9907	1.3841	1.5511	1.3631	1.3534	1.2557	1.3243
PC 18_0p-16_0	383.3820	397.4422	375.6613	288.1921	387.6614	460.9198	365.5237	401.4907	357.0029	375.4958
PC 18_0p-16_1	212.6406	282.1095	184.8488	167.7687	190.9493	268.5510	181.5466	229.3444	177.7982	214.6867
PC 18_0p-18_0	189.1814	198.5934	186.7396	106.2846	192.5785	239.4354	180.4892	207.1325	172.5331	193.5291
PC 18_0p-18_1	231.6384	248.2384	222.2413	172.8335	233.3833	291.9975	223.5329	254.6576	211.1956	236.2334
PC 18_0p-18_2	129.5762	150.2225	120.8068	102.4706	138.1774	168.9889	124.2963	138.5820	116.0521	136.2013
PC 18_0p-18_3	164.0804	194.4266	140.8052	133.0774	149.2029	173.7279	139.9439	152.3433	134.4385	168.2932
PC 18_1e-16_0	381.7140	400.8079	374.8831	286.8766	386.3590	462.0646	367.8583	399.9384	354.4061	377.0054
PC 18_1e-18_0	187.7575	198.5707	184.7821	110.9803	194.1520	236.3842	182.5088	206.1893	171.1195	193.2858
PC 18_1e-18_1	234.9660	250.7061	223.5434	169.8642	231.2957	291.6289	222.3744	250.0562	211.0825	237.6659
PC 18_1e-18_2	131.6568	151.3622	121.3086	102.6180	137.3896	168.8436	125.3659	144.6239	113.1462	135.8939
PC 18_1e-18_3	150.0958	202.0560	139.7394	130.0418	148.6945	172.0738	140.3400	148.3825	136.2950	171.8451
PC 18_1e-20_4	226.1009	250.1139	219.4716	176.2509	235.1616	254.9124	227.5683	220.7384	216.7611	224.9064
PC 18_2e-12_0	3.2802	4.6404	2.6916	2.8677	2.9292	3.9122	2.8994	3.3340	2.7124	3.1138
PC 18_2e-16_0	211.1049	277.8328	185.7858	167.5408	191.8131	266.7612	182.0034	225.7588	178.1047	216.1007
PC 18_2e-16_1	37.4952	56.0749	32.8804	31.9933	33.8499	46.0155	32.0192	38.8360	31.6780	38.7335
PC 18_2e-18_0	233.2032	249.5290	224.1238	172.2691	235.2736	290.7492	223.4015	255.6515	208.1382	236.9528
PC 18_2e-18_1	130.6589	152.7129	130.7482	101.3747	127.2379	166.8792	124.5525	136.6460	114.5138	142.6098
PC 18_2e-18_2	148.9456	200.3950	139.2085	126.0726	148.9810	171.5818	137.7037	151.1316	131.3070	161.4964
PC 18_2e-18_3	130.9486	166.6384	120.4120	107.5259	132.3799	147.2961	130.9654	132.9796	121.8366	135.0559
PC 18_2p-16_1	13.1159	20.8460	11.1444	10.0408	12.5367	13.1144	12.0133	10.8097	11.4513	13.1815
PC 18_2p-18_0	128.7718	158.7157	129.8395	102.8405	126.6378	156.4189	124.1034	144.0572	112.5769	135.9936
PC 18_2p-18_1	143.0620	199.3668	158.8849	129.8740	148.4397	176.8820	139.8849	155.7887	134.8135	168.2767
PC 18_2p-18_2	130.2479	160.2107	123.3256	108.3330	133.9366	152.3918	126.2475	128.9413	123.3299	137.5432
PC 18_2p-20_3	188.1195	222.4966	176.8040	151.6891	187.4640	227.3345	182.5169	194.9537	176.2305	192.7875
PC 18_2p-20_5	593.6421	643.1054	577.4699	347.5514	617.2300	734.3667	596.3473	648.5551	562.0554	607.2911
SM d18_1-12_0	3.2939	3.9437	3.2282	3.5928	3.2153	3.5984	3.1543	3.1974	3.1327	3.7512
SM d18_1-14_0	187.5097	213.5292	178.7497	166.2633	186.5077	212.3172	187.3596	183.7687	177.1096	192.9403
SM d18_1-14_1	12.3916	15.0396	11.5464	13.2815	11.5464	12.1369	11.4468	10.1699	11.1345	12.1007
SM d18_1-16_0	729.3080	805.9974	707.5508	549.6356	743.0925	844.9159	751.5055	744.9903	693.1754	715.9320
SM d18_1-16_1	331.0210	360.8844	316.6361	293.4261	335.7917	369.4485	334.1145	322.1335	313.8714	339.6111
SM d18_1-17_0	180.4480	145.3814	193.4647	127.8412	207.6256	228.0041	191.1272	194.9968	188.7244	181.9866
SM d18_1-18_0	378.9607	328.6686	401.1508	257.6607	418.4587	435.3596	401.2355	391.8266	375.5458	357.3934
SM d18_1-18_1	208.0445	154.6662	221.6829	143.3982	235.5195	229.7009	220.2200	204.9844	217.5185	216.0930
SM d18_1-18_2	7.5373	6.0796	8.5209	5.0968	8.5975	8.3112	8.1788	6.2688	8.1451	6.8676
SM d18_1-18_3	1.7564	1.8172	1.6925	1.4241	1.8562	2.0178	1.9418	1.8484	1.6265	1.7217
SM d18_1-18_4	6.9339	6.8080	7.6767	6.9224	7.5803	7.8029	7.1312	6.9353	7.0183	7.5932
SM d18_1-20_0	237.0502	212.7309	235.5866	169.7537	252.2558	287.8105	244.8156	246.0949	226.1823	237.2342
SM d18_1-20_1	78.2937	60.0007	71.7931	68.4117	99.1864	104.1639	73.1740	82.7570	70.9769	69.2879
SM d18_1-20_2	4.4914	3.4136	3.6226	3.4595	3.7727	3.9497	4.0359	3.9574	4.4496	4.5386
SM d18_1-20_3	1.7504	1.8937	1.7459	1.4000	1.6133	1.8710	1.8071	1.6416	1.6068	1.8227
SM d18_1-20_4	2.6684	3.3178	2.0869	3.9860	2.2873	3.5816	1.9075	3.0087	2.0876	2.7112
SM d18_1-20_5	9.1188	7.1090	10.5149	7.9045	10.2108	10.3330	8.9572	9.6007	9.2155	9.2209
SM d18_1-22_0	398.5089	462.8924	409.5815	308.2227	448.5391	464.6681	410.4064	415.6377	416.7368	420.9658
SM d18_1-22_1	322.0457	358.5804	337.5513	246.0157	348.6145	371.2493	351.5524	315.1973	328.5624	322.4879
SM d18_1-22_2	58.1216	83.1382	62.7321	53.3182	58.1233	54.1559	63.2312	45.7829	60.0273	42.8385
SM d18_1-22_3	248.3148	295.6528	245.0815	205.9869	265.0664	270.5673	259.5925	237.8605	241.3347	252.3566
SM d18_1-22_4	100.6688	141.9152	83.4565	102.9538	99.5279	102.8245	106.7595	80.6138	98.8574	103.5227
SM d18_1-22_5	6.5283	5.0657	6.8875	6.6348	6.4720	6.6897	6.7063	6.0739	6.7693	8.7196
SM d18_1-22_6	140.7440	141.0884	135.9846	114.7069	143.7093	184.6756	133.9729	158.3359	128.1874	142.7143
TAG 46_2	0.1949	0.2246	0.1838	0.1391	0.1978	0.2341	0.2033	0.2188	0.1773	0.2082
TAG 48_0	4.6576	6.3852	4.2093	5.2291	4.9145	4.8642	4.0758	4.2149	3.8920	4.5430
TAG 48_1	2.8470	5.5496	2.7613	2.6193	2.6334	2.6510	2.2622	2.3854	2.1609	2.4448
TAG 48_2	25.3525	47.3450	24.4835	21.6312	23.5394	25.1159	21.3645	23.0200	20.2298	22.2197
TAG 50_0	18.3322	17.4081	17.7702	16.4465	20.0972	18.7653	17.6024	16.9600	16.5383	17.4716
TAG 50_1	18.8952	27.6562	18.0786	17.2404	19.5132	20.4569	17.2400	17.7219	15.9766	17.2310
TAG 50_2	18.5201	29.9627	19.9110	18.7346	20.6365	24.3150	19.0707	21.1858	17.8103	18.8170
TAG 50_3	0.4177	0.7262	0.3629	0.3142	0.3128	0.4573	0.3322	0.3198	0.3154	0.3479
TAG 50_4	1.0511	2.4467	0.8868	1.3639	1.2567	1.4340	1.2831	1.2613	0.8653	1.2629
TAG 52_2	25.6014	42.2835	23.2213	21.3542	25.2875	28.7228	24.2706	24.5462	21.2945	23.1089
TAG 52_3	150.4854	228.3321	140.4625	135.1144	146.9362	180.3702	140.6716	153.3576	123.2207	141.7833
TAG 52_6	0.3320	0.3867	0.2249	0.2781	0.2344	0.3376	0.2945	0.2264	0.2161	0.2727
TAG 52_4	9.2163	17.6435	6.7494	8.9360	6.7971	8.7504	8.1202	7.4536	7.0967	7.2805
TAG 52_5	0.7074	1.2854	0.6393	0.7660	0.6740	0.9567	0.6881	0.6318	0.5978	0.8142
TAG 54_1	31.8827	25.0795	33.7446	22.2026	37.5796	39.0312	33.0575	33.6176	31.2416	27.3772
TAG 54_2	67.3774	70.3437	67.4226	48.2416	73.3402	87.4881	68.5094	73.6610	60.5480	56.8573
TAG 54_3	9.1153	14.0085	8.2667	7.7290	8.9393	9.9551	8.7388	8.0824	7.7117	7.9922
TAG 54_4	26.2303	41.4055	23.6602	25.3834	25.1484	26.7708	24.8481	22.5993	21.8299	23.3181
TAG 54_5	4.3811	8.7359	3.9949	4.9219	5.0532	4.6624	4.8603	3.0959	3.9024	4.6978
TAG 54_6	2.2921	4.4754	1.7578	1.9781	1.9708	1.8753	1.8428	1.6583	1.5530	2.1311
FFA 12_0	32.8011	37.5226	26.5506	49.5671	30.2014	31.3459	30.5447	30.4606	32.7275	37.8014
FFA 12_1	5.8121	7.0281	6.2755	8.3441	7.1876	6.7936	7.7488	7.8480	8.3503	6.9798
FFA 14_0	587.7971	937.1675	563.3141	717.2558	573.5230	638.1681	592.1646	591.5195	604.8910	645.3098
FFA 14_1	83.6918	128.5408	79.0824	110.2444	80.8684	89.4001	90.1347	79.8053	92.0352	89.2888
FFA 16_0	2142.3475	2432.5509	2112.9923	1718.2150	2270.3222	2431.5424	2226.6417	2152.2811	2114.2082	2182.2859
FFA 16_1	1822.1511	2418.8119	1899.9883	1486.8336	1962.7302	2006.6338	2004.8024	1776.9951	1924.0976	1882.2466
FFA 16_2	68.2509	113.7354	68.7000	85.9419	69.9102	63.5305	73.3977	59.2420	73.6030	73.6754
FFA 17_0	117.3996	124.9172	138.3316	145.9254	144.0727	134.5472	142.0549	123.9321	147.1164	126.8558
FFA 17_1	174.3728	229.6011	203.7901	186.1545	205.5352	205.2643	213.0403	186.7232	210.8031	186.7369
FFA 18_0	2172.8555	2369.5233	2142.9331	1582.8363	2310.1023	2565.7292	2264.2051	2332.4588	2174.3178	2228.0912
FFA 18_1	2676.7636	2995.0275	2708.2777	2076.1326	2877.5225	3076.9934	2842.6991	2774.3872	2690.7843	2719.0426
FFA 18_2	560.3927	886.3361	591.4814	603.0468	605.0722	634.4277	637.4010	575.3557	636.3823	599.7308
FFA 18_3	83.3259	123.2029	90.6920	83.7252	88.4412	78.4899	94.2250	74.0467	93.4605	90.6404
FFA 18_4	8.8616	3.2164	2.4048	7.8328	4.0591	4.6500	4.7872	4.4769	4.1528	10.0820
FFA 20_0	459.2736	172.4818	187.4315	347.8525	162.7175	154.1845	164.0491	180.8501	284.7870	452.8342
FFA 20_1	514.9273	421.6524	640.4981	511.7705	653.1790	660.9230	680.1991	614.5970	698.0693	551.9862
FFA 20_2	385.1161	418.4374	459.8802	366.1651	474.0930	405.6087	473.4582	382.0974	496.8210	409.5803
FFA 20_3	809.5730	855.9302	1015.7256	714.1264	995.4167	872.0168	1035.8115	836.4674	1055.9859	870.2778
FFA 20_4	1131.9022	1213.9854	1306.8279	944.8493	1342.2752	1337.3353	1391.2655	1294.4081	1398.3464	1206.3164
FFA 20_5	135.8315	185.1698	151.9297	144.6913	157.5679	184.6339	168.1778	168.9103	165.4660	143.5521
FFA 22_0	360.5150	244.8624	246.3533	273.5035	273.1056	267.4721	271.2881	276.0636	280.9379	380.1846
FFA 22_1	158.6976	121.7622	168.3826	167.5066	173.0014	200.8045	177.8932	194.6696	189.6292	166.3397
FFA 22_2	67.7234	46.8478	82.3469	68.2181	81.3099	75.4476	83.0068	71.8552	89.2350	72.8313
FFA 22_3	185.7671	114.3938	255.9761	173.0204	261.4518	163.8066	252.8141	158.9456	276.9923	196.2172
FFA 22_4	208.4838	196.9265	259.6167	194.7721	256.6380	230.0591	277.5631	219.8502	279.8950	226.0100
FFA 22_5	706.8277	696.3500	819.3319	665.5529	820.6793	814.8708	869.6204	776.7337	893.5394	752.6916
FFA 22_6	422.8496	456.5887	425.5426	451.5571	427.4213	509.1631	456.9608	449.9344	471.7878	452.6592
PC 12_0-16_0	11.7095	13.0135	9.9738	10.6920	10.1844	13.7293	10.4875	11.4607	10.3998	12.2413
PC 14_0-16_0	136.7239	419.5642	130.7892	138.8920	359.4129	419.0000	375.1992	132.9297	358.9188	142.7550
PC 14_0-16_1	56.0137	99.1828	47.5870	67.3312	51.6710	62.8943	57.8889	49.9615	49.7250	57.2691
PC 14_0-22_4	10.4039	11.7508	9.4393	8.2090	11.4748	11.4120	11.0508	10.5931	9.5392	9.6414
PC 16_0-16_0	795.4465	680.0266	860.0232	694.2569	2023.1611	1932.2208	1986.4747	786.7976	1801.6413	788.3329
PC 16_0-16_1	707.0818	914.0494	652.9137	693.1821	579.1943	676.3942	720.2615	709.2616	644.5003	696.8648
PC 16_0-18_0	170.7037	148.3998	211.6453	114.1328	253.6791	227.3770	253.3250	191.4124	212.8681	188.9785
PC 16_0-18_1	838.2304	745.9632	876.8574	695.7183	1015.6033	1026.7507	1037.7830	881.3441	895.7057	850.8604
PC 16_0-18_2	91.8420	116.3644	99.3105	93.6795	101.5672	105.0841	103.5915	100.3827	92.7184	107.9977
PC 16_0-18_3	20.4870	32.9288	22.6711	19.8843	15.8698	18.5469	24.1129	13.8514	25.2762	19.5212
PC 16_0-20_0	20.3827	13.5210	19.5420	10.4286	22.3012	23.3710	19.4766	16.4742	14.2271	18.9060
PC 16_0-20_1	110.6446	84.3151	105.8309	43.2100	124.0319	113.4245	124.8714	102.7045	124.6280	113.0024
PC 16_0-20_2	56.7157	50.4210	64.1907	45.4482	71.4692	59.6471	72.9812	45.9727	68.5806	58.2689
PC 16_0-20_3	74.3130	164.2022	91.5178	70.8451	92.6016	157.5561	213.1102	70.9097	83.8072	81.1255
PC 16_0-20_4	206.6780	179.6251	225.8953	211.9835	149.1366	225.6731	161.4018	198.4853	158.1989	226.0870
PC 16_0-20_5	22.3740	21.8342	16.4096	20.0100	18.0335	17.7621	17.7391	19.6151	14.5626	21.4614
PC 16_0-22_2	13.6700	12.6216	13.0213	9.2033	13.1984	16.6092	15.1898	10.6952	10.0916	12.3417
PC 16_0-22_3	21.7635	21.6616	21.5608	20.0135	22.6050	23.7138	19.7108	21.0678	21.8846	21.5536
PC 16_0-22_4	22.5072	22.8928	19.6561	20.0830	22.8610	24.1158	18.6937	25.2370	21.7216	22.6330
PC 16_0-22_5	34.3651	38.3300	78.3384	28.8089	89.9674	93.9144	88.0366	37.2567	80.9022	37.9944
PC 16_0-22_6	27.4685	31.1349	27.8152	27.0547	27.5821	22.9592	31.1973	28.2324	22.9733	31.1793
PC 16_1-16_1	276.2939	501.0822	243.8864	290.2539	262.3825	274.4699	256.6534	239.0564	232.7242	279.5995
PC 16_1-18_0	221.5022	339.2326	206.7695	141.3691	219.3210	315.9010	233.9447	255.7810	220.2740	225.4994
PC 16_1-18_1	575.4878	786.9517	587.8632	502.1448	630.3440	691.7100	628.7777	602.4239	572.2336	605.7947
PC 16_1-18_2	43.0672	55.3401	35.3835	34.4494	40.4961	33.2794	41.4596	39.1541	40.1763	41.1001
PC 16_1-20_0	12.9830	15.9662	13.4080	9.7870	13.3595	20.6236	13.8572	14.3998	13.5183	12.8683
PC 16_1-20_1	35.3451	46.6469	34.7522	32.4308	35.2788	37.2664	36.3869	43.7667	28.3304	35.0996
PC 16_1-20_2	31.9002	38.8324	30.0295	21.9437	29.7925	34.3132	31.3907	28.9382	26.5353	32.5978
PC 16_1-20_3	48.4185	72.7236	24.8807	42.1620	59.0495	43.7453	63.2257	38.1315	26.6470	29.1388
PC 16_1-20_4	53.0999	48.2087	36.2286	34.8727	37.2136	31.5364	35.6421	43.8910	31.5594	52.6000
PC 16_1-20_5	12.0369	13.8176	10.5137	9.9996	13.1075	12.7842	13.2626	10.8961	10.2847	11.8673
PC 18_0-18_0	74.2919	73.7235	80.9262	42.2232	81.9790	88.4306	83.2107	78.2424	67.4884	73.1703
PC 18_0-18_1	702.3198	740.2704	709.9522	452.8106	737.5453	1014.0201	761.5302	954.0324	666.4163	950.1435
PC 18_0-18_2	168.2863	198.4428	175.1878	112.7759	181.8672	239.1746	179.2417	184.8117	170.9794	170.1097
PC 18_0-18_3	24.6543	90.0957	26.5090	19.9759	29.9554	44.1370	32.1469	24.0191	29.6217	24.4746
PC 18_0-20_2	75.7787	86.6695	58.6307	39.5097	68.8738	64.4895	67.4291	50.7806	58.9066	67.4304
PC 18_0-20_3	220.2819	319.6509	223.0627	111.3366	171.5889	307.6974	193.1425	282.6968	428.1324	198.9752
PC 18_0-20_5	28.3360	32.3511	26.3326	28.3290	21.9064	26.1809	28.9357	31.3982	20.6563	33.3420
PC 18_0-22_4	189.9930	178.6540	171.4363	104.4757	176.3953	221.7565	175.8612	202.8294	176.8107	172.4897
PC 18_0-22_5	105.4597	101.5743	112.1075	39.3654	114.1121	166.7208	137.1383	129.8563	117.5067	120.4886
PC 18_1-18_1	1846.5723	1267.5075	1956.8289	1382.5818	1625.5940	1849.7285	1544.0193	2172.3233	1485.1821	1913.6963
PC 18_1-18_2	231.5152	244.6416	226.0022	204.2566	272.8884	258.7032	279.6338	218.2998	244.6068	238.5383
PC 18_1-18_3	52.2920	46.3654	54.6959	47.3887	64.7078	46.7580	41.5280	36.1040	51.3423	53.3508
PC 18_1-20_0	19.3194	19.5492	20.1276	19.5943	33.0192	27.9796	19.9875	26.3155	22.6654	19.5810
PC 18_1-20_1	124.8154	111.5432	122.2935	76.0933	124.5244	155.1030	124.5944	142.2502	117.6197	126.2580
PC 18_1-20_2	103.8901	70.9046	102.1627	77.1957	120.8197	103.8046	115.8947	92.6621	115.5708	91.9997
PC 18_1-20_3	319.2369	300.1368	372.3071	246.6810	374.3400	321.8737	418.6538	285.1432	384.5435	326.8727
PC 18_1-22_0	33.2677	35.2469	40.4048	26.8309	37.6284	51.9041	39.8680	45.0649	39.3232	39.2627
PC 18_2-18_2	14.8296	20.5019	12.8720	12.7559	17.0372	15.0156	17.9950	14.3241	17.1273	15.5522
PC 18_2-20_0	14.4985	16.0566	13.5270	10.1657	15.8172	17.7606	12.8835	14.3040	12.5258	14.9566
PC 18_2-20_2	13.8831	16.7179	16.0907	13.7873	17.8245	16.5899	16.5403	14.3913	16.5084	20.6368
PC 18_2-20_3	20.1241	20.3958	23.0935	18.8545	22.6741	20.6884	21.0251	16.0114	20.1514	19.5615
PC 18_2-20_4	16.3398	16.9583	15.9188	18.9993	21.6049	16.2135	13.2713	14.6550	16.7949	15.3380
PC 18_2-22_5	14.0770	15.5693	12.4985	12.8527	13.8358	16.8719	14.2558	12.8248	13.7255	14.2204
PC 20_0-20_3	36.0000	29.3560	42.2633	23.2961	45.1246	38.1249	37.3824	31.5639	34.1157	37.8240
PC 20_2-22_1	10.1214	12.0714	10.0469	7.4724	12.1589	12.0290	11.6208	10.5238	10.3579	10.5349
PC 20_3-22_1	14.0512	15.5512	17.5452	11.6816	17.0438	16.5618	17.0168	15.9545	16.6692	15.0819
PE 14_0-22_5	24.4081	34.6499	18.6903	27.1580	16.7447	21.4817	17.2905	20.2158	17.8727	22.4017
PE 14_1-18_0	7.2425	12.5470	4.1016	10.7324	3.0784	12.8237	4.2264	11.0575	4.5885	6.2107
PE 14_1-18_1	8.6919	15.0798	4.6594	13.6210	3.4418	6.6601	5.1818	8.9489	5.8806	8.5179
PE 16_0-16_0	132.4754	131.4590	117.5394	133.5709	124.8412	117.4340	120.7533	111.7458	119.3225	131.9348
PE 16_0-16_1	416.7856	569.3993	336.4308	470.4695	332.0551	398.0103	329.2447	190.8655	330.0284	202.3839
PE 16_0-18_0	259.1364	216.5300	266.1162	210.5607	269.7588	273.0138	260.4562	237.2504	260.9781	256.4547
PE 16_0-18_1	884.6345	818.6583	847.1446	859.4631	843.3438	924.6716	870.3027	822.7666	886.4384	856.0197
PE 16_0-18_2	84.2016	71.5937	65.8483	71.8695	57.3278	79.7562	85.6145	78.3263	72.9902	74.3468
PE 16_0-20_2	19.4738	20.5806	21.5440	19.9958	24.0905	14.2141	19.7927	17.3936	25.8237	20.1941
PE 16_0-20_3	33.0071	48.8460	33.6188	37.6393	38.4906	36.6688	38.8548	38.7345	31.4016	36.3480
PE 16_0-20_4	41.9796	45.5084	40.7180	38.7237	41.3708	43.4924	38.5729	38.2576	40.8445	41.3434
PE 16_0-20_5	19.4087	22.3864	18.5623	22.7902	13.9223	23.3652	13.9998	20.5728	16.7076	15.6819
PE 16_0-22_4	17.6064	17.1065	18.6745	19.6208	17.4191	18.3559	16.2303	17.7009	17.7040	17.3682
PE 16_0-22_5	100.6867	150.2050	99.8173	109.5203	137.4085	160.6399	133.5727	104.6049	136.1031	108.6511
PE 16_0-22_6	41.8225	47.5207	39.4799	43.8821	43.6264	38.3186	42.6930	37.4272	37.0260	49.9014
PE 16_1-16_1	196.7914	398.0014	151.2551	162.1910	140.3730	161.3513	148.0157	126.7846	148.1472	96.0950
PE 16_1-18_0	559.8161	875.6625	549.2430	821.3418	603.4612	1032.8028	759.7235	895.6568	767.4256	604.8200
PE 16_1-18_1	591.7642	843.6997	529.3151	676.2161	843.2643	597.6237	575.9383	557.5754	567.2148	593.4200
PE 16_1-18_2	587.3366	628.5736	482.4398	556.3307	512.0948	695.2602	554.4357	585.6425	531.7582	587.2308
PE 16_1-20_3	14.4833	21.4147	12.8106	14.2526	13.2220	11.6939	11.8737	11.9936	12.6506	12.5361
PE 18_0-18_0	220.2633	277.9330	204.2726	193.2068	180.2563	218.1368	186.8567	232.7597	213.6101	220.4932
PE 18_0-18_1	1582.6249	1673.4608	1593.4715	1189.7260	1608.8969	1928.2796	1601.7931	1767.7766	1620.5630	1671.4197
PE 18_0-18_2	319.4049	400.8398	282.6723	307.3645	299.4265	344.2489	302.3934	356.2283	284.0042	319.5509
PE 18_0-18_3	17.9224	22.9273	14.5758	17.1294	17.5251	15.7368	16.0499	17.0466	16.9479	18.7189
PE 18_0-20_2	31.2904	40.9302	31.7498	21.7259	35.9478	36.7926	35.6018	33.4278	31.8319	33.5371
PE 18_0-20_3	102.5809	141.3368	136.3591	103.7445	118.0215	103.7714	108.9090	157.9122	109.3551	120.9025
PE 18_0-20_4	106.5598	111.5091	109.2983	118.7097	110.1530	112.6117	114.4726	114.7769	117.0917	119.9950
PE 18_0-20_5	298.4013	320.9241	267.5437	239.5235	319.3879	326.9627	333.6783	290.9848	291.9043	313.8972
PE 18_0-22_1	10.5573	8.7926	12.1734	6.5477	14.5367	10.0891	14.2398	10.1600	13.8640	11.5522
PE 18_0-22_4	37.2249	27.6159	40.8202	26.4415	40.1731	35.6255	41.1722	36.5954	36.0060	33.8699
PE 18_0-22_5	96.8959	81.8335	112.4941	75.7300	101.3862	94.9661	112.0547	117.6084	115.7885	106.3721
PE 18_0-22_6	268.0558	254.2969	278.2639	222.5070	240.2168	312.6432	304.3298	276.2153	231.2938	273.4676
PE 18_1-18_1	3022.1739	3314.0614	3101.0994	2419.0981	3224.7285	3884.1500	3191.9752	3428.7855	3085.7317	3128.2959
PE 18_1-18_2	154.7459	189.8419	130.8297	157.8933	158.0933	176.0986	150.9182	153.4006	135.6534	144.3724
PE 18_1-18_3	16.0768	19.4211	15.3239	18.0007	15.9736	14.4138	15.8647	12.3631	14.6377	15.6801
PE 18_1-20_3	94.1083	89.3244	83.7955	78.7308	89.6687	104.0990	82.3860	89.7395	80.9866	83.0671
PE 18_1-20_4	51.9445	47.5172	59.8928	51.0390	53.5329	55.6579	53.0435	52.9209	56.8567	57.4196
PE 18_1-20_5	4.9988	5.2035	2.9696	4.6633	3.6248	6.1444	4.0182	4.8072	5.5729	6.9200
PE 18_2-18_2	307.4870	426.8920	282.4950	361.9987	322.4500	367.3869	315.9604	362.0638	309.1769	329.1646
PE 18_2-18_3	11.2969	25.1286	13.8799	19.0945	13.2088	12.2859	15.7483	11.6042	13.1205	13.4150
PE 18_2-20_2	3.9688	5.1396	3.2577	5.0334	3.9757	4.6697	2.6743	3.1703	3.4340	4.0413
PE 18_2-20_3	6.0158	6.9626	5.7135	5.7470	5.2186	6.1422	5.6307	4.4555	6.6108	5.1366
PE 18_2-20_4	1.8538	2.0048	2.9693	1.7859	3.4964	3.2321	1.5739	1.7141	3.1740	1.4097
PE 20_0-22_6	1.0228	1.5919	0.8099	1.0295	1.3099	1.4077	1.0851	1.2942	0.9556	1.1535
PE 20_2-20_4	2.4827	2.8848	2.6164	1.9937	3.0980	3.6409	2.6206	2.0018	3.2115	2.1184
PE 20_4-20_4	0.9350	0.7370	0.7383	0.8452	0.7266	0.5430	0.8787	0.5686	0.6764	0.9147
PE 22_3-22_6	0.8880	1.1008	0.8768	0.7060	1.1135	1.2150	1.3575	0.8039	1.1988	0.9785
PG 14_0-16_0	1.1196	1.2892	0.9331	3.3563	1.1883	1.1057	1.0390	1.1796	0.9310	1.0969
PG 16_0-16_0	7.1966	6.4323	5.6952	13.8000	4.9402	8.6345	5.6592	7.3105	4.7506	6.3851
PG 16_0-16_1	9.0850	10.8909	6.2389	12.6525	7.3150	9.6494	8.3273	8.1595	6.2428	8.1565
PG 16_0-18_0	26.6242	27.7088	21.0312	12.6276	21.7677	15.1502	24.2002	12.2293	22.2708	10.4310
PG 16_0-18_1	156.7137	473.7617	153.6032	176.0957	381.3206	507.7527	378.2200	425.9753	372.7205	163.3721
PG 16_0-18_2	4.2685	8.5764	4.8813	5.2996	4.0480	11.5326	5.3986	4.2099	7.1772	3.9473
PG 16_0-20_2	1.6645	2.3166	1.0326	1.1982	1.7235	1.0115	0.9991	1.5680	1.9463	1.7691
PG 16_0-20_3	1.4622	1.9626	1.7706	2.7008	2.2092	1.5975	1.9304	1.7300	1.0917	1.6246
PG 16_1-16_1	4.2188	6.1948	3.9278	8.5958	4.0310	5.0254	5.7432	4.1548	4.7336	5.7264
PG 16_1-18_0	8.2024	8.9737	5.9460	13.5906	4.9495	9.5934	6.4502	8.6981	7.1779	9.2758
PG 16_1-18_1	14.7516	24.0101	12.2453	25.9339	12.0812	20.2732	14.3505	13.4774	13.8778	14.8092
PG 16_1-18_2	2.5728	4.4043	2.8629	2.1390	3.6016	4.0642	3.6499	4.2584	2.7107	3.5084
PG 18_0-18_0	9.7512	7.4480	12.1473	6.0086	12.1691	11.4557	9.0161	13.1585	11.4515	11.7796
PG 18_0-18_1	88.5801	162.9418	77.4073	75.3146	183.9663	317.4066	204.4323	279.5560	179.3510	79.3636
PG 18_0-18_2	4.0392	3.6842	3.2783	5.5684	3.8454	5.1892	4.2928	4.3001	3.5326	6.3656
PG 18_0-20_4	2.7632	3.8887	2.7481	2.9692	2.0240	3.1154	2.1965	4.2706	1.8492	2.7828
PG 18_1-18_1	66.1926	65.7122	67.3583	66.5524	155.0640	252.4380	161.0338	80.1849	156.7082	164.0139
PG 18_1-18_2	2.8207	2.5014	1.7816	3.5492	4.4944	2.9213	2.7257	2.2572	5.2591	2.3650
PS 16_0-16_1	4.7393	5.3763	4.8691	5.2112	4.7084	6.3803	5.2371	5.7835	5.3557	5.4801
PS 16_1-16_1	4.1456	4.2245	3.9185	4.2852	3.7166	5.0686	3.9973	4.5478	4.3628	4.2301
